# Supplementary material for: Defective chaperone-mediated autophagy in the retinal pigment epithelium of age-related macular degeneration patients
Source: EMBO Mol Med. 2025 Oct 30;17(12):3472–95. doi: 10.1038/s44321-025-00329-w (PMC12686442; doi:10.1038/s44321-025-00329-w)
Supplement: Supplementary file 1 — Table EV1 [file 44321_2025_329_MOESM1_ESM.xlsx]

## Sheet: TableEV1
Table EV1. Clinical data of human donors of FFPE sections used for immunofluorescence analysis. AMD: age-related macular degeneration; DM2: diabetes mellitus type 2; F: female; GA: geographic atrophy; M: male.
Condition		Age	Sex	Eye disease	Disease note	Diabetes Mellitus Type II
Healthy	Healthy1	85	M	Control	-	-
	Healthy2	93	F	Control	-	No
	Healthy3	97	F	Control	-	-
	Healthy4	59	F	Control	-	-
AMD	AMD1	93	M	Dry AMD	Mild: soft drusen w/ GA	Yes
	AMD2	94	F	AMD	-	-
	AMD3	87	M	AMD	-	-
	AMD4	80	F	AMD	-	-
