# Supplementary material for: Defective chaperone-mediated autophagy in the retinal pigment epithelium of age-related macular degeneration patients
Source: EMBO Mol Med. 2025 Oct 30;17(12):3472–95. doi: 10.1038/s44321-025-00329-w (PMC12686442; doi:10.1038/s44321-025-00329-w)
Supplement: Supplementary file 2 — Table EV2 [file 44321_2025_329_MOESM2_ESM.xlsx]

## Sheet: TableEV2
Table EV2. Clinical data of human donors of conjunctiva fibroblast donors used for iPSC-RPE cell line generation. AMD: age-related macular degeneration; F: female; GA: geographic atrophy; M: male; MGS: Minnesota Grading System; OD: oculus dexter (right eye); OS: oculus sinister (left eye); OU: oculus uterque (both eyes); RPE: retinal pigment epithelium.
Condition		Application	ARMS2 A69S	CFH Y402H	MGS (1-4)	Age	Sex	Race	Ophtalmologist clinical observations	Ocular history	Geographic Atrophy	Depigmentation	Hyperpigmentation	Drusen size	Drusen type	Drusen area	Presence outside grid	Reticular drusen	Calc drusen	BLamD	Cause of death	Medical history
Healthy	Healthy1	Proteomics, in vitro experiments	G/G	T/T	1	67	M	C	No drusen	confirmed phakic (OU)	0	1	0	0	-	0	0	0	0	No	Leukemia/lymphoma	smoker (1pk/day, 50+yrs), aspergillis
	Healthy2	In vitro experiments	G/G	T/T	1	55	M	C	No AMD	confirmed phakic (OU)	0	0	0	0	-	0	0	0	0	No	Sepsis	non-Hodgkin's lymphoma, bone marrow transplantation and cancer reoccured, smoker (1pk/day, 35years)
	Healthy3	Proteomics, in vitro experiments	G/G	T/T	1	54	M	C	Questionable tiny drusen OU	confirmed phakic (OU), Amblyopia	0	0	0	1	1	0	0	0	0	No	Amyotrophic lateral sclerosis	Hypercapnia, hyperatremia, acidosis
	Healthy4	Proteomics, in vitro experiments	G/G	T/T	1	77	F	C	Mild RPE changes OU	confirmed pseudophakic (OU), cataracts (OU)	0	1	1	0	-	0	0	0	0	No	Anoxic brain injury	smoker (1 pk/day, 30 yrs), CVA, hypothroidism, EtOH abuse
	Healthy5	Proteomics, in vitro experiments	G/G	C/C	1	62	F	C	Questionable tiny drusen OU. No other RPE changes. It could be level 1 or barely level 2	confirmed phakic (OU), Lasik (OU)	0	0	0	2	1	2	0	0	0	No	Acute myeloid leukemia	light smoker (10yrs), arthritis, hypertension, hyperlipidemia
AMD	AMD1	Proteomics, in vitro experiments	G/G	C/C	3	83	M	C	Drusen ou level 3	confirmed pseduophakic (OU), cataracts (OU)	0	1	1	3	1	5	0	3	2	No	Pulmonary embolism	smoker (cigars, ? Amount, 20yrs)
	AMD2	Proteomics, in vitro experiments	G/G	C/C	3	83	F	C	Large drusen OU	confirmed pseudophakic (OU), cataracts (OU)	0	1	0	3	1	5	0	0	0	No	Pancreatic cancer	stroke, chronic kidney disease, Alzheimers, hyperlipidemia, high blood pressure, heart disease
	AMD3	In vitro experiments	G/G	C/C	3	72	F	C	Hard and soft drusen ou level 3 OS>OD	confirmed phakic (OD), confirmed pseudophakic (OS), cataracts (OS)	0	1	0	3	1	4	0	0	2	No	Respiratory failure secondary to lung cancer	obesity, chronic kidney disease, degenerative joint disease, hypertension, hyperlipidemia, hypothyroidism, vitamin D deficiency, smoker (1pk/day, 50yrs)
	AMD4	Proteomics, in vitro experiments	G/G	C/C	3	75	F	C	Drusen OU and some RPE changes	confirmed phakic (OU)	0	1	0	2	1	5	0	3	0	No	Respiratory failure/lung cancer	Smoker (1pk/day, 30yrs)
	AMD5	Proteomics, in vitro experiments	G/G	T/T	2	75	M	C	RPE changes and small drusen OU	confirmed pseudophakic (OU), cataracts (OU)	0	2	3	2	1	3	0	0	0	No	Myocardial infarction	smoker (1pk/day, 15yrs), heart disease, hypertension, hyperlipidemia, coronary artery disease, esophageal stricture
	AMD6	Proteomics, in vitro experiments	G/G	C/C	2	67	F	C	Drusen and RPE changes OU between level 2-3	confirmed phakic (OD), confirmed pseudophakic (OS), cataracts (OS)	0	2	0	2	1	3	0	0	0	No	Sepsis	COPD, breast cancer, ischemic cardiomyopathy, A Fib, coronory artery disease, Grave's disease, hypothyroidism, rheumatoid arthritis, smoker (1pk/day, 50yrs), heart disease, high blood pressure
	AMD7	Proteomics, in vitro experiments	G/T	T/T	2	83	F	C	Few drusen ou and some RPE changes OS	confirmed phakic (OU)	0	0	0	2	1	2	0	0	0	No	Brain aneurysm	Basal cell carcinoma of cheek and arm, Rheumatic endocarditis, dementia, COPD, CHF, brain anerysm, osteoporosis, COPD+ (2020), smoker (0.5-0.75pk/day, 60yrs)
	AMD8	Proteomics	T/T	C/C	3	84	M	C	Drusen and rpe changes level 3	confirmed phakic (OU)	0	3	0	2	1	4	0	0	0	No	Congestive heart failure	former smoker (0.5-1ppd, 40 yrs, quit 20 yrs ago), CAD, CHF, aortic stenosis, MI, cardio-renal syndrome, CKD stage 4, HTN, basal cell carcinoma, TAVR, pacemaker
	AMD9	In vitro experiments	G/T	T/T	2	80	F	C	Small drusen OU	confirmed pseudophakic (OU), cataracts (OU)	0	0	0	2	1	3	0	0	0	No	Sepsis	myelofibrosis, hypertension, osteoporosis, anemia, high cholesterol, AML, smoker (1pk/day, 15yrs)
