# Supplementary material for: Defective chaperone-mediated autophagy in the retinal pigment epithelium of age-related macular degeneration patients
Source: EMBO Mol Med. 2025 Oct 30;17(12):3472–95. doi: 10.1038/s44321-025-00329-w (PMC12686442; doi:10.1038/s44321-025-00329-w)
Supplement: Supplementary file 3 — Table EV3 [file 44321_2025_329_MOESM3_ESM.xlsx]

## Sheet: TableEV3
Table EV3. Antibodies used in the study. IF: immunofluorescence; WB: western blot. Whenever possible antibodies were validated using positive, negative or knockout controls. All antibodies have been tested and validated by others (citeab.com).
Antigen specificity	Host species	Dilution	Application	Supplier	Reference
4-hydroxynonenal (4-HNE)	Rabbit	1:100	IF	Abcam	ab46545
CAT/Catalase	Rabbit	1:1000	WB	Merck	219010
ACSL4	Rabbit	1:1000	WB	Merck	SAB2701949
GAPDH	Mouse	1:1000	WB	Cell Signaling	5174
HK2	Rabbit	1:1000	WB	Cell Signaling	2867
HSC70	Rat	1:100-1:1000	IF, WB	Enzo	ADI-SPA-815
LAMP-1 (H4A3)	Mouse	1:100	IF	Abcam	ab25630
LAMP-2 (H4B4)	Mouse	1:1000	WB	DSHB	H4B4
LAMP-2A (AMC2)	Rabbit	1:100-1:1000	IF,WB	Invitrogen	51-2200
LC3	Rabbit	1:100	IF	Novus	NB100-2220
LC3	Rabbit	1:1000	WB	Merck	L7543
N-CoR1	Rabbit	1:1000	WB	Cell Signaling	5948
PMP70	Rabbit	1:1000	WB	Merck	P0497
RARα	Rabbit	1:1000	WB	Cell Signaling	62294
SQLE	Rabbit	1:1000	WB	Proteintech	12544-1-AP
SQSTM1/p62	Guinea Pig	1:100	IF	Progen	GP62-C
SQSTM1/p62	Mouse	1:1000	WB	Abcam	ab56416
Total OXPHOS Cocktail	Mouse	1:1000	WB	Abcam	ab110411
Ubiquitin (P4D1)	Mouse	1:100-1:1000	IF, WB	Santa Cruz	sc-8017
Ubiquitin K48	Rabbit	1:1000	WB	Merck	ZRB2150
DyLight-488 Horse anti-Rabbit	-	1:200	IF	Vector Laboratories	DI-1088-1.5
Alexa-488 Goat anti-Mouse	-	1:200	IF	Molecular Probes	A-11001
Alexa-568 Goat anti-Guinea Pig	-	1:200	IF	Molecular Probes	A-11075
Alexa-568 Goat anti-Mouse	-	1:200	IF	Molecular Probes	A-11004
Alexa-568 Goat anti-Rabbit	-	1:200	IF	Molecular Probes	A-11011
Alexa-647 Goat anti-Mouse	-	1:200	IF	Molecular Probes	A-21235
Alexa-647 Goat anti-Rabbit	-	1:200	IF	Molecular Probes	A-21244
HRP Goat anti-Mouse	-	1:2000	WB	Invitrogen	31430
HRP Goat anti-Rabbit	-	1:2000	WB	Invitrogen	31460
