# Supplementary material for: Defective chaperone-mediated autophagy in the retinal pigment epithelium of age-related macular degeneration patients
Source: EMBO Mol Med. 2025 Oct 30;17(12):3472–95. doi: 10.1038/s44321-025-00329-w (PMC12686442; doi:10.1038/s44321-025-00329-w)
Supplement: Supplementary file 4 — Table EV4 [file 44321_2025_329_MOESM4_ESM.xlsx]

## Sheet: TableEV4
Table EV4. Traditional primer pairs used for qPCR with SYBR Green method.
Gene	Protein	Species	Forward	Reverse
18S	18S	Human	GCAGAATCCACGCCAGTACAAG	GCTTGTTGTCCAGACCATTGGC
LAMP2_A	LAMP-2A	Human	TGACGACAACTTCCTTGTGC	AGCATGATGGTGCTTGAGAC
LAMP2_B	LAMP-2B	Human	TGCTGGTCTTTCAGGCTTGATT	TTGCATGTTGGAACTTGTACTTGC
LAMP2_C	LAMP-2C	Human	GAAGGAAGTGAACATCAGCATG	CTCGAGTTACACAGACTGATAACCAGTAC
NFE2L2	NRF2/NFE2L2	Human	TCCAGTCAGAAACCAGTGGAT	GAATGTCTGCGCCAAAAGCTG
NQO1	NQO1	Human	AAAGGACCCTTCCGGAGTAA	CCATCCTTCCAGGATTTGAA
UCP2	UCP2	Human	TACAAAGCCGGATTCCGGCAGA	CTCCTTGGATCTGTAACCGGAC
