# Supplementary material for: Defective chaperone-mediated autophagy in the retinal pigment epithelium of age-related macular degeneration patients
Source: EMBO Mol Med. 2025 Oct 30;17(12):3472–95. doi: 10.1038/s44321-025-00329-w (PMC12686442; doi:10.1038/s44321-025-00329-w)
Supplement: Supplementary file 5 — Table EV5 [file 44321_2025_329_MOESM5_ESM.xlsx]

## Sheet: TableEV5
Table EV5. TaqMan Gene Expression Assay probes (FAM) used for qPCR.
Gene	Protein	Species	Reference
18S	18S	Human, Mouse	Hs99999901_s1
AKT1	AKT1	Human	Hs00178289_m1
AKT2	AKT2	Human	Hs01086099_m1
CTSA	Cathepsin A	Human	Hs00264902_m1
DNAJB1	HSP40	Human	Hs00428680_m1
EEF1A1	EF1α	Human	Hs05015684_g1
GFAP	GFAP	Human	Hs00909233_m1
HSP90AA1	HSP90A	Human	Hs00743767_sH
HSP90AB1	HSP90B	Human	Hs03043878_g1
HSPA8	HSC70	Human	Hs03044880_gH
LAMP2	LAMP-2	Human	Hs00174474_m1
NCOR1	N-CoR1	Human	Hs01094541_m1
NFATC1	NFATc1	Human	Hs00542675_m1
NFE2L2	NRF2/NFE2L2	Human	Hs00975961_g1
PHLPP1	PHLPP1	Human	Hs01597875_m1
RAB11A	RAB11A	Human	Hs00366449_g1
RAC1	RAC1	Human	Hs01902432_s1
RARA	RARα	Human	Hs00940446_m1
RICTOR	RICTOR	Human	Hs00380903_m1
