# Supplementary material for: Defective chaperone-mediated autophagy in the retinal pigment epithelium of age-related macular degeneration patients
Source: EMBO Mol Med. 2025 Oct 30;17(12):3472–95. doi: 10.1038/s44321-025-00329-w (PMC12686442; doi:10.1038/s44321-025-00329-w)
Supplement: Supplementary file 7 — Dataset EV2 [file 44321_2025_329_MOESM7_ESM.xlsx]

## Sheet: DatasetEV2
ValidatedCMAsubstrates
Symbol	Reference (PMID)
HK2	26323688
FBP1	29626215
ALDOA	25043815
ALDOB	11241348
PKM2	21700219
GAPDH	9038169
ENO2	25043815
ENO1	25043815
TPI1	33891876
CS	36866961
MDH1	25043815
FH	36866961
IDH3A	25043815
IDH2	32703873
IDH1	32703873
PGDP2	25043815
LDHA	33891876
LDHB	33891876
ACBP	25043815
ALDH1A1	37867947
BHMT	32437540
PLIN2	25961502
PLIN3	25961502
APOC1	25043815
APOOL	25043815
ATP11C	25043815
NFKBIA	9693362
PAX2	15149326
MEF2A	24879151
MEF2D	19119233
ITCH	25263126
RCAN1	25263126
STING	29241549
CHK1	25880015
HIF1A	23457305
KEAP1	35535673
CIP2A	28410006
TCTP	28110910
MDM2	20540933
PEA15	24477641
BBC3	26212789
MST1	26657153
HSD17B4	28296597
EP300	28465257
RND3	26761524
HMGB1	28428710
NCOR1	21966475
SNCA	33891876
LRRK2	23455607
PARK7	27171370
UCHL1	33891876
TARDBP	24860144
APP	34624324
HTT	22171050
RYR2	23404999
ANXA1	10938088
ANXA2	10938088
ANXA4	10938088
ANXA5	10938088
EPS8	20184880
PGAM1	33891876
RNASE1	20797626
PSMA3	7867640
PSMA5	7867640
ACADL	25043815
CYP27A1	25043815
MORC2	32401166
PTEN	37418003
GLO1	25620427
EPHX1	25620427
MAT1A	25620427
SMAD3	35267139
BMAL1	34876687
CLOCK	34876687
TBK1	34436957
EIF4A1	30821613
EIF4H	30821613
DDX3X	30821613
GPX4	33431801
MAPT	33891876
PDH	33891876
NLRP3	34704457
RELA	28991259
PGK1	22089453
CCND1	28591705
CREBBP	28465257
MLLT11	24880125
ACSL4	35325805
HNF1A	29695419
YAP1	35435804
IL6ST	35435804
PDCD6IP	31150375
CYLD	31150375
TRAF6	38047378
AGO2	37963060
CAV1	37973552
ERCC6	37907457
G6PD	37802999
CD276	37537172
FTH	36940732
NUP85	36912786
DICER1	36815383
HK1	36611121

## Sheet: DatasetEV2_legend
Dataset EV2. List of CMA substrates validated in the literature. Protein symbol and reference (PMID) are provided.
