# Supplementary material for: Defective chaperone-mediated autophagy in the retinal pigment epithelium of age-related macular degeneration patients
Source: EMBO Mol Med. 2025 Oct 30;17(12):3472–95. doi: 10.1038/s44321-025-00329-w (PMC12686442; doi:10.1038/s44321-025-00329-w)
Supplement: Supplementary file 8 — Dataset EV1 [file 44321_2025_329_MOESM8_ESM.xlsx]

## Sheet: DatasetEV1
Figure EV1. GSE142449
Condition		Age	Sex	Eye	Tissue	AMD status	Cause of death	Ophtalmologic history	Time postmortem
Healthy	Donor1	89	M	OD	Retina	Healthy (MGS1)	Cancer	Early stage glaucoma documented; histologically normal	05:21:00
	Donor2	54	M	OD	Retina	Healthy (MGS1)	Cardiac arrest	No records received; histologically normal	05:29:00
	Donor3	82	F	OD	Retina	Healthy (MGS1)	Cardiopulmonary arrest	No ophthalmic records; histologically normal	04:18:00
	Donor4	76	M	OS	Retina	Healthy (MGS1)	Respiratory failure/cancer	posterior vitreous detachment OU, nuclear sclerosis OU; histologically normal	05:14:00
	Donor5	70	M	OS	Retina	Healthy (MGS1)	Chronic obstructive pulmonary disease	Autoimmune retinopathy	06:36:00
Figure 1b. GSE135922
Condition		Age	Sex	Eye	Tissue	AMD status	Cause of death	Ophtalmologic history	Time postmortem
Healthy	Donor1	54	M	OD	RPE/Choroid	Healthy (MGS1)	Cardiac arrest	Mild cataracts, normal macula	05:29:00
	Donor2	82	F	OD	RPE/Choroid	Healthy (MGS1)	Cardiopulmonary arrest	Thick basal laminar deposits in contralateral eye, no advanced disease	04:18:00
AMD	Donor3	79	M	OS	RPE/Choroid	Neovascular AMD	Sepsis	Neovascular AMD	07:28:00
Figure 1c RPE. PXD033413
Condition		Age	Sex	Tissue	AMD status
Healthy	Donors1-32	76.8 (±10.6)	M(16), F(16)	RPE	Healthy (MGS1)
AMD	Donor33-77	79.8 (±10.4)	M(22), F(23)	RPE	Early AMD (MGS2)
Figure 1c RPE. PXD033413
Condition		Age	Sex	Tissue	AMD status
Healthy	Donor1	87	F	Drusen	Healthy (MGS1)
	Donor2	87	M	Drusen	Healthy (MGS1)
	Donor3	88	F	Drusen	Healthy (MGS1)
	Donor4	90	F	Drusen	Healthy (MGS1)
	Donor5	91	F	Drusen	Healthy (MGS1)
	Donor6	91	F	Drusen	Healthy (MGS1)
	Donor7	91	F	Drusen	Healthy (MGS1)
	Donor8	92	F	Drusen	Healthy (MGS1)
	Donor9	92	F	Drusen	Healthy (MGS1)
	Donor10	92	F	Drusen	Healthy (MGS1)
	Donor11	93	M	Drusen	Healthy (MGS1)
	Donor12	93	M	Drusen	Healthy (MGS1)
	Donor13	93	M	Drusen	Healthy (MGS1)
	Donor14	94	F	Drusen	Healthy (MGS1)
	Donor15	96	F	Drusen	Healthy (MGS1)
	Donor16	96	F	Drusen	Healthy (MGS1)
	Donor17	98	F	Drusen	Healthy (MGS1)
	Donor18	98	F	Drusen	Healthy (MGS1)
AMD	Donor19	56	F	Drusen	AMD
	Donor20	63	F	Drusen	AMD
	Donor21	93	M	Drusen	AMD
	Donor22	95	M	Drusen	AMD
	Donor23	96	F	Drusen	AMD
Figure EV3B. GSE135092
Condition		Age	Sex	Tissue	AMD status
Healthy	Donors1-106	59-98	M(76),F(53)	Neuroretina	Healthy (MGS1)
AMD	Donors107-129			Neuroretina	Advanced AMD (MGS4)
Figure EV3C. GSE115828
Condition		Age	Sex	Eye	Tissue	AMD status	A69S_rs10490924	Y402H_rs1061170	Cause of death	Ophtalmological history	Medical history	Postmortem time
Healthy	Donor1	81	F	OD	Neuroretina	Healthy (MGS1)	G/G	C/T	COPD	-	HTN, COPD, scleroderma, smoking	1900-01-14 09:07:12
	Donor2	83	M	OD	Neuroretina	Healthy (MGS1)	G/G	C/T	Stroke	-	Waldenstrom's disease, HTN	1900-01-17 03:07:12
	Donor3	61	M	OS	Neuroretina	Healthy (MGS1)	G/T	T/T	leukemia/lymphoma	herpes/shingles infection in eye, develop cataract	seizure, TBI	1900-01-17 01:55:12
	Donor4	70	F	OD	Neuroretina	Healthy (MGS1)	G/T	C/T	lung cancer	-	HTN, smoking	1900-01-14
	Donor5	70	F	OD	Neuroretina	Healthy (MGS1)	G/G	C/C	uterine cancer	-	-	1900-01-10 07:55:12
	Donor6	63	M	OS	Neuroretina	Healthy (MGS1)	G/G	C/T	Bladder cancer	-	Smoker (1 pack/day) since 18 years, HBP, high cholesterol, heart disease, EtOH abuse	1900-01-24 00:43:12
	Donor7	83	M	OD	Neuroretina	Healthy (MGS1)	G/G	C/T	CVA (brain hemorrhage)	Cataracts (OU)	Smoker (1.5 pack/day) for 50 years - quit 2006, A. fib (pacemaker) - 2007, high cholesterol)	1900-01-20 07:40:48
	Donor8	64	F	OD	Neuroretina	Healthy (MGS1)	G/T	T/T	lung cancer	-	fibromyalgia, high chol	1900-01-17 06:00:00
	Donor9	61	F	OD	Neuroretina	Healthy (MGS1)	G/G	C/T	pulmonary fibrosis	-	fibromyalgia, hyperlipidemia, HTN, Grave's disease, GERD, restless leg syndrome	1900-01-18 04:04:48
	Donor10	84	M	OS	Neuroretina	Healthy (MGS1)	G/G	C/T	Myocardial infarction	Cataracts	Smoker (1 pack/day) for 35 years, HTN, MI, pneumonia, UTI, lung cancer, staph infx. In blood	1900-01-22 07:55:12
	Donor11	88	M	OS	Neuroretina	Healthy (MGS1)	G/G	T/T	CHF	Cataracts, confirmed pseudophakic)	smoker (1 cigar/day, 20 yrs), CHF, HTN, elevated cholesterol	1900-01-24 01:55:12
	Donor12	70	F	OS	Neuroretina	Healthy (MGS1)	G/T	T/T	Lung cancer/COPD		smoker (1 pack/day, 50 yr), HBP, high cholesterol	1900-01-24 12:00:00
	Donor13	79	F	OD	Neuroretina	Healthy (MGS1)	G/G	T/T	CVA		HBP, heart disease, fibromyalgia	1900-01-07 20:52:48
	Donor14	78	M	OD	Neuroretina	Healthy (MGS1)	G/T	C/T	AAA	cataracts (OU)	smoker (half pk/day, 50 yrs), HTN, high cholesterol	1900-01-18 20:52:48
	Donor15	71	M	OD	Neuroretina	Healthy (MGS1)	G/T	C/C	leukemia	-	HTN	1900-01-17 07:55:12
	Donor16	72	F	OS	Neuroretina	Healthy (MGS1)	G/G	C/C	acute respiratory failure 2nd pneumonia	cataracts (OU)	HTn, asthma, anemia, GERD	1900-01-12 01:55:12
	Donor17	67	M	OD	Neuroretina	Healthy (MGS1)	G/T	T/T	aspiration pneumonia		smoker (1.5pk/day, 45 yrs), HTN	1900-01-13 16:04:48
	Donor18	74	M	OD	Neuroretina	Healthy (MGS1)	G/G	C/T	acute cardiac event		heart attack, stroke	1900-01-14 06:43:12
	Donor19	88	M	OD	Neuroretina	Healthy (MGS1)	G/T	C/T	acute MI	-	heart disease, HTN, cerebral hemorrhage, smoking	1900-01-11 12:43:12
	Donor20	76	M	OS	Neuroretina	Healthy (MGS1)	G/G	C/T	cardiac arrest	confirmed phakic (OU)	smoker (pipe, 15yr), renal failure, hypertension, A Fib, heart failure, lung disease	1900-01-22 10:19:12
	Donor21	77	F	OS	Neuroretina	Healthy (MGS1)	G/T	C/T	cardiogenic shock	-	rheumatoid arthritis, HTN, high chol	1900-01-22 18:28:48
	Donor22	76	M	OS	Neuroretina	Healthy (MGS1)	G/G	C/T	hypoxia secondary to UTI	unknown	HTN, CHF	1900-01-22 12:00:00
	Donor23	71	F	OS	Neuroretina	Healthy (MGS1)	G/G	C/T	CVA	confirmed pseudophakic (OU), cataracts (OU)	NA	1900-01-23 12:43:12
	Donor24	69	F	OS	Neuroretina	Healthy (MGS1)	G/G	T/T	COPD	confirmed phakic (OU)	Influenza A, smoker (1pk/day, 30yrs)	1900-01-12 19:55:12
	Donor25	82	M	OS	Neuroretina	Healthy (MGS1)	G/G	C/T	pneumonia	confirmed pseudophakic (OU), cataracts (OU)	pacemaker, HTN	1900-01-19 20:52:48
	Donor26	75	M	OS	Neuroretina	Healthy (MGS1)	G/G	C/T	COPD	confirmed pseudophakic (OU), cataracts (OU)	smoker (unknown how much, 20 yrs), HTN, high cholesterol, polio (childhood), encephalopathy	1900-01-06 08:52:48
	Donor27	77	M	OS	Neuroretina	Healthy (MGS1)	G/T	T/T	CVA	confirmed phakic (OU), metal fragment penetrate one eye - removed by dr. (2 yr ago)	NA	1900-01-18 01:12:00
	Donor28	78	M	OD	Neuroretina	Healthy (MGS1)	G/T	C/T	anoxic encephalopathy	confirmed phakic (OU), cataracts	CAD, HTN, hyperlipidemia, arthritis, heart failure, A Fib, smoker (1 pk/day, 40 yrs), leukemia, CKD	1900-01-12 23:16:48
	Donor29	77	F	OS	Neuroretina	Healthy (MGS1)	G/G	T/T	Anoxic brain injury	confirmed pseudophakic (OU), cataracts (OU)	smoker (1 pk/day, 30 yrs), CVA, hypothroidism, EtOH abuse	1900-01-24 11:31:12
	Donor30	73	F	OD	Neuroretina	Healthy (MGS1)	G/G	T/T	ICB/ICH	confirmed phakic (OU)	smoker (1 pk/day, 50+ yr), lung cancer	1900-01-15 00:43:12
	Donor31	87	M	OS	Neuroretina	Healthy (MGS1)	G/G	C/T	multiple myeloma	confirmed pseudophakic (OU), cataracts (OU)	CHF, HTN, hyperlipidemia, CKD, CAD, DJD	1900-01-22 17:31:12
	Donor32	85	M	OD	Neuroretina	Healthy (MGS1)	G/G	C/T	cardiac arrest/CABG	confirmed phakic (OU)	smoker (2 pk/day, 20 yr), HBP, heart disease, high cholesterol	1900-01-19 20:24:00
	Donor33	68	F	OS	Neuroretina	Healthy (MGS1)	G/T	T/T	ESLD	cataracts (OU)	asthma, pneumonia, ESLD	1900-01-22 05:31:12
	Donor34	66	F	OD	Neuroretina	Healthy (MGS1)	G/G	T/T	Leukemia/lymphoma	-	Lasik surgery ~10 years ago	1900-01-10 01:55:12
	Donor35	76	M	OS	Neuroretina	Healthy (MGS1)	G/G	T/T	Lung cancer	Cataracts OU	Smoker (1 pack/day) quit 30 years ago, rheumatoid arthritis	1900-01-21 07:55:12
	Donor36	71	M	OD	Neuroretina	Healthy (MGS1)	G/T	T/T	ARDS	Cataracts OU	Smoker (1 pack/day) for 48 years, heart disease, high cholesterol, rheumatoid arthritis, COPD	1900-01-22 13:55:12
	Donor37	68	F	OS	Neuroretina	Healthy (MGS1)	G/T	C/T	Anoxic brain injury	Cataracts	Parkinson's, anemic	1900-01-21 00:28:48
	Donor38	61	F	OS	Neuroretina	Healthy (MGS1)	G/G	C/T	sepsis	-	possible Graves' disease	1900-01-23 11:31:12
	Donor39	66	F	OS	Neuroretina	Healthy (MGS1)	G/G	C/T	sepsis	phakic	MS, kidney disease, breast cancer	1900-01-22 17:16:48
	Donor40	70	F	OD	Neuroretina	Healthy (MGS1)	G/T	C/T	MSOF	-	HTN, polio, kidney transplant secondary to nephritis	1900-01-22 13:55:12
	Donor41	78	M	OD	Neuroretina	Healthy (MGS1)	G/G	T/T	bladder cancer	confirmed phakic (OU)	smoker (? Amount, 20 yrs), renal failure, bladder cancer	1900-01-11 22:19:12
	Donor42	79	F	OD	Neuroretina	Healthy (MGS1)	G/G	C/T	PEA arrest/Ruptured pudenal artery	confirmed phakic (OU)	smoker (? Amount, 50yrs)	1900-01-14 01:55:12
	Donor43	67	M	OS	Neuroretina	Healthy (MGS1)	G/G	C/T	leukemia	eyelid sx(since child)	heart disease, HTN, high chol, smoking	1900-01-20 16:04:48
	Donor44	62	F	OS	Neuroretina	Healthy (MGS1)	G/G	T/T	respiratory arrest secondary to MI	-	heart disease, HTN, pulmonary HTN, rheumatoid arthritis, scleroderma, CML	1900-01-15 16:04:48
	Donor45	62	M	OD	Neuroretina	Healthy (MGS1)	G/T	C/T	cardiogenic shock	-	CAD, high chol, smoking	1900-01-15 11:16:48
	Donor46	60	M	OD	Neuroretina	Healthy (MGS1)	G/G	C/T	pneumonia/brain abcess	-	HTN, smoking	1900-01-13 04:04:48
	Donor47	68	M	OD	Neuroretina	Healthy (MGS1)	G/T	T/T	gall bladder cancer	-	respiratory failure, generalized jaundice	1900-01-22 09:07:12
	Donor48	81	M	OS	Neuroretina	Healthy (MGS1)	G/G	C/C	CHF	-	heart disease, HTN, high chol	1900-01-23 18:00:00
	Donor49	67	M	OD	Neuroretina	Healthy (MGS1)	G/T	T/T	ESRD		smoker (1pk/day, 40yrs), heart disease, high cholesterol, HTN	1900-01-16 07:12:00
	Donor50	89	F	OD	Neuroretina	Healthy (MGS1)	G/G	T/T	GI bleed	-	-	1900-01-12 05:16:48
	Donor51	62	F	OS	Neuroretina	Healthy (MGS1)	G/G	C/T	colon cancer, sepsis	-	MS, smoking	1900-01-11 10:04:48
	Donor52	76	M	OD	Neuroretina	Healthy (MGS1)	G/G	C/T	pneumonia	radiation cataracts, pseudophakic	heart disease, high chol, hodgkins lymphoma	1900-01-20 18:00:00
	Donor53	76	M	OS	Neuroretina	Healthy (MGS1)	G/G	C/T	ARDS	phakic	high chol, smoking	1900-01-23 18:43:12
	Donor54	73	F	OD	Neuroretina	Healthy (MGS1)	T/T	T/T	pneumonia	confirmed phakic (OU)	smoker (half pk/day, 2 yrs), chronic anemia	1900-01-12 04:19:12
	Donor55	72	M	OD	Neuroretina	Healthy (MGS1)	G/T	C/T	multiple myeloma	saline drop	smoking, hyperlipidemia	1900-01-21 19:40:48
	Donor56	84	M	OD	Neuroretina	Healthy (MGS1)	G/G	T/T	pneumonia	-	heart disease, HTN, emphysema, smoking	1900-01-16 21:07:12
	Donor57	83	M	OD	Neuroretina	Healthy (MGS1)	G/T	C/T	sepsis	-	CHF, HTN, high chol, heart valve replacement	1900-01-23 07:55:12
	Donor58	74	F	OS	Neuroretina	Healthy (MGS1)	G/G	C/C	colon cancer	cataracts (OU)	Parkinson's, colon cancer, hypothroidism, biliary cirrhosis, high cholesterol	1900-01-16 19:40:48
	Donor59	84	F	OD	Neuroretina	Healthy (MGS1)	G/G	T/T	ovarian cancer	eyelid sx(inversion of eyelid)	HTN, high chol	1900-01-18 05:16:48
	Donor60	91	M	OS	Neuroretina	Healthy (MGS1)	G/G	C/T	CHF	-	heart disease, HTN, smoking	1900-01-12 10:19:12
	Donor61	62	M	OD	Neuroretina	Healthy (MGS1)	G/T	T/T	renal failure	-	HTN, high chol, Afib, COPD, gout, smoking	1900-01-19 10:48:00
	Donor62	82	F	OD	Neuroretina	Healthy (MGS1)	G/T	C/T	ovarian cancer	eyes med to decrease IOP	smoking	1900-01-06 09:07:12
	Donor63	81	F	OS	Neuroretina	Healthy (MGS1)	G/G	C/T	metastasis lung cancer	-	high chol, depression, anxiety, smoking	1900-01-22 13:55:12
	Donor64	70	F	OS	Neuroretina	Healthy (MGS1)	G/G	C/T	GI bleed	-	CHF, paraplegia	1900-01-23 23:16:48
	Donor65	87	F	OS	Neuroretina	Healthy (MGS1)	G/G	C/C	sepsis	-	HTN, high chol, smoking	1900-01-23 22:48:00
	Donor66	74	F	OS	Neuroretina	Healthy (MGS1)	G/T	C/T	CVA	-	ICH, GI bleed, HTN, heart tumor, smoking	1900-01-18 01:55:12
	Donor67	75	F	OD	Neuroretina	Healthy (MGS1)	G/G	C/C	lymphoma	?	HTN, tachycardia	1900-01-14 18:00:00
	Donor68	82	F	OS	Neuroretina	Healthy (MGS1)	G/T	T/T	MI	dry eye	TIA, HTN, angina, high chol	1900-01-17 18:43:12
	Donor69	60	M	OS	Neuroretina	Healthy (MGS1)	G/G	C/T	ALS	lazy eye	-	1900-01-15 12:00:00
	Donor70	83	M	OD	Neuroretina	Healthy (MGS1)	G/T	T/T	pneumonia,sepsis	-	heart disease, HTN, depression/bipolar	1900-01-20 03:36:00
	Donor71	76	M	OS	Neuroretina	Healthy (MGS1)	G/G	T/T	Acute myelogenous leukemia	Saw eye doctor	Leukemia	1900-01-10 19:55:12
	Donor72	86	F	OD	Neuroretina	Healthy (MGS1)	G/G	C/T	Sepsis	OU pseudophakic - cataract surgery	Masectomy, possible colon cancer, pneumonia	1900-01-14 04:48:00
	Donor73	75	F	OD	Neuroretina	Healthy (MGS1)	T/T	C/T	leukemia	-	smoking	1900-01-17 22:04:48
	Donor74	62	M	OS	Neuroretina	Healthy (MGS1)	T/T	C/T	Mesothelioma		smoker (half pack/day, 20 yr), heart disease, HTN, mesothelioma	1900-01-20 19:12:00
	Donor75	88	F	OS	Neuroretina	Healthy (MGS1)	G/T	T/T	probable COPD	-	OA, heart diseaes, HTN, high chol, CKD, asthma	1900-01-23 22:19:12
	Donor76	82	F	OS	Neuroretina	Healthy (MGS1)	G/G	T/T	acute cardiac event	confirmed phakic (OU), cataracts (no surgery)	CHF, breast cancer, heart valve replacement	1900-01-09 10:19:12
	Donor77	91	M	OS	Neuroretina	Healthy (MGS1)	G/G	C/T	acute hypoxic respiratory failure	confirmed pseudophakic (OU), cataracts (OU)	pipe smoker (during early 40s), HBP, high cholesterol, heart disease	1900-01-23 08:24:00
	Donor78	79	M	OS	Neuroretina	Healthy (MGS1)	G/G	T/T	cardiac tamponade	confirmed pseudophakic (OU), cataracts (OU)	smoker (?amount, 45yrs), RA, COPD, high cholesterol, hypertension, aortic aneurysm, heart history	1900-01-15 21:36:00
	Donor79	94	F	OD	Neuroretina	Healthy (MGS1)	G/G	C/T	Sepsis	cataracts (OU), confirmed pseudophakic	CVA, CHF, pneumonia, depression	1900-01-20 22:04:48
	Donor80	59	F	OD	Neuroretina	Healthy (MGS1)	G/G	C/C	Internal Bleeding (unknown etiology)	confirmed phakic (OU)	Smoker (1 pk/day, over 10 yrs), vasculitis	1900-01-12 02:52:48
	Donor81	84	F	OD	Neuroretina	Healthy (MGS1)	G/G	C/C	acute cardiac event	confirmed pseudophakic (OU), cataracts (OU)	A Fib, pulmonary embolism, hypertension	1900-01-21 10:48:00
	Donor82	77	F	OS	Neuroretina	Healthy (MGS1)	G/G	C/T	AAA	confirmed pseudophakic (OU), cataracts (OU), retina detachment surgery (OD) - 20 yrs ago	smoker (? Amount, 1 yr as teenager), HBP, CHF, high cholesterol	1900-01-16 18:00:00
	Donor83	85	M	OS	Neuroretina	Healthy (MGS1)	T/T	T/T	pneumonia	cataracts (OD), confirmed pseudophakic (OD), confirmed phakic (OS)	smoker (1-2pk/day, 60years)	1900-01-19 16:04:48
	Donor84	59	F	OS	Neuroretina	Healthy (MGS1)	G/G	T/T	sepsis	confirmed phakic (OU)	smoker (1 Pk/day, 25 yrs), pneumonia, EtOH abuse, fibromyalgia, depression	1900-01-21 17:31:12
	Donor85	64	F	OD	Neuroretina	Healthy (MGS1)	G/G	C/T	liver cancer		renal failure, anemia, GERD, liver cancer	1900-01-15 16:04:48
	Donor86	81	M	OD	Neuroretina	Healthy (MGS1)	G/G	C/T	Trauma	confirmed pseudophakic (OU), cataracts (OU)	Hypertension, A Fib, smoker (1 pk/day, 45 yrs), heart disease	1900-01-16 16:48:00
	Donor87	88	F	OD	Neuroretina	Healthy (MGS1)	G/G	C/T	congestive heart failure	confirmed phakic (OU)	smoker (1pk/day, 30yrs), hypotension, sepsis, dementia, CKD, hyperlipidemia, heart disease	1900-01-08 23:31:12
	Donor88	57	F	OS	Neuroretina	Healthy (MGS1)	G/T	T/T	Respiratory Failure/Renal Failure	confirmed phakic(OU)	smoker (1 pk/day, 40yrs), A Fib, Depression, Alcoholic Cirrhosis, Pulmonary Mycobacterium complex, Thyroid Cancer, Chronic Kidney disease	1900-01-23 05:16:48
	Donor89	89	M	OS	Neuroretina	Healthy (MGS1)	G/G	C/T	Subdural hematoma	confirmed pseudophakic (OU), cataracts (OU)	smoker (1 cigarette/day,? Long)	1900-01-16 22:19:12
	Donor90	63	M	OD	Neuroretina	Healthy (MGS1)	G/G	C/C	Pancreatitis	confirmed phakic (OU)	ruptured bowel, smoker (1pk/day, 12yrs)	1900-01-23 02:24:00
	Donor91	67	F	OS	Neuroretina	Healthy (MGS1)	G/T	T/T	sepsis	confirmed phakic (OD), confirmed pseudophakic (OS), cataracts (OS)	smoker (half pk/day, 10 yrs), low blood pressure	1900-01-23 23:16:48
	Donor92	89	F	OD	Neuroretina	Healthy (MGS1)	G/T	T/T	astrocytoma	confirmed pseudophakic (OU), cataracts (OU)	hypertension, hypothroid, GERD, hyperlipidemia, chronic kidney disease, Non-Hodgkins lymphoma	1900-01-22 07:40:48
	Donor93	57	F	OD	Neuroretina	Healthy (MGS1)	G/G	T/T	end stage liver disease	confirmed phakic (OU)	septic shock, cirrhosis, hypothyroid, GERD, jaundice, haptic encephalopathy, hihg cholesterol, hypertension	1900-01-18 13:40:48
	Donor94	55	F	OS	Neuroretina	Healthy (MGS1)	G/G	C/T	Acute respiratory distress syndrome	confirmed phakic (OU)	multi-system organ failure	1900-01-23 10:19:12
	Donor95	88	M	OD	Neuroretina	Healthy (MGS1)	G/G	T/T	metastatic colon cancer	confirmed pseudophakic (OU), cataracts (OU), Glaucoma, Ocular Albinism	coronary artery disease, hypertension, anemia,pleural effusion, bowel obstruction, insomia, heart disease, high cholesterol	1900-01-23 12:00:00
	Donor96	68	M	OD	Neuroretina	Healthy (MGS1)	G/G	C/T	cardiopulmonary arrest	confirmed phakic (OU)	Diverticulitis, Cerebrovascular accident, esphagitis	1900-01-24
	Donor97	65	M	OD	Neuroretina	Healthy (MGS1)	G/G	T/T	Endocrine cancer	confirmed phakic (OU)	smoker (0.5 cigarette/day, 53yrs), HBP, Heart Disease, High Cholesterol	1900-01-17 02:24:00
	Donor98	88	M	OS	Neuroretina	Healthy (MGS1)	G/T	C/T	acute cardiac event	confirmed pseudophakic (OU), cataracts (OU)	smoker (very little for a couple years), possible sepsis, heart disease, high cholesterol	1900-01-17 16:19:12
	Donor99	75	F	OD	Neuroretina	Healthy (MGS1)	G/G	C/T	ICB/ICH	confirmed phakic (OU)	smoker (1 pk/day, 60yrs), heart disease	1900-01-20 17:16:48
	Donor100	61	M	OS	Neuroretina	Healthy (MGS1)	G/T	C/T	Sepsis	confirmed phakic (OU)	High blood pressure	1900-01-24 18:43:12
	Donor101	73	F	OD	Neuroretina	Healthy (MGS1)	G/G	T/T	SAH	-	HTN, high chol, smoking	1900-01-07 20:52:48
	Donor102	67	M	OS	Neuroretina	Healthy (MGS1)	G/G	T/T	Leukemia/lymphoma	confirmed phakic (OU)	smoker (1pk/day, 50+yrs), aspergillis	1900-01-21 20:24:00
	Donor103	63	M	OS	Neuroretina	Healthy (MGS1)	G/G	T/T	pancreatic cancer	confirmed phakic (OU)	smoker (20yrs), high cholesterol, sepsis, hypotension	1900-01-22 05:16:48
	Donor104	66	F	OD	Neuroretina	Healthy (MGS1)	G/T	C/T	COPD	-	HTN, asthma, diverticulitis, angioedema, chronic pain, smoking	1900-01-24 09:36:00
	Donor105	64	M	OS	Neuroretina	Healthy (MGS1)	G/T	T/T	sepsis	confirmed phakic (OU)	smoker (half pk/day, 20 yr), myleodyspastic syndrome, COPD, HTN, arthritis	1900-01-19 01:55:12
AMD	Donor106	70	F	OS	Neuroretina	Early AMD (MGS2)	G/G	C/T	acute cardiac event	confirmed phakic (OU)	high cholesterol	1900-01-22 18:00:00
	Donor107	66	F	OD	Neuroretina	Early AMD (MGS2)	G/T	C/T	cerebral fontanelle meningioma	confirmed phakic (OU)	smoker (half pk/day, 40yrs), HTN, high cholesterol	1900-01-22 18:28:48
	Donor108	80	F	OD	Neuroretina	Early AMD (MGS2)	G/T	C/T	CHF	Cataract surgery (OU) 1 yr before death	pulmonary hypertension; diastolic heart failure; rheumatoid arthritis, high cholesterol, HBP, heart disease	1900-01-10 03:36:00
	Donor109	80	M	OD	Neuroretina	Early AMD (MGS2)	G/T	T/T	ICB/ICH	-	HTN, high chol, AML, smoking	1900-01-12 12:00:00
	Donor110	84	F	OS	Neuroretina	Early AMD (MGS2)	G/G	T/T	bowel obstruction	-	heart disease, HTN, high chol	1900-01-12 06:00:00
	Donor111	80	M	OS	Neuroretina	Early AMD (MGS2)	G/G	T/T	metastatic colon cancer	-	HTN	1900-01-16 12:43:12
	Donor112	77	F	OD	Neuroretina	Early AMD (MGS2)	G/G	C/T	pneumonia	-	HTN, COPD, smoking, EtOH	1900-01-21 02:52:48
	Donor113	75	F	OD	Neuroretina	Early AMD (MGS2)	G/G	C/T	Sepsis	n/a	Smoker 1 pack/day for 50 years	1900-01-22 12:00:00
	Donor114	82	F	OS	Neuroretina	Early AMD (MGS2)	T/T	C/T	Sepsis/perforated bowel	Cataracts	Smoker (4 cigarettes/day) for 50 years, colon cancer, osteoperosis	1900-01-21 11:31:12
	Donor115	80	M	OS	Neuroretina	Early AMD (MGS2)	G/G	T/T	Respiratory failure seconday to lung alveolar hemorrhage	Cataracts (surgery OU)	Smoker (2 packs/day) for 30 years;HBP, high cholesterol, heart disease	1900-01-19 12:00:00
	Donor116	78	F	OD	Neuroretina	Early AMD (MGS2)	G/T	C/T	Cancer	Cataracts (OU)	HN, MS (diagnosed 1960)	1900-01-23 20:52:48
	Donor117	84	F	OD	Neuroretina	Early AMD (MGS2)	G/T	T/T	Sepsis	Cataracts (OU)	High cholesterol, heart disease, asteoarthritis, rewetting drops for eyes	1900-01-16 21:36:00
	Donor118	64	F	OD	Neuroretina	Early AMD (MGS2)	G/T	T/T	pneumonia	-	rheumatiod arthritis, heart disease, parkinson, HTN, high chol	1900-01-20 03:36:00
	Donor119	77	F	OS	Neuroretina	Early AMD (MGS2)	T/T	T/T	respiratory insufficiency secondary to COPD	-	heart disease, HTN, smoking	1900-01-10 17:16:48
	Donor120	74	M	OD	Neuroretina	Early AMD (MGS2)	G/G	C/C	Multiple system organ failure		CAD, HTN, high cholesterol	1900-01-09 22:04:48
	Donor121	67	M	OS	Neuroretina	Early AMD (MGS2)	G/G	C/T	Traumatic brain injury		smoker (1 pack/day, 40yr), HTN, COPD	1900-01-13 10:04:48
	Donor122	88	F	OD	Neuroretina	Early AMD (MGS2)	G/G	T/T	pneumonia	pseudophakic	alzheimer's, smoking	1900-01-18 21:07:12
	Donor123	80	M	OD	Neuroretina	Early AMD (MGS2)	G/T	C/T	ACE	Cataracts (OU)	smoker (2 packs/day, 30 yrs), HTN, leukemia, prostate cancer, skin cancer, lung cancer, GI bleed	1900-01-20 05:16:48
	Donor124	93	F	OD	Neuroretina	Early AMD (MGS2)	G/T	T/T	pneumonia	detached retina (OU), cataracts (OU)	HTN, CVA	1900-01-15 03:36:00
	Donor125	61	F	OS	Neuroretina	Early AMD (MGS2)	G/G	T/T	sepsis	lasik surgery (OS) 8 yrs ago	smoker (1pk/day, 40yrs)	1900-01-23 20:52:48
	Donor126	86	M	OD	Neuroretina	Early AMD (MGS2)	G/T	C/T	AAA	confirmed phakic	smoker (3/4pk/day, 30yr)	1900-01-21 00:43:12
	Donor127	64	M	OS	Neuroretina	Early AMD (MGS2)	G/G	C/T	End stage lymphoma		anemia, non-Hodgkin's lymphoma	1900-01-19 18:43:12
	Donor128	66	F	OD	Neuroretina	Early AMD (MGS2)	G/G	C/T	MI/Sepsis	cataracts (OU)	heart disease, HBP, high cholesterol, CHF, COPD, HTN, CVA	1900-01-15 13:55:12
	Donor129	88	F	OS	Neuroretina	Early AMD (MGS2)	G/G	T/T	Hemorrhagic stroke	cataracts (OU)	multiple myeloma, pre-leukemic blood disorder	1900-01-18 07:40:48
	Donor130	61	M	OD	Neuroretina	Early AMD (MGS2)	G/G	T/T	metastatic renal cell carcinoma		smoker (1pk/day, 30 yrs), sepsis, pneumonia	1900-01-23 13:12:00
	Donor131	84	F	OD	Neuroretina	Early AMD (MGS2)	G/G	T/T	asthma exaceration	cataracts (OU)	N/A	1900-01-19 01:12:00
	Donor132	88	F	OS	Neuroretina	Early AMD (MGS2)	G/G	T/T	Myocardial infarction	cataracts (OU)	Alzheimer's depression, HTN, A. Fib, heart disease	1900-01-17 07:55:12
	Donor133	78	M	OD	Neuroretina	Early AMD (MGS2)	G/T	C/T	Myocardial infarction	cataracts (OD), lasik surgery	smoker (1pk/day, 60 yrs)	1900-01-21 19:40:48
	Donor134	78	F	OD	Neuroretina	Early AMD (MGS2)	G/G	C/T	CVA	cataracts (OD)	HTN, A. fib, Vertigo	1900-01-17 16:04:48
	Donor135	72	F	OD	Neuroretina	Early AMD (MGS2)	G/T	C/T	Sepsis		scleroderma, HTN, rhematoid arthritis, A. fib	1900-01-22 10:04:48
	Donor136	77	F	OD	Neuroretina	Early AMD (MGS2)	G/T	T/T	ICB/ICH		kidney removed (2011), stomach cancer (surgery 25+ ys ago), rheumatic fever as child, dementia, RA in hands, seizure disorder	1900-01-17 19:55:12
	Donor137	80	F	OS	Neuroretina	Early AMD (MGS2)	G/G	C/T	CHF	cataracts (OD)	parkinson's, high cholesterol, HTN	1900-01-24 06:00:00
	Donor138	70	M	OS	Neuroretina	Early AMD (MGS2)	G/T	T/T	cardiogenic shock	cataracts (OU)	sepsis, HTN, heart disease, CVA, smoker (pipe, 30yrs)	1900-01-11 21:36:00
	Donor139	75	M	OS	Neuroretina	Early AMD (MGS2)	T/T	C/T	Multiple system organ failure	Confirmed phakic (OU)	light smoker (35 yrs), heart disease, HBP, high cholesterol, HTN, A Fib	1900-01-19 10:04:48
	Donor140	80	F	OD	Neuroretina	Early AMD (MGS2)	G/G	C/T	Demeylenation of brain stem	cataracts (OU),confirmed pseudophakic (OU), eye ulcers	smoker (2pk/day)	1900-01-17 15:36:00
	Donor141	76	M	OS	Neuroretina	Early AMD (MGS2)	G/G	C/T	Myleodysplastic syndrome	cataracts (OU), retinal detachment surgery (OS) 5 yrs ago, confirmed pseudophakic (OU)	smoker (half pk/day, 64 yrs), high cholesterol, heart disease	1900-01-17 07:55:12
	Donor142	62	M	OD	Neuroretina	Early AMD (MGS2)	G/G	T/T	Lung Cancer	confirmed phakic (OU)	smoker (1pk/day, 40yrs), HTn, leukopenia	1900-01-12 12:43:12
	Donor143	90	F	OS	Neuroretina	Early AMD (MGS2)	G/G	C/T	cancer	macular degeneration	rheumatoid arthritis, HTN	1900-01-19 10:04:48
	Donor144	78	F	OS	Neuroretina	Early AMD (MGS2)	G/G	C/C	heart failure/MI	confirmed aphakic (OD), confirmed pseudophakic (OS), cataracts	HTN, high cholesterol, metastatic ovarian cancer	1900-01-25 21:07:12
	Donor145	81	F	OD	Neuroretina	Early AMD (MGS2)	G/G	C/T	CHF	confirmed phakic (OU)	HTN, minor heart problems, ischemic bowel	1900-01-15 08:52:48
	Donor146	77	F	OD	Neuroretina	Early AMD (MGS2)	G/G	C/C	COPD	cataracts (OS), retina detachment surgery (OU), confirmed phakis (OD), confirmed pseudophakic (OU)	rheumatoid arthritis, smoker (2pk/day, 30 yrs), corneal ulcer	1900-01-18 00:28:48
	Donor147	81	M	OD	Neuroretina	Early AMD (MGS2)	G/G	C/T	ARDS	confirmed phakic (OU)	parkinson's, hypertension, high cholesterol	1900-01-21 16:48:00
	Donor148	69	M	OS	Neuroretina	Early AMD (MGS2)	G/T	T/T	ARDS	confirmed phakic (OU)	HTN	1900-01-23 13:55:12
	Donor149	70	M	OD	Neuroretina	Early AMD (MGS2)	G/G	T/T	lung cancer	-	brain tumor, smoking	1900-01-08 19:55:12
	Donor150	91	F	OD	Neuroretina	Early AMD (MGS2)	G/T	T/T	Breast Cancer	confirmed phakic (OU)	Raynand's disease	1900-01-18 07:40:48
	Donor151	85	F	OD	Neuroretina	Early AMD (MGS2)	G/G	T/T	Sepsis	confirmed pseudophakic (OD), confirmed phakic (OS), cataracts (OD)	HTN, smoker (half pk/day, 30yrs), pacemaker, rheumatoid arthritis	1900-01-22 07:55:12
	Donor152	68	F	OS	Neuroretina	Early AMD (MGS2)	G/G	T/T	Sepsis	confirmed phakic (OD), confirmed pseudophakic (OS), cataracts (OS)	RA, HTN, smoker (1pk/day, 20yrs)	1900-01-14 17:31:12
	Donor153	74	M	OD	Neuroretina	Early AMD (MGS2)	G/G	C/T	ICB/ICH	confirmed phakic (OD)	CVA, Smoker (half pk/day, 35yr)	1900-01-15
	Donor154	78	M	OD	Neuroretina	Early AMD (MGS2)	G/G	C/C	pneumonia/sepsis	-	heart disease, HTN, high chol, smoking	1900-01-12 06:43:12
	Donor155	83	F	OD	Neuroretina	Early AMD (MGS2)	G/G	C/C	Sepsis	confirmed pseudophakic (OD), cataracts (OU)	smoker (2-3 cigarettes/day, 50 yrs), large pleural effusion, HTN	1900-01-21 02:24:00
	Donor156	69	M	OD	Neuroretina	Early AMD (MGS2)	G/G	T/T	pneumonia	confirmed phakic (OD)	smoker (1 pk/day, 20 yrs), HBP, heart disease, hypertension	1900-01-23 11:31:12
	Donor157	63	M	OS	Neuroretina	Early AMD (MGS2)	G/T	T/T	hypoxic respiratory failure	confirmed pseudophakic (OU), cataracts (OU)	cirrhosis, heart disease	1900-01-22 17:16:48
	Donor158	66	M	OD	Neuroretina	Early AMD (MGS2)	G/G	C/C	respiratory failure secondary to esophageal mass		alcohol abuse, smoking	1900-01-21 18:00:00
	Donor159	82	F	OD	Neuroretina	Early AMD (MGS2)	G/T	T/T	Sepsis	confirmed phakic (OU)	HTN, High cholesterol	1900-01-15 23:16:48
	Donor160	91	F	OD	Neuroretina	Early AMD (MGS2)	G/G	C/C	acute cardiac event	confirmed phakic (OU), Retinal occlusion (OD) - surgery 2011	stroke (1989)	1900-01-15 04:19:12
	Donor161	86	M	OS	Neuroretina	Early AMD (MGS2)	T/T	T/T	pneumonia	confirmed phakic (OU)	smoker (1 pk/day, 20yrs), HTN	1900-01-19 19:55:12
	Donor162	68	M	OD	Neuroretina	Early AMD (MGS2)	G/T	C/T	metastasis lung cancer	-	smoking, high chol, hypotension, heart disease, pneumonia	1900-01-19 10:19:12
	Donor163	67	F	OD	Neuroretina	Early AMD (MGS2)	G/G	C/T	Sepsis	confirmed phakic (OU)	breast cancer, mental retardation	1900-01-23 17:16:48
	Donor164	87	M	OS	Neuroretina	Early AMD (MGS2)	G/G	T/T	colon cancer		rheumatoid arthritis, smoker (1pk/day, 20yrs), HTN, high cholesterol	1900-01-06 17:16:48
	Donor165	76	F	OD	Neuroretina	Early AMD (MGS2)	T/T	T/T	pneumonia	confirmed phakic (OU), possible AMD	CHF, HTN, rheumatoid arthritis	1900-01-19 17:16:48
	Donor166	93	M	OD	Neuroretina	Early AMD (MGS2)	G/T	C/T	CHF	confirmed pseudophakic (OU), cataracts (OU)	CKD	1900-01-15 06:00:00
	Donor167	87	M	OS	Neuroretina	Early AMD (MGS2)	G/G	C/C	pneumonia	confirmed pseudophakic (OU), cataracts (OU)	social smoker (? How much, 30 yrs), high cholesterol, HTN, CAD , dementia, CHF	1900-01-21 09:36:00
	Donor168	93	F	OS	Neuroretina	Early AMD (MGS2)	G/G	T/T	pulmonary embolism	cataracts (OU)	arthritis, Wegener's disease	1900-01-23 07:55:12
	Donor169	67	F	OD	Neuroretina	Early AMD (MGS2)	G/T	C/T	cancer		smoker (half pk/day, 40yrs), pneumonia, jaundice	1900-01-20 11:16:48
	Donor170	64	M	OD	Neuroretina	Early AMD (MGS2)	G/G	T/T	Multiple system organ failure	confirmed phakic (OU)	UTI, neurogenic bladder	1900-01-17 18:28:48
	Donor171	63	M	OD	Neuroretina	Early AMD (MGS2)	G/G	C/T	Sepsis	confirmed phakic	smoker (1pk/day, 50yrs), HTN, alcoholic)	1900-01-21 01:12:00
	Donor172	78	F	OD	Neuroretina	Early AMD (MGS2)	G/G	C/T	Kidney cancer	cataracts (OU), retina detachment surgery (OD), used eye drops	HTN	1900-01-22
	Donor173	72	M	OS	Neuroretina	Early AMD (MGS2)	G/G	C/T	sepsis	cataracts, confirmed phakic	smoker (1pk/day, 50yrs), GERD, end stage liver disease	1900-01-22 20:52:48
	Donor174	67	M	OD	Neuroretina	Early AMD (MGS2)	G/T	C/T	sepsis		CHF	1900-01-18 08:24:00
	Donor175	75	M	OS	Neuroretina	Early AMD (MGS2)	G/G	C/T	Complications from fall and leg fracture	confirmed phakic	smoker (1pk/day, 25yrs), A. Fib, heart disease, high cholesterol, Parkinson's, dementia)	1900-01-15 12:28:48
	Donor176	62	M	OS	Neuroretina	Early AMD (MGS2)	G/T	C/T	Sepsis	-	Smoker (1.5 packs/day) for 10-15 years	1900-01-20 18:28:48
	Donor177	74	F	OS	Neuroretina	Early AMD (MGS2)	G/G	T/T	Multiple system organ failure	Cataracts (OU)	Smoker (1 pack/day) for 40 years, rheumatoid arthritis, HTN, high cholesterol, bowel perforation	1900-01-22 04:19:12
	Donor178	79	M	OD	Neuroretina	Early AMD (MGS2)	G/G	C/T	acute cardiac event	confirmed phakic	smoker (1pk/day, 50yrs), heart disease, HBP, high cholesterol)	1900-01-21 00:28:48
	Donor179	71	F	OS	Neuroretina	Early AMD (MGS2)	G/T	T/T	ARDS	-	HTN, C.diff, ARDS	1900-01-20 06:00:00
	Donor180	60	M	OD	Neuroretina	Early AMD (MGS2)	G/G	T/T	Anoxic brain injury		smoker (3pk/wk, 40yrs),angioedema, seizures, high BP	1900-01-20 03:07:12
	Donor181	76	M	OD	Neuroretina	Early AMD (MGS2)	G/G	T/T	CHF	-	CAD, HTN, high chol, smoking	1900-01-24
	Donor182	82	F	OS	Neuroretina	Early AMD (MGS2)	G/G	T/T	AAA	possible macular degeneration		1900-01-17 12:00:00
	Donor183	70	F	OD	Neuroretina	Early AMD (MGS2)	G/G	T/T	AAA	confirmed pseudophakic (OD), confirmed phakic (OS), cataracts (OD)	smoker (1 pk/day, 60yrs), HTN, high cholesterol, colon cancer, osteoarthritis	1900-01-23 16:48:00
	Donor184	70	M	OS	Neuroretina	Early AMD (MGS2)	G/G	C/T	complications following CABG	confirmed phakic (OU)	smoker (half pk/day, 50 yrs), HTN, CAD	1900-01-22 02:52:48
	Donor185	94	F	OD	Neuroretina	Early AMD (MGS2)	G/G	C/T	GI bleed	-	CHF, paraplegia	1900-01-12 21:07:12
	Donor186	70	F	OS	Neuroretina	Early AMD (MGS2)	G/G	T/T	anoxic brain injury	contact lens	heart disease, smoking	1900-01-19 18:00:00
	Donor187	86	M	OS	Neuroretina	Early AMD (MGS2)	G/T	T/T	v-fib arrest secondary to complication from heart surgery	-	heart disease	1900-01-15 04:48:00
	Donor188	86	M	OD	Neuroretina	Early AMD (MGS2)	G/T	T/T	metastasis lung cancer	-	heart disease, HTN, high chol, smoking	1900-01-20 01:55:12
	Donor189	92	F	OS	Neuroretina	Early AMD (MGS2)	G/T	T/T	pneumonia	pseudophakic	arthritis, CHF, cardiomegaly, HTN	1900-01-17 12:43:12
	Donor190	67	M	OS	Neuroretina	Early AMD (MGS2)	G/G	T/T	pneumonia	phakic	HTN, GERD, histoplasmosis, prostate cancer, s/p tonsillectomy, prostectomy	1900-01-23 14:52:48
	Donor191	70	M	OD	Neuroretina	Early AMD (MGS2)	G/G	C/T	ACE	cornea transplant	HTN, high chol	1900-01-20 13:55:12
	Donor192	84	F	OS	Neuroretina	Early AMD (MGS2)	G/T	T/T	sepsis	confirmed pseudophakic (OU), cataracts (OU), drops for dryness	HTN, CAD, pulmonary fibrosis, CKD, hyperlipidemia, heart disease	1900-01-23 10:48:00
	Donor193	65	M	OS	Neuroretina	Early AMD (MGS2)	G/T	T/T	stroke	confirmed pseudophakic (OU), cataracts (OU), AMD (OD)	smoker (?amount, quit 35 yrs ago), HBP, hyperlipidemia, A Fib, CAD	1900-01-19 17:31:12
	Donor194	89	F	OD	Neuroretina	Early AMD (MGS2)	G/G	T/T	acute cardiac event		high cholesterol	1900-01-17 22:19:12
	Donor195	85	M	OD	Neuroretina	Early AMD (MGS2)	G/G	C/C	pulmonary fibrosis	glasses, hemorrhage in the back of the eyes	heart disease, HTN, high chol	1900-01-21 19:55:12
	Donor196	83	M	OD	Neuroretina	Early AMD (MGS2)	G/G	T/T	CVA	lazy eye	HTN, CVA, skin cancer, high chol, smoking	1900-01-10 04:04:48
	Donor197	86	M	OS	Neuroretina	Early AMD (MGS2)	G/G	C/T	MI	-	abdominal aortic aneurysm-s/p sx, HTN, kidney disease, smoking	1900-01-18 01:55:12
	Donor198	87	M	OD	Neuroretina	Early AMD (MGS2)	G/T	C/T	prostate cancer	cosmetic lid sx	head trauma, smoking	1900-01-18 05:16:48
	Donor199	82	F	OS	Neuroretina	Early AMD (MGS2)	G/G	T/T	lung cancer	-	HTN, kidney disease, smoking	1900-01-22 23:31:12
	Donor200	90	M	OD	Neuroretina	Early AMD (MGS2)	G/G	C/C	renal failure	-	smoking, polyps removed	1900-01-18 13:55:12
	Donor201	77	M	OD	Neuroretina	Early AMD (MGS2)	G/G	C/T	sepsis	-	HTN, high chol, smoking, pulmonary fibrosis	1900-01-14 13:12:00
	Donor202	79	F	OD	Neuroretina	Early AMD (MGS2)	G/G	T/T	respiratory arrest secondary to sepsis	-	valve replacement, CMF+Afib post op	1900-01-21 15:07:12
	Donor203	74	M	OS	Neuroretina	Early AMD (MGS2)	G/G	C/T	septic shock	sensitive to light	smoking	1900-01-20 03:36:00
	Donor204	90	M	OD	Neuroretina	Early AMD (MGS2)	G/G	C/T	sepsis due to c.diff	glasses	high chol, rheumatoid arthritis	1900-01-18 11:16:48
	Donor205	93	F	OS	Neuroretina	Early AMD (MGS2)	G/G	T/T	ACE	retinal detachment s/p sx	HTN, TIA	1900-01-16 07:55:12
	Donor206	87	M	OS	Neuroretina	Early AMD (MGS2)	G/T	T/T	COPD	-	hypotension, CHF, smoking	1900-01-11
	Donor207	71	M	OD	Neuroretina	Early AMD (MGS2)	G/G	T/T	lung cancer		smoker (1-2pk/day, 50yrs), HBP, high cholesterol, sepsis	1900-01-23 17:16:48
	Donor208	74	F	OS	Neuroretina	Early AMD (MGS2)	G/G	C/T	CAD/COPD/CHF	cataract	hyperkalemia, dehydration, kidney atrophy, diverticulitis, sinusitis, smoker	1900-01-16 04:04:48
	Donor209	73	F	OD	Neuroretina	Early AMD (MGS2)	G/T	T/T	Respiratory failure	cataracts (OU), Restasis for dry eyes	smoker (1pk/day, 10yrs), HTN, high cholesterol, pulmonary fibrosis, pulmonary embolism	1900-01-22 00:28:48
	Donor210	70	M	OD	Neuroretina	Early AMD (MGS2)	G/G	C/T	subdural hematoma	-	epilepsy, high chol	1900-01-07 13:55:12
	Donor211	71	M	OD	Neuroretina	Early AMD (MGS2)	G/G	C/T	Lung cancer with metastatis	Wore reading glasses	Jon hodgkins lymphoma diagnosed 21 years ago, esophageal cancern diagnosed 2 years ago, bladder cancer diagnosed 11/04, esophagus and bladder surgically removed, UTI last week	1900-01-15 04:04:48
	Donor212	70	F	OD	Neuroretina	Early AMD (MGS2)	G/G	C/C	CHF	Cataracts (OS)	pre-multiple myeloma, hip replacement, thyroiditis, hematuria	1900-01-16 05:31:12
	Donor213	88	F	OD	Neuroretina	Early AMD (MGS2)	G/G	T/T	End stage of renal disease	Glasses only recently	Renal failure, urinary tract infection, Alzheimer's, arthritis, hypertension, incontinence due to age	1900-01-18 10:04:48
	Donor214	69	M	OD	Neuroretina	Early AMD (MGS2)	G/G	T/T	Chronic obstructive pulmonary disease	OU pseudophakic, "laser for cataract surgery"	Prostate cancer, congestive heart failure, smoked 2 ppd, high blood pessure, shortness of breath, insulin in hospital	1900-01-13 19:40:48
	Donor215	60	M	OD	Neuroretina	Early AMD (MGS2)	G/G	T/T	Cancer (Liposarcoma)		smoker (2pk/day, 45 yrs), Alcohol abuse	1900-01-17 08:24:00
	Donor216	71	F	OS	Neuroretina	Early AMD (MGS2)	T/T	T/T	metastasis lung cancer	-	small cell lung cancer	1900-01-14
	Donor217	80	M	OS	Neuroretina	Early AMD (MGS2)	G/T	C/T	rectal cancer	confirmed phakic (OU)	sepsis, neutropenic fever	1900-01-23 15:07:12
	Donor218	77	M	OS	Neuroretina	Early AMD (MGS2)	G/T	C/T	pulmonary embolism	confirmed pseudophakic (OU), cataracts (OU)	EtOH abuse, COPD, neuropathy, HBP, high cholesterol	1900-01-16 02:52:48
	Donor219	89	M	OS	Neuroretina	Early AMD (MGS2)	G/T	T/T	probable lung cancer	confirmed pseudophakic (OU), cataracts (OU)	smoker (2pk/day, 30 yrs), HBP, MI, anemia, leukocytosis, congestive heart failure	1900-01-21 04:04:48
	Donor220	90	F	OS	Neuroretina	Early AMD (MGS2)	G/G	T/T	AAA	confirmed pseudophakic (OU), cataracts (OU)	smoker (half pk/day, 20 yrs), hypertension, high cholesterol	1900-01-20 03:07:12
	Donor221	88	F	OS	Neuroretina	Early AMD (MGS2)	G/G	T/T	GI bleed	confirmed pseduophakic (OU), cataracts (OU)	Parkinsons	1900-01-11 10:19:12
	Donor222	86	M	OD	Neuroretina	Early AMD (MGS2)	G/G	T/T	Prostate cancer	confirmed pseduophakic (OU), cataracts (OU)	hyperlipidemia	1900-01-14 11:31:12
	Donor223	89	F	OD	Neuroretina	Early AMD (MGS2)	G/G	C/T	heart failure	confirmed pseduophakic (OU), cataracts (OU)	smoker (1 -1.5 pk/day, 55 yrs), MI - 1yr ago, COPD, A Fib, End stage cardiac disease, osteoporosis, CAD	1900-01-23 01:55:12
	Donor224	59	M	OD	Neuroretina	Early AMD (MGS2)	G/G	C/T	metastatic prostate cancer	confirmed phakic (OU)	smoker (unknown amount, during 20s and 30s), HTN, high cholesterol	1900-01-17 19:12:00
	Donor225	76	F	OS	Neuroretina	Early AMD (MGS2)	G/G	T/T	acute cardiac event	confirmed pseudophakic (OU), Cataracts (OU)	Dyslipidemia, hypertension, GI bleed	1900-01-23 07:12:00
	Donor226	71	M	0S	Neuroretina	Early AMD (MGS2)	G/G	T/T	sepsis	confirmed phakic (OU)	smoker (1pk/day, 20 yrs), heart disease, high cholesterol	1900-01-19 13:55:12
	Donor227	78	M	OS	Neuroretina	Early AMD (MGS2)	G/G	T/T	sepsis	confirmed pseudophakic (OU), cataracts (OU)	smoker (unknown amount, 60yrs), hypertension, high cholesterol	1900-01-09 18:28:48
	Donor228	77	M	OS	Neuroretina	Early AMD (MGS2)	T/T	C/T	multi-system failure	confirmed pseudophakic (OU), cataracts (OU)	smoker (1 pk/day, 20yrs), lung cancer, pneumonia, hypertension, CAD	1900-01-23 18:00:00
	Donor229	92	F	OS	Neuroretina	Early AMD (MGS2)	G/G	T/T	complete heart block	confirmed pseudophakic (OU), cataracts (OU)	CABG - 1979, hypertension, hyperlipidemia	1900-01-18 19:40:48
	Donor230	88	F	OS	Neuroretina	Early AMD (MGS2)	G/T	T/T	sepsis	confirmed pseudophakic (OU), cataracts (OU)	CAD s/p stent, hypertension, hyperlipidemia, Paget's disease	1900-01-18 03:36:00
	Donor231	72	M	OD	Neuroretina	Early AMD (MGS2)	G/G	T/T	multi-system failure	confirmed pseudophakic (OU), cataracts (OU)	hypertension, chronic pancreatitis	1900-01-10 01:55:12
	Donor232	89	F	OS	Neuroretina	Early AMD (MGS2)	G/G	C/C	Pneumonia	confirmed pseudophakic (OU), cataracts (OU)	smoker (1pk/day, 40yrs), CHF, HTN, hyperlipidemia	1900-01-23
	Donor233	81	F	OD	Neuroretina	Early AMD (MGS2)	G/G	C/T	Myocardial infarction	confirmed pseudophakic (OU), cataracts (OU)	Diverticulitis, Pulmonary Embolism, Aneurysm, CAD, A Fib, Heart Disease	1900-01-17 01:40:48
	Donor234	66	M	OS	Neuroretina	Early AMD (MGS2)	G/G	C/T	Lung cancer	confirmed phakic (OU)	smoker (1 pk/day, 50yrs), hypertension, heart disease	1900-01-23 23:16:48
	Donor235	84	M	OD	Neuroretina	Early AMD (MGS2)	G/G	T/T	CVA	confirmed pseudophakic (OU), cataracts (OU)	Rheumatoid arthritis, congestive heart failure, high cholesterol, hypertension, kidney disease	1900-01-23 20:52:48
	Donor236	77	F	OS	Neuroretina	Early AMD (MGS2)	G/G	C/T	Sepsis	confirmed phakic (OU)	hypertension, high cholesterol	1900-01-06 04:04:48
	Donor237	74	M	OD	Neuroretina	Early AMD (MGS2)	G/G	C/T	pancreatic cancer		HTN, pancreatic cancer, sepsis	1900-01-24 04:04:48
	Donor238	83	M	OS	Neuroretina	Early AMD (MGS2)	G/G	T/T	CVA	confirmed phakic(OU)	smoker (3pk/day for 56 yrs), A Fib, CHF, HTN, CAD, esophageal cancer, high cholesterol	1900-01-24 00:43:12
	Donor239	96	F	OD	Neuroretina	Early AMD (MGS2)	G/T	C/T	Ischemic bowel	confirmed pseudophakic (OU), cataracts (OU), AMD	NA	1900-01-11 14:52:48
	Donor240	83	F	OD	Neuroretina	Early AMD (MGS2)	G/G	T/T	Congestive heart failure	confirmed pseudophakic (OU), cataracts (OU)	smoker (1pk/day, 40yrs), heart disease, high cholesterol, grave's disease, hypertension, CAD, Rheumatoid Arthritis, Anemia	1900-01-24 08:52:48
	Donor241	78	F	OS	Neuroretina	Early AMD (MGS2)	G/T	C/T	congestive heart failure	confirmed phakic (OD), confirmed pseudophakic (OS), cataracts (OS)	smoker (half pk/day, 48yrs), severe COPD, renal failure, respiratory failure, hypothyroidism, hypertension	1900-01-19 00:28:48
	Donor242	76	F	OD	Neuroretina	Early AMD (MGS2)	G/G	T/T	COPD/pneumonia	cataracts (OU)	smoker (1pk/day, 40yrs), valve disease due to rheumatic fever as child, A. Fib	1900-01-19 18:43:12
	Donor243	81	M	OS	Neuroretina	Early AMD (MGS2)	G/G	C/T	Parkinsons	confirmed phakic (OD), confirmed pseudophakic (OS), cataracts (OS)	NA	1900-01-23 17:31:12
	Donor244	89	F	OS	Neuroretina	Early AMD (MGS2)	T/T	C/T	ESRD	confirmed phakic	high cholesterol, HTN	1900-01-12 13:55:12
	Donor245	69	M	OD	Neuroretina	Early AMD (MGS2)	G/T	C/T	pneumonia	confirmed phakic (OU)	congestive heart failure, acute kidney failure, anemia, smoker (1-1.5pk/day, 40yrs), interstitial lung disease, hypertension, prostate cancer, coronary artery disease, high cholesterol	1900-01-23 06:28:48
	Donor246	86	M	OD	Neuroretina	Early AMD (MGS2)	G/G	T/T	Anoxic brain injury	confirmed pseudophakic (OU), cataracts (OU)	smoker (1pk/day, 30yrs)	1900-01-18 08:52:48
	Donor247	78	M	OS	Neuroretina	Early AMD (MGS2)	G/G	C/T	Throat/esophageal cancer	confirmed pseduophakic (OU), cataracts (OU)	smoker (1 pk/day, 70yrs), heart disease, pneumonia, acute kidney failure, A Fib, Hypertension, high cholesterol, COPD	1900-01-20 22:48:00
	Donor248	75	M	OS	Neuroretina	Early AMD (MGS2)	G/G	C/T	Pneumonia	confirmed pseudophakic (OU), cataracts (OU)	High Blood Pressure, High Cholesterol	1900-01-10 22:48:00
	Donor249	77	M	OS	Neuroretina	Early AMD (MGS2)	G/G	C/C	acute cardiac event	confirmed phakic (OU)	Acute Renal Failure, Heart Disease	1900-01-24 06:28:48
	Donor250	87	F	OD	Neuroretina	Early AMD (MGS2)	G/T	T/T	acute cardiac event	cataracts (OU)	HTN, chronic kidney disease, high cholesterol	1900-01-15 10:04:48
	Donor251	98	F	OS	Neuroretina	Early AMD (MGS2)	G/G	C/T	Diastolic heart failure	confirmed pseudophakic (OD), confirmed phakic (OS), cataracts (OD)	Hypertension, heart disease	1900-01-22 15:07:12
	Donor252	101	F	OD	Neuroretina	Early AMD (MGS2)	G/G	C/T	sepsis	confirmed phakic (OU), senile cataracts (no surgery)	Dementia	1900-01-23 09:36:00
	Donor253	69	M	OD	Neuroretina	Early AMD (MGS2)	G/G	C/T	Lung cancer	confirmed pseudophakic (OD), confirmed phakic (OS), cataracts (OU)	high cholesterol	1900-01-24 02:52:48
	Donor254	71	F	OS	Neuroretina	Early AMD (MGS2)	G/T	T/T	CVA	confirmed phakic (OU)	Hyperlipidemia, Depression, High blood pressure	1900-01-13 07:40:48
	Donor255	88	F	OS	Neuroretina	Early AMD (MGS2)	G/G	T/T	CVA	confirmed pseudophakic (OU), cataracts (OU)	Breast cancer, COPD, Dyslipidemia, HBP, hypoxic respiratory failure, smoker (1 pk/day, 50+yrs)	1900-01-11 05:16:48
	Donor256	77	M	OS	Neuroretina	Early AMD (MGS2)	G/G	C/T	Sepsis	confirmed phakic (OU)	smoker (1 pk/day, 55yrs), heart problems	1900-01-22 08:52:48
	Donor257	78	M	OS	Neuroretina	Early AMD (MGS2)	G/T	C/T	subarachnoid hemorrhage	confirmed phakic (OU)	smoker (1pk/day, 10yrs), Alzheimers, HBP, metabolic encephalopathy, heart disease, high cholesterol	1900-01-21 01:12:00
	Donor258	85	F	OD	Neuroretina	Early AMD (MGS2)	G/G	T/T	CVA		HTN, head bleed	1900-01-24 10:48:00
	Donor259	78	F	OS	Neuroretina	Early AMD (MGS2)	G/T	C/C	CVA	cataracts (OU)	A Fib, HTN	1900-01-22 02:52:48
	Donor260	79	F	OD	Neuroretina	Early AMD (MGS2)	T/T	T/T	acute cardiac event	retina detachment surgery (OU)	HTN, CHF, CVA, pacemaker	1900-01-17 19:40:48
	Donor261	80	F	OS	Neuroretina	Early AMD (MGS2)	G/G	C/T	lung cancer		HTN, anemia	1900-01-23 15:07:12
	Donor262	75	F	OD	Neuroretina	Early AMD (MGS2)	G/G	T/T	sepsis		smoker (1pk/day, 45yr), HTN	1900-01-24 05:16:48
	Donor263	91	F	OD	Neuroretina	Early AMD (MGS2)	G/G	T/T	pneumonia	cataracts (OD)	rheumatoid arthritis, heart disease, MI	1900-01-12 07:40:48
	Donor264	81	M	OD	Neuroretina	Early AMD (MGS2)	T/T	C/C	sepsis	cataracts (OU)	liver cirrhosis	1900-01-23 17:16:48
	Donor265	89	F	OS	Neuroretina	Early AMD (MGS2)	G/T	C/T	pneumonia	cataracts (OU)	heart disease, HBP, high cholesterol	1900-01-19 16:19:12
	Donor266	86	M	OS	Neuroretina	Early AMD (MGS2)	G/G	T/T	CVA	cataracts (OU), confirmed pseudophakic (OU)\	smoker (half pk/day, 28 yrs), A Fib, Alzheimers, CHF, HTN	1900-01-24 05:16:48
	Donor267	91	F	OS	Neuroretina	Early AMD (MGS2)	G/G	C/T	CVA	cataracts (OU), lasik 10 yrs ago (OU)	dementia, high cholesterol, HTN	1900-01-13 13:40:48
	Donor268	85	M	OD	Neuroretina	Early AMD (MGS2)	G/G	C/T	Pneumothorax	Cataract surgery OU in 2008	smoker 1 pack /day for 40 years	1900-01-22 10:04:48
	Donor269	85	M	OD	Neuroretina	Early AMD (MGS2)	G/T	T/T	CVA	cataract surgery OU in 2008	HTN,CHF,CABG	1900-01-12 23:31:12
	Donor270	72	F	OD	Neuroretina	Early AMD (MGS2)	G/G	C/T	sepsis	-	MS, RA, smoking	1900-01-21 20:52:48
	Donor271	88	M	OD	Neuroretina	Early AMD (MGS2)	G/G	T/T	ICB/ICH	cataracts (OU), confirmed pseudophakic (OU)	dementia, HTN, high cholesterol	1900-01-13 07:40:48
	Donor272	85	F	OD	Neuroretina	Early AMD (MGS2)	G/G	C/T	acute cardiac event	cataracts (OU)	HTN, A. Fib, GERD, depression	1900-01-26 01:12:00
	Donor273	83	F	OD	Neuroretina	Early AMD (MGS2)	G/G	C/T	breast cancer	cataracts (OU)	lymphoma	1900-01-10 20:52:48
	Donor274	77	F	OS	Neuroretina	Early AMD (MGS2)	G/T	C/T	acute cardiac event	cataracts (OD)	rheumatoid arthritis, AAA	1900-01-13 14:52:48
	Donor275	85	M	OS	Neuroretina	Early AMD (MGS2)	G/T	T/T	unknown		HBP, A Fib, Alzheimers, smoker (1pk/day, 20 years)	1900-01-24 22:19:12
	Donor276	66	M	OS	Neuroretina	Early AMD (MGS2)	G/T	C/T	respiratory arrest/PEA	confirmed phakic (OU)	smoker (1pk/day, 20yrs), Parkinson's, dysphagia	1900-01-15 16:04:48
	Donor277	64	M	OD	Neuroretina	Early AMD (MGS2)	G/G	C/T	sepsis	confirmed phakic (OU)	smoker (1-2 cigars/day, 23 yrs), HTN, high cholesterol	1900-01-23 12:00:00
	Donor278	81	F	OD	Neuroretina	Early AMD (MGS2)	G/T	C/T	CHF	cataracts (OU), confirmed pseudophakic (OU)	smoker (1-2pk/week, 60yrs), heart disease, HBP, high cholesterol, pacemaker	1900-01-18 21:36:00
	Donor279	72	M	OS	Neuroretina	Early AMD (MGS2)	G/T	C/T	Pneumonia/Advanced dementia	cataracts (OU), confirmed pseudophakic (OU)	smoker (1+ pk/day, 30yrs), HTN	1900-01-17 19:55:12
	Donor280	84	M	OS	Neuroretina	Early AMD (MGS2)	G/G	T/T	respiratory failure	confirmed phakic (OU)	smoker (1pk/day, 40yrs), HBP, nigh cholesterol, hypertension, COPD, ischemic heart disease	1900-01-09 20:52:48
	Donor281	94	M	OS	Neuroretina	Intermediate AMD (MGS3)	G/G	T/T	CVA	confirmed phakic (OU)	smoker (3pk/day, quit 50 yrs ago), heart disease, HBP, high cholesterol	1900-01-19 11:31:12
	Donor282	93	F	OS	Neuroretina	Intermediate AMD (MGS3)	G/G	T/T	Myocardial infarction	cataracts (OU), confirmed pseeudophakic (OU)	smoker (unknown how much, quit 40 yrs ago), CAD, increased cholesterol	1900-01-09 19:40:48
	Donor283	60	M	OS	Neuroretina	Intermediate AMD (MGS3)	G/G	C/T	MSOF	Phakic (OU)	kidney cancer, liver cancer, cirrhosis, HTN	1900-01-24 06:43:12
	Donor284	84	F	OS	Neuroretina	Intermediate AMD (MGS3)	G/G	C/T	pneumonia	pseudophakic (OU)	HTN, skin cancer, kidnry disease, smoking	1900-01-20 12:00:00
	Donor285	81	F	OD	Neuroretina	Intermediate AMD (MGS3)	G/G	C/C	Myocardial infarction	Phakic (OU)	Smoker, 1/2 pack day for 60 yrs; HBP, CHF	1900-01-23 12:00:00
	Donor286	90	F	OS	Neuroretina	Intermediate AMD (MGS3)	G/T	C/T	Pneumonia	Cataracts OU	HBP, A. fib	1900-01-22 02:24:00
	Donor287	91	M	OD	Neuroretina	Intermediate AMD (MGS3)	G/G	C/T	Respiratory failure 2ç pneumonia	Pseudophakic (OD), Phakic (OS)	Smoker (unknown how much) for 50 years, A. fib, end stage renal disease	1900-01-09 11:31:12
	Donor288	95	F	OS	Neuroretina	Intermediate AMD (MGS3)	G/G	C/T	Multiple system organ failure	Cataracts (OD)	Heart disease, HTN, high cholesterol	1900-01-16 06:00:00
	Donor289	91	F	OD	Neuroretina	Intermediate AMD (MGS3)	G/T	T/T	CHF	Cataracts (OU)	HBP, heart disease, high cholesterol	1900-01-24 04:04:48
	Donor290	94	F	OS	Neuroretina	Intermediate AMD (MGS3)	G/G	C/C	ICH secondary to fall	Cataracts (OU)	Trauma to head from fall	1900-01-15 13:55:12
	Donor291	94	M	OD	Neuroretina	Intermediate AMD (MGS3)	G/G	T/T	Pneumonia	Cataract surgery	Eye drops for eyes, stents, dementia, HTN	1900-01-19 12:00:00
	Donor292	94	F	OD	Neuroretina	Intermediate AMD (MGS3)	G/T	C/T	CVA	cataracts (OU)	HBP, occasional smoker	1900-01-19 07:40:48
	Donor293	78	F	OS	Neuroretina	Intermediate AMD (MGS3)	G/G	T/T	pulmonary embolism	confirmed pseudophakic, lasik surgery	HTN, hypothyroidism	1900-01-23 18:28:48
	Donor294	86	M	OS	Neuroretina	Intermediate AMD (MGS3)	G/T	C/T	pneumonia	confirmed phakic	smoker (half pk/day, 10yrs), A Fib, high cholesterol, HTN	1900-01-17 01:55:12
	Donor295	88	F	OS	Neuroretina	Intermediate AMD (MGS3)	G/G	C/T	chronic respiratory failure	cataracts (OU)	arthritis, smoker (1pk/day, 30yrs), HTN, pulmonary fibrosis, COPD	1900-01-06 18:00:00
	Donor296	84	F	OD	Neuroretina	Intermediate AMD (MGS3)	G/T	T/T	cardiac arrest	AMD, cataracts (OU), confirmed pseudophakic (OU)	fluctuating blood pressure, pulmonary fibrosis, aortic anersym	1900-01-15 17:31:12
	Donor297	70	F	OS	Neuroretina	Intermediate AMD (MGS3)	G/G	C/T	CVA	confirmed pseudophakic (OD), confirmed phakic (OS), cataracts (OD), lasik (OU)	nephritis	1900-01-24 06:00:00
	Donor298	66	M	OS	Neuroretina	Intermediate AMD (MGS3)	G/G	T/T	Sepsis/Dementia	confirmed phakic (OU)	High cholesterol	1900-01-17 12:43:12
	Donor299	70	F	OD	Neuroretina	Intermediate AMD (MGS3)	G/T	C/T	Lymphoma	confirmed phakic (OU)	HTN, high cholesterol	1900-01-23 19:12:00
	Donor300	92	M	OD	Neuroretina	Intermediate AMD (MGS3)	G/T	C/T	Pneumonia	confirmed pseudophakic (OD)	HTN, high cholesterol, lymphoma, GERD, CKD, CAD	1900-01-16 05:16:48
	Donor301	88	M	OS	Neuroretina	Intermediate AMD (MGS3)	T/T	T/T	respiratory failure	confirmed pseudophakic (OD), cataracts (OU)	smoker (1pk/day, 60yrs), MI, CAD, HTN, CHF, high lipids	1900-01-11 14:52:48
	Donor302	81	F	OS	Neuroretina	Intermediate AMD (MGS3)	G/G	C/T	CVA	confirmed pseudophakic (OD), cataracts (OU)	osteoporosis, benign pituitary tumor, transient ischemic attack (2012)	1900-01-13 22:19:12
	Donor303	87	M	OS	Neuroretina	Intermediate AMD (MGS3)	G/T	C/T	Multiple system organ failure	confirmed pseudophakic (OU), cataracts (OU), retina surgery (OS)	CHF, high cholesterol, HTn, A Fib, COPD, colon cancer, anemia	1900-01-13 18:43:12
	Donor304	84	F	OD	Neuroretina	Intermediate AMD (MGS3)	G/T	C/C	ICB/ICH	confirmed phakic (OU)	hypertension, high cholesterol, peripheral vascular disease	1900-01-18 19:55:12
	Donor305	84	M	OS	Neuroretina	Intermediate AMD (MGS3)	G/T	C/T	ACE	confirmed pseudophakic (OU), cataracts (OU)	heart disease, high cholesterol, HBP	1900-01-13 11:16:48
	Donor306	81	F	OS	Neuroretina	Intermediate AMD (MGS3)	G/T	C/C	cardiac arrest	confirmed phakic (OU)	altered mental status, anemia, colitis, smoker (3 cigarettes/day, 50 yr)	1900-01-10 03:07:12
	Donor307	90	M	OD	Neuroretina	Intermediate AMD (MGS3)	G/G	C/T	sepsis	confirmed phakic (OU)	light smoker (unknown how much, quit 30 yrs ago), pacemaker, valve replacement, HTN, hyperlipidemia, CAD, rectal cancer	1900-01-22 02:24:00
	Donor308	88	F	OD	Neuroretina	Intermediate AMD (MGS3)	G/G	C/T	Pneumonia	confirmed pseudophakic (OU), cataracts (OU)	HTN (took meds), GERD, hyperlipidemia, depression	1900-01-20 23:16:48
	Donor309	88	M	OS	Neuroretina	Intermediate AMD (MGS3)	G/G	C/T	ruptured aorta	confirmed phakic (OU)	smoker (half pk/day, during 20s), HTN, basal cell carcinoma, recent MI, high cholesterol	1900-01-16 20:24:00
	Donor310	86	F	OS	Neuroretina	Intermediate AMD (MGS3)	G/T	T/T	Multiple system organ failure	confirmed phakic (OU)	high cholesterol, kidney issues, pacemaker, CAD, CHF, HTN, A Fib, recent MI	1900-01-18 23:31:12
	Donor311	80	F	OS	Neuroretina	Intermediate AMD (MGS3)	G/G	T/T	CVA	confirmed pseudophakic (OU), cataracts (OU)	smoker (1 pk/day, 45 yrs), cardiac bypass (2003), CAD, pulmonary HTN, A Fib, heart failure, hyperlipidemia, breast cancer, anxiety, depression	1900-01-23 13:12:00
	Donor312	89	M	OD	Neuroretina	Intermediate AMD (MGS3)	G/G	C/T	CAD	Phakic (OU)	smoker (1pk/day, 70 yrs), depression	1900-01-12 04:48:00
	Donor313	87	M	OD	Neuroretina	Intermediate AMD (MGS3)	G/T	T/T	acute cardiac event	confirmed pseudophakic (OD), confirmed phakic (OS), cataracts (OD), AMD	smoker (pipe for few yrs until 20 yo), heart disease, HBP, high cholesterol, colon cancer, enlarged prostate	1900-01-17 22:04:48
	Donor314	98	F	OD	Neuroretina	Intermediate AMD (MGS3)	G/T	C/T	CHF	cataracts (OU)	smoker (casual, 2 yrs), CHF, A. Fib, pleural effusion)	1900-01-17 07:55:12
	Donor315	78	F	OS	Neuroretina	Intermediate AMD (MGS3)	G/G	C/C	choked/acute respiratory failure	confirmed phakic (OU)	smoker (? Amount, quit during 1970s), CHF, HTN, valvular heart disease	1900-01-18 12:00:00
	Donor316	82	M	OD	Neuroretina	Intermediate AMD (MGS3)	G/T	C/T	respiratory failure/COPD	confirmed pseduophakic (OU), cataracts (OU)	smoker (1 pk/day, 50 yrs), COPD, CVA, HTN	1900-01-11 23:16:48
	Donor317	69	F	OD	Neuroretina	Intermediate AMD (MGS3)	G/T	C/T	acute cardiac event	confirmed phakic (OU)	CVA, HTN	1900-01-24 05:31:12
	Donor318	80	M	OS	Neuroretina	Intermediate AMD (MGS3)	G/T	T/T	Lung cancer/Leukemia	cataracts (OU)	smoker (2pk/day, 20 years)	1900-01-12 21:36:00
	Donor319	78	F	OS	Neuroretina	Intermediate AMD (MGS3)	G/G	C/C	Brain cancer	cataracts (OU), confirmed pseudophakic	Mitral valve prolapse (repaired)	1900-01-23 13:12:00
	Donor320	80	F	OS	Neuroretina	Intermediate AMD (MGS3)	G/T	C/T	sepsis	confirmed phakic, lasik	smoker (1pk/day, 60yrs), bowel perforation	1900-01-18 16:04:48
	Donor321	92	M	OS	Neuroretina	Intermediate AMD (MGS3)	G/T	C/T	sepsis	Cataracts, confirmed pseudophakic)	smoker (3 cigars/week, 70 yrs), heart disease, HBP	1900-01-24 07:40:48
	Donor322	88	F	OS	Neuroretina	Intermediate AMD (MGS3)	G/T	T/T	MI	catarcts (OU)	-	1900-01-16 10:48:00
	Donor323	95	F	OS	Neuroretina	Intermediate AMD (MGS3)	G/G	C/T	perforated diverticulum	catarcts (OU)	heart disease, HTN	1900-01-20 04:19:12
	Donor324	87	M	OS	Neuroretina	Intermediate AMD (MGS3)	G/T	T/T	dementia	OU pseudophakic	HTN, high chol, smoking	1900-01-27 01:55:12
	Donor325	91	F	OS	Neuroretina	Intermediate AMD (MGS3)	G/G	T/T	sepsis	confirmed pseudophakic (OU), cataracts (OU)	smoker (?amount, during early 20s), hyperlipidemia, HTn, osteoarthritis)	1900-01-23 16:19:12
	Donor326	83	F	OS	Neuroretina	Intermediate AMD (MGS3)	G/G	T/T	unknown	confirmed pseudophakic (OU), cataracts (OU)	dementia, kidney problems, A fib, HBP, heart disease, high cholesterol	1900-01-10 12:00:00
	Donor327	80	F	OD	Neuroretina	Intermediate AMD (MGS3)	G/G	T/T	possible aspiration hypoxia	IOL OU	spinal stenosis, spinal cancer, lung cancer	1900-01-22 01:55:12
	Donor328	92	F	OS	Neuroretina	Intermediate AMD (MGS3)	G/T	T/T	renal failure	macular degeneration	cardiac arrest, HTN, heart disease	1900-01-18 18:00:00
	Donor329	73	M	OD	Neuroretina	Intermediate AMD (MGS3)	G/G	C/C	ACE	no eye related issues	coronary artery disease s/p bypass, COPD, emphysema, arthritis, hip replacement	1900-01-19 12:00:00
	Donor330	75	M	OD	Neuroretina	Intermediate AMD (MGS3)	G/G	C/C	lung cancer	macular degeneration	heart disease, HTN, high chol, smoking	1900-01-23 16:19:12
	Donor331	92	F	OS	Neuroretina	Intermediate AMD (MGS3)	G/T	T/T	aspiration pneumonia	cataract Sx	dementia, smoking	1900-01-23 18:00:00
	Donor332	83	M	OD	Neuroretina	Intermediate AMD (MGS3)	G/G	C/T	CHF	macular degeneraton	smoking	1900-01-23 10:19:12
	Donor333	95	F	OS	Neuroretina	Intermediate AMD (MGS3)	G/G	T/T	probable MI	cataract pseudophakic (OU)	HTN, high chol	1900-01-23 18:28:48
	Donor334	77	F	OD	Neuroretina	Intermediate AMD (MGS3)	G/G	C/C	ESRD	cataract	-	1900-01-20 06:00:00
	Donor335	95	F	OD	Neuroretina	Intermediate AMD (MGS3)	G/G	C/C	acute cardiac event	IOL pseudophakic	arthritis, HTN, high chol	1900-01-13 18:28:48
	Donor336	77	M	OS	Neuroretina	Intermediate AMD (MGS3)	G/G	C/C	ACE	regular eye drops	heart disease, HTN, high chol, smoking	1900-01-22 18:28:48
	Donor337	81	M	OS	Neuroretina	Intermediate AMD (MGS3)	G/G	C/C	Myocardial infarction	OD pseudophakic, macular degeneration, drops at time of surgery	Bladder cancer with mets, smoked 1.5 ppd age 15 until 1969, hypertension, high cholesterol, heart disease	1900-01-17 23:16:48
	Donor338	74	F	OD	Neuroretina	Intermediate AMD (MGS3)	T/T	C/T	breast,lung cancer	macular degeneration	breast cancer(s/p mastectomy), liver cancer, HTN	1900-01-07 07:40:48
	Donor339	78	F	OD	Neuroretina	Intermediate AMD (MGS3)	T/T	C/T	lymphoma	cataract	-	1900-01-14 12:00:00
	Donor340	80	M	OD	Neuroretina	Intermediate AMD (MGS3)	T/T	C/T	GI bleed, sepsis	mac degen OS; cataracts Sx	CAD s/p CABG, COPD, pneumonia, smoking	1900-01-23 06:00:00
	Donor341	74	M	OD	Neuroretina	Intermediate AMD (MGS3)	G/G	C/C	pneumonia	confirmed phakic (OU), dry AMD	acute renal failure, thrombocytopenia, CKD	1900-01-15 15:36:00
	Donor342	86	F	OS	Neuroretina	Intermediate AMD (MGS3)	G/T	C/T	acute cardiac event	confirmed pseudophakic (OU), cataracts (OU), AMD?	dementia, smoker (? Amount, 15yrs), HBP, heart disease, high cholesterol	1900-01-17 07:55:12
	Donor343	79	M	OD	Neuroretina	Intermediate AMD (MGS3)	T/T	C/T	CVA	confirmed pseudophakic (OU), cataracts (OU)	smoker (1 cigarette/day, 50 yrs), HBP, MI, high cholesterol	1900-01-22 10:48:00
	Donor344	96	F	OD	Neuroretina	Intermediate AMD (MGS3)	G/G	C/T	Hemorrhagic stroke	confirmed pseudophakic (OU), cataracts (OU)	CAD (CABG - 1998), HTN	1900-01-19 10:48:00
	Donor345	82	F	OS	Neuroretina	Intermediate AMD (MGS3)	G/T	C/T	complications of colitis/sepsis	confirmed pseudophakic (OU), cataracts (OU), AMD	COPD, hyperlipidemia, rheumatoid arthritis, anemia, depression, diverticulitis, mild herat disease	1900-01-20 08:24:00
	Donor346	78	F	OD	Neuroretina	Intermediate AMD (MGS3)	G/G	C/T	multi-system failure	confirmed pseduophakic (OU), cataracts (OU)	smoker (? Amount, 35 yrs), HBP, polycystic kidney disease	1900-01-16 10:19:12
	Donor347	82	M	OS	Neuroretina	Intermediate AMD (MGS3)	G/G	C/C	Lung cancer	confirmed pseduophakic (OU), cataracts (OU)	smoker (1 pk/day, 50 + yrs), stent placement	1900-01-15 21:36:00
	Donor348	90	M	OD	Neuroretina	Intermediate AMD (MGS3)	G/T	T/T	acute renal failure	confirmed pseudophakic (OD), confirmed phakic (OS), cataracts (OD)	smoker (? Amount, 3yrs when in service), increased cholesterol, stent placement - 1995, heart disease, vascualar surgery, AA repair, carotid surgery	1900-01-11 20:52:48
	Donor349	83	M	0S	Neuroretina	Intermediate AMD (MGS3)	G/G	C/C	pulmonary embolism	confirmed pseduophakic (OU), cataracts (OU)	smoker (cigars, ? Amount, 20yrs)	1900-01-23 22:19:12
	Donor350	81	M	OS	Neuroretina	Intermediate AMD (MGS3)	G/G	C/C	acute cardiac event	confirmed pseduophakic (OU), cataracts (OU)	high cholesterol, CABG	1900-01-23 09:36:00
	Donor351	90	M	OS	Neuroretina	Intermediate AMD (MGS3)	G/T	C/C	CHF/pneumonia	confirmed pseudophakic (OU), cataracts (OU)	Dementia, prostate cancer, ischemic heart disease, A Fib, congestive heart failure	1900-01-15 06:43:12
	Donor352	85	F	OS	Neuroretina	Intermediate AMD (MGS3)	G/G	C/T	multiple sclerosis	confirmed pseudophakic (OU), cataracts (OU)	hypertension	1900-01-20 11:16:48
	Donor353	77	F	OS	Neuroretina	Intermediate AMD (MGS3)	G/G	C/T	respiratory failure/septic shock	confirmed pseudophakic (OU), cataracts (OU)	hypertension, high cholesterol	1900-01-23 22:04:48
	Donor354	90	M	OD	Neuroretina	Intermediate AMD (MGS3)	G/G	T/T	respiratory failure	cataracts (OU), confirmed pseudophakic	HTN, Non-Hodgkins lymphoma, prostate cancer, bladder cancer, UTI, light smoker (20yrs)	1900-01-16 00:28:48
	Donor355	91	F	OD	Neuroretina	Intermediate AMD (MGS3)	G/T	T/T	coronary artery disease	confirmed pseudophakic (OU), cataracts (OU), AMD, Detached retina surgery (OU) - 20yrs ago	high cholesterol, heart disease, hypertension, CKD	1900-01-11 16:19:12
	Donor356	79	F	OS	Neuroretina	Intermediate AMD (MGS3)	G/T	T/T	cerebrovascular accident	confirmed pseudophakic (OU), cataracts (OU), AMD	hypertension	1900-01-22 01:12:00
	Donor357	84	M	OS	Neuroretina	Intermediate AMD (MGS3)	G/G	C/C	cerebrovascular accident	confirmed phakic (OU)	smoker (half pk/day, 40yrs), heart disease, HTN	1900-01-11 20:52:48
	Donor358	91	M	OS	Neuroretina	Intermediate AMD (MGS3)	G/T	C/T	renal failure	confirmed pseudophakic (OU), cataracts (OU)	smoker (1 pk/day, 40yrs), heart disease, HBP, high cholesterol	1900-01-14
	Donor359	83	F	OS	Neuroretina	Intermediate AMD (MGS3)	G/T	C/T	congestive heart failure	confirmed pseudophakic (OU), cataracts (OU)	HTN, cardiomyopathy, arthritis, osteoporosis, CAD	1900-01-11 09:07:12
	Donor360	85	M	OS	Neuroretina	Intermediate AMD (MGS3)	G/G	C/T	Cancer	confirmed pseudophakic (OU), cataracts (OU), retinal detachment surgery - unknown date, possible AMD	rheumatoid arthritis, smoker (1 pk/day, 40yrs), heart disease, high blood pressure, high cholesterol	1900-01-18 16:48:00
	Donor361	83	F	OD	Neuroretina	Intermediate AMD (MGS3)	G/T	C/T	ARDS/Acute Respiratory Failure	confirmed phakic(OU), possible AMD	rheumatoid arthritis, hypertension	1900-01-13 08:52:48
	Donor362	80	M	OS	Neuroretina	Intermediate AMD (MGS3)	G/G	C/T	acute cardiac event	confirmed pseudophakic (OU), cataracts (OU)	high cholesterol	1900-01-20 10:48:00
	Donor363	95	F	OD	Neuroretina	Intermediate AMD (MGS3)	G/G	C/T	Breast Cancer	confirmed pseudophakic (OU), cataracts (OU)	Smoker (? Amount, 20yrs), high cholesterol, HBP, multiple myocardial infarctions	1900-01-15 11:16:48
	Donor364	92	F	OS	Neuroretina	Intermediate AMD (MGS3)	G/T	T/T	Died during TAVR surgery	confirmed pseudophakic (OU), cataracts (OU)	coronary artery disease, hypertension, high cholesterol	1900-01-23 20:52:48
	Donor365	92	F	OS	Neuroretina	Intermediate AMD (MGS3)	G/G	T/T	CVA	confirmed pseudophakic (OU), cataracts (OU)	A Fib, Hypothyroid, chronic kidney disease, rheumatoid arthritis, hypertension, pacemaker, high cholesterol	1900-01-09 08:24:00
	Donor366	86	F	OD	Neuroretina	Intermediate AMD (MGS3)	G/G	C/T	Pneumonia	confirmed pseudophakic (OU), cataracts (OU), AMD -took vitamins	smoker (1.5 pk/day, 30 yrs), hypertension, high cholesterol	1900-01-17 18:00:00
	Donor367	73	M	OD	Neuroretina	Intermediate AMD (MGS3)	G/G	T/T	colon cancer	confirmed phakic (OU), Cataracts (no surgery)	smoker (0.5pk/day, on/off throughout life), liver failure, GERD, hypertension, jaundice, high cholesterol	1900-01-23 22:19:12
	Donor368	89	F	OS	Neuroretina	Intermediate AMD (MGS3)	G/T	T/T	CVA	confirmed phakic (OD), confirmed pseudophakic (OS), cataracts (OU)	Alzheimers, Rheumatoid Arthritis, high cholesterol	1900-01-17 15:36:00
	Donor369	90	F	OS	Neuroretina	Intermediate AMD (MGS3)	G/G	T/T	CHF	confirmed phakic (OU)	Heart disease, high blood pressure, high cholesterol	1900-01-23 22:48:00
	Donor370	63	M	OS	Neuroretina	Intermediate AMD (MGS3)	G/T	T/T	Stroke	confirmed pseudophakic (OU), cataracts (OU)	smoker (1-2pk/day, 30+yrs), high cholesterol	1900-01-17 11:16:48
	Donor371	82	F	OS	Neuroretina	Intermediate AMD (MGS3)	G/G	C/T	multi-system failure	confirmed pseudophakic (OU), cataracts (OU), AMD	smoker (1 pk/day, 60yrs), hypertension, congestive heart failure	1900-01-21 20:24:00
	Donor372	64	M	OS	Neuroretina	Intermediate AMD (MGS3)	G/G	C/T	Heart failure/Sepsis	confirmed phakic (OU)	Heart disease, high blood pressure, high cholesterol	1900-01-20 00:28:48
	Donor373	91	F	OD	Neuroretina	Intermediate AMD (MGS3)	G/G	C/T	multi-system failure	confirmed pseudophakic (OU), cataracts (OU), vitreous hemorrhage	smoker (1 pk/day, 55+ yrs), heart disease, high blood pressure, high cholesterol	1900-01-18 10:04:48
	Donor374	67	M	OS	Neuroretina	Intermediate AMD (MGS3)	G/T	C/T	Anoxic brain injury	confirmed phakic (OU)	smoker (1pk/day, 60yrs), chronic obstructive pulmonary disease, coronary artery disease, end stage renal disease, implantable cardioverter-defibrillator, aspiration pneumonia	1900-01-19 20:24:00
	Donor375	91	F	OD	Neuroretina	Intermediate AMD (MGS3)	G/T	C/T	Pneumonia	confirmed pseudophakic (OU), cataracts (OU)	smoker (1pk/day, 30+ yrs), hypertension	1900-01-22 19:40:48
	Donor376	89	F	OS	Neuroretina	Intermediate AMD (MGS3)	G/G	C/T	Myocardial infarction	confirmed phakic (OU), AMD (took vitamins)	smoker (1 pk/day, 75 yrs), hypertension, hyperlipidemia, Alzheimers, asthma, COPD, heart disease	1900-01-16 21:36:00
	Donor377	89	M	OD	Neuroretina	Intermediate AMD (MGS3)	G/G	C/T	Prostate cancer	confirmed pseudophakic (OU), cataracts (OU), AMD	Dementia, A Fib, hypertension, hyperlipidemia, metabolic encephalopathy, hypothyroid, congestive heart failure, coronary artery disesase	1900-01-20 19:12:00
	Donor378	73	F	OS	Neuroretina	Intermediate AMD (MGS3)	G/G	C/T	sepsis	confirmed pseudophakic (OU)	smoker (1pk/day, 55 yrs), lung cancer, hyperlipidemia, heart disease, high blood pressure	1900-01-22 10:04:48
	Donor379	81	F	OS	Neuroretina	Intermediate AMD (MGS3)	G/T	C/C	CVA	confirmed pseudophakic (OU), cataracts (OU), AMD	high blood pressure, dementia	1900-01-21 22:19:12
	Donor380	97	F	OD	Neuroretina	Intermediate AMD (MGS3)	G/G	C/T	pneumonia	confirmed pseudophakic (OU), cataracts (OU)	fractured right femur	1900-01-23 10:48:00
	Donor381	90	F	OD	Neuroretina	Intermediate AMD (MGS3)	G/G	T/T	MSOF	Cataracts, confirmed pseudophakic)	Pleural effusions, HTN, CHF, Alzheimers, high cholesterol, aoritc stenosis	1900-01-16 21:07:12
	Donor382	91	M	OD	Neuroretina	Intermediate AMD (MGS3)	G/T	T/T	SAH	cataracts (OU)	smoker 40yrs, high cholesterol, heart disease	1900-01-23 16:19:12
	Donor383	88	F	OD	Neuroretina	Intermediate AMD (MGS3)	G/G	C/C	Myocardial infarction	Phakic (OU)	HBP, early Alzheimers	1900-01-23 10:04:48
	Donor384	68	M	OD	Neuroretina	Intermediate AMD (MGS3)	G/G	C/T	Lung adenocarcinoma	2 eye surgeries: lazy eye correction, outer layer chemical damage fixed	smoker (2-3pk/day + cigars, 23 yrs, quit 30yrs ago), HBP	1900-01-23 09:36:00
	Donor385	89	F	OS	Neuroretina	Intermediate AMD (MGS3)	G/G	T/T	acute cardiac event	macular degeneration, cataract	rheumatoid arthritis, smoking	1900-01-12 19:55:12
	Donor386	93	M	OD	Neuroretina	Intermediate AMD (MGS3)	G/T	C/T	CVA	cataracts (OU), patially blind due to blod clot (OD)	heart disease, smoker (1pk/day, 30yrs)	1900-01-23 10:48:00
	Donor387	89	F	OS	Neuroretina	Intermediate AMD (MGS3)	G/T	T/T		cataract surgery ou approx 5 yrs before death	smoker; quit 30 years ago; HTN, COPD	1900-01-18 16:48:00
	Donor388	87	M	OS	Neuroretina	Intermediate AMD (MGS3)	G/G	C/T	Lung Cancer	Cataract surgery	high cholesterol	1900-01-18 20:52:48
	Donor389	80	M	OD	Neuroretina	Intermediate AMD (MGS3)	G/T	C/T	pneumonia	cataracts (OD), confirmed pseudophakic (OD), confirmed phakic (OS)	heavy smoker, arrhthmia, COPD	1900-01-21 14:24:00
	Donor390	76	F	OS	Neuroretina	Intermediate AMD (MGS3)	G/T	C/T	Lung cancer	cataracts (OU), retina detachment surgery (OU), confirmed pseudophakic (OU)	smoker (1pk/day, 25 yrs), HTN, high cholesterol, A fib, clotting disorder, COPD	1900-01-09 03:36:00
	Donor391	81	M	OD	Neuroretina	Intermediate AMD (MGS3)	G/T	C/T	acute cardiac event	confirmed phakic (OU)	A Fib, scoliosis	1900-01-19 07:12:00
	Donor392	89	F	OD	Neuroretina	Intermediate AMD (MGS3)	G/T	T/T	coronary artery disease	AMD, cataracts (OU), confirmed pseudophakic (OU)	A Fib, osteoporosis, HTN, CAD	1900-01-20 06:28:48
	Donor393	90	F	OS	Neuroretina	Advanced AMD (MGS4)	G/T	C/T	respiratory arrest secondary to sepsis	macular degeneration, cataract	high chol, smoking	1900-01-15 22:04:48
	Donor394	107	F	OD	Neuroretina	Advanced AMD (MGS4)	G/T	C/C	cardiopulmonary failure secondary to hip fracture	AMD, bilat severe visual impairment	chronic pancreatitis, GERD, osteoarthritis, COPD	1900-01-22 16:04:48
	Donor395	88	M	OD	Neuroretina	Advanced AMD (MGS4)	G/T	T/T	MI	dry AMD	heart disease, CHF, hyperlipidemia, hypothyroidism, dementia	1900-01-25 15:07:12
	Donor396	97	F	OD	Neuroretina	Advanced AMD (MGS4)	G/G	T/T	ARDS	AMD	-	1900-01-17 04:04:48
	Donor397	75	F	OS	Neuroretina	Advanced AMD (MGS4)	G/T	C/T	SAH	AMD (received shots), detached retina (had surgery), cataracts surgery	Smoker (1 pack/day) for 60 years, HTN	1900-01-22 19:55:12
	Donor398	85	F	OS	Neuroretina	Advanced AMD (MGS4)	G/G	C/C	CVA	Cataract surgery (OU)	HBP, high cholesterol, kidney issues (has 2 but only 1 works)	1900-01-21 01:55:12
	Donor399	94	F	OS	Neuroretina	Advanced AMD (MGS4)	G/T	C/T	Stroke	Cataracts (OU), wet AMD	A. fib, heart failure, HBP	1900-01-16 00:28:48
	Donor400	100	F	OS	Neuroretina	Advanced AMD (MGS4)	G/G	C/C	Heart failure	Cataracts (OU)	smoker (half pack/day, 10 yrs), angina, CAD, HTN	1900-01-23 23:31:12
	Donor401	89	F	OD	Neuroretina	Advanced AMD (MGS4)	T/T	C/C	Breast cancer	wet AMD, confirmed pseudophakic	smoker (half pack/day, 20 yrs), HTN	1900-01-21 06:00:00
	Donor402	87	F	OS	Neuroretina	Advanced AMD (MGS4)	G/G	C/T	Pneumonia	cataracts (OU), confirmed pseudophakic	smoker (1pack/day, 25 yrs), COPD	1900-01-05 18:00:00
	Donor403	85	M	OS	Neuroretina	Advanced AMD (MGS4)	G/T	T/T	GI bleed	Cataracts (OD)	smoker (half pk/day, 20yrs)	1900-01-16 09:07:12
	Donor404	87	F	OS	Neuroretina	Advanced AMD (MGS4)	G/T	T/T	Heart disease	cataracts (OU), early AMD	HTN, high cholesterol	1900-01-13 09:07:12
	Donor405	84	M	OD	Neuroretina	Advanced AMD (MGS4)	T/T	C/T	CHF	confirmed phakic (OU)	A Fib, CKD, Dementia, respiratory failure, Cardiomyopathy, CAD	1900-01-15 12:43:12
	Donor406	84	F	OS	Neuroretina	Advanced AMD (MGS4)	G/G	C/T	Sepsis	confirmed pseudophakic (OU), cataracts (OU), retina detachment surgery (OU)	Encephalopathy, dementia, renal failure, HBP, High cholesterol, pacemaker	1900-01-11 07:40:48
	Donor407	79	M	OD	Neuroretina	Advanced AMD (MGS4)	G/G	C/C	CVA	dry AMD, confirmed phakic (OD)	smoker (half pk/day, 20 yrs)	1900-01-16 01:12:00
	Donor408	74	F	OS	Neuroretina	Advanced AMD (MGS4)	G/G	T/T	CVA	confirmed pseudophakic (OU), cataracts (OU), AMD	smoker (1 pk/day, 45 yrs), lung cancer, basal ganglia infarction	1900-01-07 20:24:00
	Donor409	85	F	OS	Neuroretina	Advanced AMD (MGS4)	G/G	C/T	metastatic renal cell carcinoma	confirmed pseudophakic (OU), cataracts (OU), AMD	smoker (1 pk/day, 60yrs), hypothyroidism, lung mass, liver mass, possible rheumatoid arthritis	1900-01-21 09:36:00
	Donor410	99	F	OS	Neuroretina	Advanced AMD (MGS4)	G/T	C/T	pneumonia	confirmed pseudophakic (OU), cataracts (OU), AMD	dementia, endometrial cancer	1900-01-22 00:28:48
	Donor411	89	F	OS	Neuroretina	Advanced AMD (MGS4)	G/T	T/T	acute cardiac event	confirmed phakic (OU), AMD	Grave's disease, rheumatoid arthritis, heart disease, HTN, hyperlipidemia	1900-01-17 09:36:00
	Donor412	103	M	OS	Neuroretina	Advanced AMD (MGS4)	G/G	C/T	pneumonia	confirmed phakic (OU), AMD	NA	1900-01-17 16:19:12
	Donor413	92	M	OD	Neuroretina	Advanced AMD (MGS4)	G/G	C/T	CVA	confirmed phakic (OU)	pipe smoker (10yrs), HTN, hyperlipidemia, CKD, DJD	1900-01-17 02:52:48
	Donor414	92	F	OS	Neuroretina	Advanced AMD (MGS4)	G/T	T/T	CVA	confimred pseudophakic (OU), cataracts (OU), AMD	high cholesterol, renal transplant (on dialysis)	1900-01-13 02:52:48
	Donor415	78	F	OS	Neuroretina	Advanced AMD (MGS4)	G/T	C/T	CHF	confirmed pseudophakic (OU), cataracts (OU)	smoker (half pk/day, 50+ yrs), heart disease	1900-01-23 11:16:48
	Donor416	75	M	OS	Neuroretina	Advanced AMD (MGS4)	G/T	C/T	ICB/ICH	confirmed phakic (OD), confirmed pseudophakic (OS), cataracts (OS)	casual smoker for 1 yr, hyperlipidemia, on Coumadin for A Fib	1900-01-15 22:04:48
	Donor417	89	F	OS	Neuroretina	Advanced AMD (MGS4)	G/T	C/C	CVA	cataracts (OS), dry AMD	heart disease, HBP, high cholesterol	1900-01-20 07:55:12
	Donor418	81	M	OD	Neuroretina	Advanced AMD (MGS4)	G/G	T/T	acute cardiac event	confirmed phakic	smoker (1pk/day, 60yrs), heart disease, HBP, high cholesterol, thyroidectomy, lung cancer, esophageal cancer, COPD, emphysema	1900-01-20 15:36:00
	Donor419	84	F	OS	Neuroretina	Advanced AMD (MGS4)	G/G	C/C	cardiac arrest 2nd CVA	dry AMD, confirmed pseudophakic	CHF, HBP	1900-01-16 22:04:48
	Donor420	78	F	OD	Neuroretina	Advanced AMD (MGS4)	G/T	C/T	arrest secondary to choking	macular degeneration, retinal detachment, cataracts	HTN	1900-01-11 19:55:12
	Donor421	89	F	OD	Neuroretina	Advanced AMD (MGS4)	G/T	C/T	cardiac arrest secondary to CAD	macular degeneration, cataract		1900-01-19 19:55:12
	Donor422	86	M	OD	Neuroretina	Advanced AMD (MGS4)	G/G	C/C	sepsis	AMD	heart disease	1900-01-08
	Donor423	85	M	OD	Neuroretina	Advanced AMD (MGS4)	T/T	T/T	Pneumonia/Prostate Cancer	cataracts (OU)	smoker (1pk/week, 60 yrs)	1900-01-18 00:28:48
	Donor424	88	F	OD	Neuroretina	Advanced AMD (MGS4)	G/G	C/T	ICB/ICH	confirmed pseudophakic (OU), cataracts (OU), AMD	HTN, hyperlipidemia, RA, heart disease	1900-01-20 17:16:48
	Donor425	86	F	OD	Neuroretina	Advanced AMD (MGS4)	G/T	C/T	ESRD	macular degeneration, on Ocuvite	HTN, smoking, on antidepressant	1900-01-23 23:16:48
	Donor426	85	M	OD	Neuroretina	Advanced AMD (MGS4)	G/G	C/T	ESRD	macular degeneration	CHF, HTN, smoking	1900-01-21 22:04:48
	Donor427	87	F	OD	Neuroretina	Advanced AMD (MGS4)	G/G	C/T	ICH	macular degeneration	HTN, depression, herpes zoster, CLL	1900-01-18 12:00:00
	Donor428	72	M	OS	Neuroretina	Advanced AMD (MGS4)	T/T	C/C	Sepsis	cataracts (OD), AMD, retinal injection	CAD, HTN, high cholesterol, CVA	1900-01-13 00:43:12
	Donor429	80	F	OD	Neuroretina	Advanced AMD (MGS4)	G/G	C/T	ICB/ICH	confirmed phakic (OU), cataracts (no surgery), AMD	smoker (1 pk/day, 20yrs), RA	1900-01-22 00:43:12
	Donor430	92	F	OS	Neuroretina	Advanced AMD (MGS4)	G/T	C/T	IPH	confirmed pseudophakic (OU), cataracts (OU)	hypertension, high cholesterol	1900-01-23 10:04:48
	Donor431	94	F	OD	Neuroretina	Advanced AMD (MGS4)	T/T	C/C	pneumonia	confirmed pseudophakic (OU), cataracts (OU), AMD	STEMI	1900-01-11 10:19:12
	Donor432	87	M	OD	Neuroretina	Advanced AMD (MGS4)	T/T	T/T	CVA	confirmed pseudophakic (OU), cataracts (OU)	HTN, increased cholesterol, Non-Hodgkin's lymphoma	1900-01-19 06:43:12
	Donor433	79	F	OD	Neuroretina	Advanced AMD (MGS4)	T/T	C/T	Lung cancer	confirmed pseudophakic (OU), cataracts (OU), AMD	smoker (1 pk/day, 50yrs)	1900-01-18 01:40:48
	Donor434	90	F	OS	Neuroretina	Advanced AMD (MGS4)	G/T	C/T	lung cancer	confirmed pseudophakic (OU), cataracts (OU), AMD (wet)	smoker (? Pk/day, ? Yrs), heart disease, HBP, high cholesterol	1900-01-20 20:24:00
	Donor435	102	F	OD	Neuroretina	Advanced AMD (MGS4)	G/T	C/C	Natural causes	confirmed pseduophakic (OU), cataracts (OU), AMD	HTN, COPD, anemia, dysphasia, HBP	1900-01-22 18:43:12
	Donor436	80	M	OS	Neuroretina	Advanced AMD (MGS4)	G/T	C/T	Myocardial infarction	confirmed pseudophakic (OU), AMD, cataracts (OU)	hypertension, high cholesterol, CABG	1900-01-16 14:52:48
	Donor437	96	M	OD	Neuroretina	Advanced AMD (MGS4)	G/G	C/T	complications following fall/bilateral femur fractures	confirmed pseudophakic (OU), cataracts (OU), AMD (Lucentis injections)	hypertension, CKD - stage 3, Degenerative Joint disease, smoker (unknown amount for 15 yrs, quit 1959)	1900-01-23 16:04:48
	Donor438	95	F	OD	Neuroretina	Advanced AMD (MGS4)	G/T	C/T	Failure to thrive/Dementia	confirmed phakic (OU)	NA	1900-01-22 05:16:48
	Donor439	86	M	OD	Neuroretina	Advanced AMD (MGS4)	T/T	C/T	respiratory failure	confirmed phakic (OU), dry AMD, dry eye syndrome	smoker (1pk/day+cigars+pipe, 30 yrs), high cholesterol, HBP	1900-01-17
	Donor440	84	F	OS	Neuroretina	Advanced AMD (MGS4)	G/G	T/T	Non-Hodgkins lymphoma	cataracts (OU), confirmed pseudophakic (OU), AMD	light smoker, high cholesterol	1900-01-20 22:19:12
	Donor441	99	F	OS	Neuroretina	Advanced AMD (MGS4)	G/G	T/T	sepsis	confirmed pseudophakic (OU), cataracts (OU)	high blood pressure	1900-01-16 18:00:00
	Donor442	77	M	OS	Neuroretina	Advanced AMD (MGS4)	G/G	C/C	subdural hemorrhage	confirmed pseudophakic (OU), cataracts (OU)	smoker (? Amount, 50yrs), hyperlipidemia, coronary artery disease, hypertension, chronic kidney disease - stage 3, cardiomyopathy, chronic anemia, hepatic fibrosis	1900-01-22 10:04:48
	Donor443	103	M	OS	Neuroretina	Advanced AMD (MGS4)	G/T	C/T	complications from fall	confirmed pseudophakic (OU), cataracts (OU), AMD	social smoker for 30yrs	1900-01-22 22:04:48
	Donor444	95	M	OS	Neuroretina	Advanced AMD (MGS4)	G/T	C/T	pneumonia	confirmed pseudophakic (OU), cataracts (OU)	smoker (during his 30s), dementia, hypertension	1900-01-23 14:24:00
	Donor445	73	M	OS	Neuroretina	Advanced AMD (MGS4)	G/T	C/T	Myocardial infarction	confirmed phakic (OU), AMD (Avastin injections)	Smoker (1pk/day, 25yrs), Rheumatoid Arthritis, Coronary Artery Disease, Fibromyalgia	1900-01-20 05:16:48
	Donor446	101	F	OS	Neuroretina	Advanced AMD (MGS4)	G/T	C/T	GI bleed	confirmed pseudophakic (OU), IOL surgery (OU)-Date?, AMD	congestive heart failure, kidney disease	1900-01-20 13:12:00
	Donor447	94	F	OS	Neuroretina	Advanced AMD (MGS4)	G/G	C/T	pneumonia	confirmed pseudophakic (OU), cataracts (OU), AMD	social smoker (1-2 cigarettes/day from 1950s-60s)	1900-01-17 08:24:00
	Donor448	94	F	OS	Neuroretina	Advanced AMD (MGS4)	G/T	C/T	sepsis	confirmed pseudophakic (OU), cataracts (OU), AMD	smoker (1 pk/day, 50yrs)	1900-01-23 06:28:48
	Donor449	91	F	OS	Neuroretina	Advanced AMD (MGS4)	G/G	C/C	COPD	confirmed pseudophakic (OD), confirmed phakic (OS), cataracts (OU), AMD	A fib, Dementia, CVA, CHF	1900-01-19 19:55:12
	Donor450	88	M	OS	Neuroretina	Advanced AMD (MGS4)	T/T	C/T	Renal cell cancer	Cataracts (OD)	pneumonia	1900-01-11 19:12:00
	Donor451	94	F	OD	Neuroretina	Advanced AMD (MGS4)	G/T	C/T	acute cardiac event	Wet AMD, cataracts (OU), confirmed pseudophakic (OU)	rhematoid arthritis, valvular disease	1900-01-19 18:28:48
	Donor452	95	F	OD	Neuroretina	Advanced AMD (MGS4)	G/G	T/T	Cardiomyopathy	cataracts (OU), confirmed pseudophakic (OU)	HTn, respiratory failure	1900-01-22 11:16:48
	Donor453	83	F	OD	Neuroretina	Advanced AMD (MGS4)	T/T	T/T	aortic stenosis	confirmed phakic (OU), AMD	HTN, heart disease, increased cholesterol	1900-01-21 23:16:48

## Sheet: DatasetEV1_legend
DatasetEV1. Clinical data of human donors from public transcriptomic and proteomic databases. AMD: age-related macular degeneration; F: female; M: male; GA: geographic atrophy; MGS: Minnesota Grading System; OD: oculus dexter (right eye); OS: oculus sinister (left eye); OU: oculus uterque (both eyes); RPE: retinal pigment epithelium.
