# Supplementary material for: Defective chaperone-mediated autophagy in the retinal pigment epithelium of age-related macular degeneration patients
Source: EMBO Mol Med. 2025 Oct 30;17(12):3472–95. doi: 10.1038/s44321-025-00329-w (PMC12686442; doi:10.1038/s44321-025-00329-w)
Supplement: Supplementary file 9 — Source data Fig. 1 [file 44321_2025_329_MOESM9_ESM.zip]

Archive with 15 entries (11 files):
- Figure1/
- Figure1/Figure1B/
- Figure1/Figure1C/
- Figure1/Figure1E/
- Figure1/Figure1B/1B.xlsx
- __MACOSX/Figure1/Figure1B/._1B.xlsx
- Figure1/Figure1B/._1B.xlsx
- Figure1/Figure1C/1C.xlsx
- __MACOSX/Figure1/Figure1C/._1C.xlsx
- Figure1/Figure1C/._1C.xlsx
- Figure1/Figure1E/1E.xlsx
- __MACOSX/Figure1/Figure1E/._1E.xlsx
- Figure1/Figure1E/._1E.xlsx
- Figure1/Figure1E/RPE_AMD_Drusen_MAX_E456_221025ODWGmacula_3-1.tif (RGB)scalebar50um.tif
- Figure1/Figure1E/RPE_Healthy_MAX_E456_210286ODWGmacula_2-1.tif (RGB).tif
