# Supplementary material for: Defective chaperone-mediated autophagy in the retinal pigment epithelium of age-related macular degeneration patients
Source: EMBO Mol Med. 2025 Oct 30;17(12):3472–95. doi: 10.1038/s44321-025-00329-w (PMC12686442; doi:10.1038/s44321-025-00329-w)
Supplement: Supplementary file 9 — Source data Fig. 1 [file 44321_2025_329_MOESM9_ESM.zip › Figure1/Figure1B/1B.xlsx]

## Sheet: Hoja1
Healthy	AMD		Unpaired t test
-0.03339	0.136313		P value	0.0536
-0.012668	0.235909		P value summary	ns
0.284129	0.233562		Significantly different (P < 0.05)?	No
-0.316008	-0.3086		One- or two-tailed P value?	Two-tailed
-0.226056	0.151075		t, df	t=1.972, df=55
-0.235599	-0.342635
-0.182951	-0.067344
0.124265	0.191423
0.174878	-0.209879
-0.199171	-0.205342
-0.349842	-0.333157
0.0474256	0.510257
0.261936	-0.033484
0.147037	-0.35091
0.30377	-0.2243
0.195849	0.005334
-0.14331	0.131381
0.288907	-0.196898
-0.36022	-0.346522
0.0464094	0.037046
0.586445	-0.340184
-0.348124	0.268753
0.477102	-0.186277
0.072355	-0.344311
1.07306	-0.481956
0.169279	-0.068427
0.0460575	-0.033973
0.026518	0.069214
0.185845
