# Supplementary material for: Defective chaperone-mediated autophagy in the retinal pigment epithelium of age-related macular degeneration patients
Source: EMBO Mol Med. 2025 Oct 30;17(12):3472–95. doi: 10.1038/s44321-025-00329-w (PMC12686442; doi:10.1038/s44321-025-00329-w)
Supplement: Supplementary file 9 — Source data Fig. 1 [file 44321_2025_329_MOESM9_ESM.zip › Figure1/Figure1C/1C.xlsx]

## Sheet: Hoja1
	Canonical	Phosphorylation	Acetylation	No motif
Human Proteome	45.98	20.31	9.17	24.54
Healthy	38.5	15.4	23.1	23.1
RPE	60.6	9.1	18.2	12.1
Drusen	45.1	22	12.2	20.7
