# Supplementary material for: Defective chaperone-mediated autophagy in the retinal pigment epithelium of age-related macular degeneration patients
Source: EMBO Mol Med. 2025 Oct 30;17(12):3472–95. doi: 10.1038/s44321-025-00329-w (PMC12686442; doi:10.1038/s44321-025-00329-w)
Supplement: Supplementary file 9 — Source data Fig. 1 [file 44321_2025_329_MOESM9_ESM.zip › Figure1/Figure1E/1E.xlsx]

## Sheet: Hoja1
LAMP-2A			HSC70			M1
Healthy	AMD		Healthy	AMD		Healthy	AMD
79.2255	72.8285		85.5418	95.5648		0.491667	0.736
97.1347	53.104		109.826	80.3917		0.477167	0.811833
98.3495	56.0553		120.461	53.0613		0.492	0.277
81.98	61.41		138.416	81.555		0.844	0.817
Unpaired t test			Unpaired t test			Unpaired t test
P value	0.0052		P value	0.0445		P value	0.6109
P value summary	**		P value summary	*		P value summary	ns
Significantly different (P < 0.05)?	Yes		Significantly different (P < 0.05)?	Yes		Significantly different (P < 0.05)?	No
One- or two-tailed P value?	Two-tailed		One- or two-tailed P value?	Two-tailed		One- or two-tailed P value?	Two-tailed
t, df	t=4.282, df=6		t, df	t=2.533, df=6		t, df	t=0.5365, df=6
