# Supplementary material for: Defective chaperone-mediated autophagy in the retinal pigment epithelium of age-related macular degeneration patients
Source: EMBO Mol Med. 2025 Oct 30;17(12):3472–95. doi: 10.1038/s44321-025-00329-w (PMC12686442; doi:10.1038/s44321-025-00329-w)
Supplement: Supplementary file 10 — Source data Fig. 2 [file 44321_2025_329_MOESM10_ESM.zip]

Archive with 45 entries (36 files):
- Figure2/
- Figure2/Figure2I/
- Figure2/Figure2C/
- Figure2/Figure2D/
- Figure2/Figure2G/
- Figure2/Figure2F/
- Figure2/Figure2K/
- Figure2/Figure2H/
- Figure2/Figure2B/
- Figure2/Figure2I/2I.xlsx
- __MACOSX/Figure2/Figure2I/._2I.xlsx
- Figure2/Figure2I/._2I.xlsx
- Figure2/Figure2C/2C.xlsx
- __MACOSX/Figure2/Figure2C/._2C.xlsx
- Figure2/Figure2C/._2C.xlsx
- Figure2/Figure2D/2D.xlsx
- __MACOSX/Figure2/Figure2D/._2D.xlsx
- Figure2/Figure2D/._2D.xlsx
- Figure2/Figure2G/2G.xlsx
- __MACOSX/Figure2/Figure2G/._2G.xlsx
- Figure2/Figure2G/._2G.xlsx
- Figure2/Figure2G/E440_ProteoStat_AMD-1scalebar25um.tif
- Figure2/Figure2G/E440_ProteoStat_Healthy-1.tif
- Figure2/Figure2F/2F.xlsx
- __MACOSX/Figure2/Figure2F/._2F.xlsx
- Figure2/Figure2F/._2F.xlsx
- Figure2/Figure2F/MAX_E339_S_H2_1.tif (RGB).tif
- Figure2/Figure2F/MAX_E339_H2_2-1-1.lsm (RGB).tif
- Figure2/Figure2F/MAX_E339_A1_2-1.lsm (RGB).tif
- Figure2/Figure2F/MAX_E339_S_A3_1-1.lsm (RGB)scalebar25um.tif
- Figure2/Figure2K/2K.xlsx
- __MACOSX/Figure2/Figure2K/._2K.xlsx
- Figure2/Figure2K/._2K.xlsx
- Figure2/Figure2K/E452_4HNE_A6_1-1.tif (RGB)scalebar25um.tif
- __MACOSX/Figure2/Figure2K/._E452_4HNE_A6_1-1.tif (RGB)scalebar25um.tif
- Figure2/Figure2K/._E452_4HNE_A6_1-1.tif (RGB)scalebar25um.tif
- Figure2/Figure2K/E452_4HNE_H4_1-1.tif (RGB).tif
- __MACOSX/Figure2/Figure2K/._E452_4HNE_H4_1-1.tif (RGB).tif
- Figure2/Figure2K/._E452_4HNE_H4_1-1.tif (RGB).tif
- Figure2/Figure2H/2H.xlsx
- __MACOSX/Figure2/Figure2H/._2H.xlsx
- Figure2/Figure2H/._2H.xlsx
- Figure2/Figure2B/2B.xlsx
- __MACOSX/Figure2/Figure2B/._2B.xlsx
- Figure2/Figure2B/._2B.xlsx
