# Supplementary material for: Defective chaperone-mediated autophagy in the retinal pigment epithelium of age-related macular degeneration patients
Source: EMBO Mol Med. 2025 Oct 30;17(12):3472–95. doi: 10.1038/s44321-025-00329-w (PMC12686442; doi:10.1038/s44321-025-00329-w)
Supplement: Supplementary file 10 — Source data Fig. 2 [file 44321_2025_329_MOESM10_ESM.zip › Figure2/Figure2I/2I.xlsx]

## Sheet: Hoja1
	Canonical	Phosphorylation	Acetylation	No motif
Human Proteome	45.98	20.31	9.17	24.54
AMD	54.8	19	9.7	16.5
Healthy	48	19	9.9	23
