# Supplementary material for: Defective chaperone-mediated autophagy in the retinal pigment epithelium of age-related macular degeneration patients
Source: EMBO Mol Med. 2025 Oct 30;17(12):3472–95. doi: 10.1038/s44321-025-00329-w (PMC12686442; doi:10.1038/s44321-025-00329-w)
Supplement: Supplementary file 10 — Source data Fig. 2 [file 44321_2025_329_MOESM10_ESM.zip › Figure2/Figure2D/2D.xlsx]

## Sheet: Hoja1
LAMP-2A			N-CoR1/RARa
Healthy	AMD		Healthy	AMD
0.990757	0.844165		0.90953	0.890283
1.11494	0.746687		1.00857	0.682865
0.894304	0.458078		1.0956	0.710486
0.987365	1.01617		1.12641	0.874593
1.01263	0.948266		0.914861	0.330924
	0.756097			0.403104
	0.469497			0.272577
Unpaired t test			Unpaired t test
P value	0.0343		P value	0.0068
P value summary	*		P value summary	**
Significantly different (P < 0.05)?	Yes		Significantly different (P < 0.05)?	Yes
One- or two-tailed P value?	Two-tailed		One- or two-tailed P value?	Two-tailed
t, df	t=2.449, df=10		t, df	t=3.399, df=10
