# Supplementary material for: Defective chaperone-mediated autophagy in the retinal pigment epithelium of age-related macular degeneration patients
Source: EMBO Mol Med. 2025 Oct 30;17(12):3472–95. doi: 10.1038/s44321-025-00329-w (PMC12686442; doi:10.1038/s44321-025-00329-w)
Supplement: Supplementary file 10 — Source data Fig. 2 [file 44321_2025_329_MOESM10_ESM.zip › Figure2/Figure2G/2G.xlsx]

## Sheet: Hoja1
Healthy	AMD
0.105263	19.0667
18.1364	32.2069
8.33333	24.4667
4.02941	121.786
31.0769	99.2727
	78.6842
	65.6154
Unpaired t test
P value	0.021
P value summary	*
Significantly different (P < 0.05)?	Yes
One- or two-tailed P value?	Two-tailed
t, df	t=2.736, df=10
