# Supplementary material for: Defective chaperone-mediated autophagy in the retinal pigment epithelium of age-related macular degeneration patients
Source: EMBO Mol Med. 2025 Oct 30;17(12):3472–95. doi: 10.1038/s44321-025-00329-w (PMC12686442; doi:10.1038/s44321-025-00329-w)
Supplement: Supplementary file 10 — Source data Fig. 2 [file 44321_2025_329_MOESM10_ESM.zip › Figure2/Figure2F/2F.xlsx]

## Sheet: Hoja1
Basal			Serum starvation
Healthy	AMD		Healthy	AMD
4.0625	2.88312		118.571	12.3333
13.8163	3.47826		44.2059	11.1176
7.32955	2.07143		32.6757	24.9677
9.57647	2.09639		92.5	23.7353
14.6216	5.60465		51.7143	81
	3.22078			101.677
	7.79167			80.8077
Unpaired t test			Mann Whitney test
P value	0.01		P value	0.2677
P value summary	*		Exact or approximate P value?	Exact
Significantly different (P < 0.05)?	Yes		P value summary	ns
One- or two-tailed P value?	Two-tailed		Significantly different (P < 0.05)?	No
t, df	t=3.168, df=10		One- or two-tailed P value?	Two-tailed
			Sum of ranks in column A,B	40 , 38
			Mann-Whitney U	10
