# Supplementary material for: Defective chaperone-mediated autophagy in the retinal pigment epithelium of age-related macular degeneration patients
Source: EMBO Mol Med. 2025 Oct 30;17(12):3472–95. doi: 10.1038/s44321-025-00329-w (PMC12686442; doi:10.1038/s44321-025-00329-w)
Supplement: Supplementary file 10 — Source data Fig. 2 [file 44321_2025_329_MOESM10_ESM.zip › Figure2/Figure2K/2K.xlsx]

## Sheet: Hoja1
Healthy	AMD
23.7475	23.936
20.9412	28.0673
19.5933	28.1855
19.1062	21.3116
23.7484	30.0363
	37.7951
	25.5264
Unpaired t test
P value	0.0298
P value summary	*
Significantly different (P < 0.05)?	Yes
One- or two-tailed P value?	Two-tailed
t, df	t=2.531, df=10
