# Supplementary material for: Defective chaperone-mediated autophagy in the retinal pigment epithelium of age-related macular degeneration patients
Source: EMBO Mol Med. 2025 Oct 30;17(12):3472–95. doi: 10.1038/s44321-025-00329-w (PMC12686442; doi:10.1038/s44321-025-00329-w)
Supplement: Supplementary file 10 — Source data Fig. 2 [file 44321_2025_329_MOESM10_ESM.zip › Figure2/Figure2H/2H.xlsx]

## Sheet: Hoja1
ProteinID	GeneSymbol	mean.AMD_basal	mean.Healthy_basal	mean.diff	pvalue
A0A024RBG1	NUDT4B	13.6431	13.9391	-0.296064	0.374867
A0A087WXM9	MEIKIN	16.3078	16.3627	-0.054915	0.597146
A0A087X1C1;P0CG34;P0CG35	TMSB15B;TMSB15A;TMSB15B	15.3637	15.2446	0.119144	0.686254
A0A096LPH7;P48553	;TRAPPC10	11.6914	11.5872	0.104271	0.581172
A0A0B4J2A2	PPIAL4C	12.6085	13.0031	-0.39464	0.701547
A0A0B4J2D5;P0DPI2	GATD3B;GATD3	16.3021	16.3568	-0.054724	0.689279
A0A0B4J2E5	LOC102724159	13.6134	13.746	-0.132633	0.501413
A0A0U1RRE5	NBDY	12.4513	11.3477	1.1036	0.129233
A0A0U1RRL7	MMP24OS	13.3653	13.4909	-0.12558	0.609365
A0A1W2PQL4;B4DXR9;Q8IYX0;Q9H8G1	ZNF722P;ZNF732;ZNF679;ZNF430	13.4346	13.3167	0.117906	0.60472
A0AV96	RBM47	15.7771	15.1706	0.606503	0.447988
A0AVF1	TTC26	13.1078	12.8903	0.217455	0.452138
A0AVI4	TMEM129	10.0946	9.88433	0.210245	0.579511
A0AVT1	UBA6	15.4344	15.3378	0.0966185	0.208299
A0FGR8	ESYT2	14.5766	14.6812	-0.104616	0.449556
A0MZ66	SHTN1	16.1398	16.0349	0.104931	0.411654
A0PJW8	DAPL1	13.7169	13.9836	-0.266795	0.62403
A0PK00	TMEM120B	9.65258	9.81499	-0.162409	0.756007
A1IGU5	ARHGEF37	12.4832	12.4406	0.0425571	0.883667
A1KZ92	PXDNL	12.0599	11.854	0.205928	0.234269
A1L020	MEX3A	11.5638	11.4866	0.0772457	0.840368
A1L0T0	ILVBL	16.6613	16.3627	0.29858	0.377997
A1L157	TSPAN11	11.6231	11.9416	-0.318499	0.394694
A1L170	C1orf226	13.7031	13.5596	0.143482	0.657332
A1L390	PLEKHG3	15.8407	16.007	-0.166334	0.216687
A1L3X0	ELOVL7	14.6483	14.3985	0.249828	0.34511
A1X283	SH3PXD2B	15.0041	15.1577	-0.153621	0.426939
A2A3N6	PIPSL	14.3609	14.6602	-0.299331	0.0615952
A2AJT9	BCLAF3	12.6202	12.5819	0.0383332	0.889262
A2RRP1	NBAS	14.2481	14.2018	0.0462773	0.605674
A2RTX5	TARS3	15.8038	15.9232	-0.119462	0.83838
A2VDF0	FUOM	9.40821	9.37163	0.0365797	0.253233
A3KMH1	VWA8	12.3667	12.106	0.260741	0.283196
A4D161	FAM221A	11.1027	11.1266	-0.0239046	0.79513
A4D1E9	GTPBP10	12.6513	12.55	0.101217	0.741214
A4D1P6	WDR91	13.1342	13.1959	-0.0617145	0.790695
A4D263	SPATA48	14.1024	14.1145	-0.0121116	0.968481
A5D8V6	VPS37C	13.4743	13.2232	0.251096	0.0650191
A5PLL7	PEDS1	10.8553	10.5863	0.268946	0.849177
A5PLN9	TRAPPC13	9.88999	9.82599	0.0639998	0.836424
A5YKK6	CNOT1	15.3743	15.3343	0.0399542	0.472014
A5YM72	CARNS1	13.3265	12.9179	0.408564	0.124451
A6H8Y1	BDP1	13.3166	13.3612	-0.0445747	0.921961
A6NCE7;Q9GZQ8	MAP1LC3B2;MAP1LC3B	14.2722	14.4514	-0.179254	0.190745
A6NDG6	PGP	15.1752	15.0194	0.155774	0.234897
A6NDU8	C5orf51	11.7654	11.7489	0.0164588	0.9269
A6NFI3	ZNF316	13.3784	13.2938	0.0845842	0.371726
A6NHL2	TUBAL3	17.3568	17.695	-0.33818	0.0843465
A6NHQ2	FBLL1	13.4187	13.7814	-0.362758	0.509359
A6NHR9	SMCHD1	13.9575	13.9961	-0.0386568	0.755509
A6NHX0	CASTOR2	10.556	11.4454	-0.889364	0.198968
A6NIH7	UNC119B	12.8252	12.8976	-0.0723638	0.62513
A6NK75;Q6ZR52;Q8IYN0;Q8TF32;Q96N38;Q9P255	ZNF98;ZNF493;ZNF100;ZNF431;ZNF714;ZNF492	13.2483	12.9978	0.250485	0.286389
A6NKD9	CCDC85C	13.638	13.9214	-0.283388	0.189324
A6NMY6	ANXA2P2	12.8076	13.163	-0.355419	0.604768
A7E2V4	ZSWIM8	15.2605	15.0823	0.178209	0.548342
A8CG34	POM121C	12.5269	12.6178	-0.0909627	0.481471
A8K0Z3;C4AMC7;Q6VEQ5	WASHC1;WASH3P;WASH2P	13.5	13.496	0.00399951	0.98606
A8MPP1;Q92771;Q96FC9	DDX11L8;DDX12P;DDX11	9.12589	9.14293	-0.0170404	0.435269
A8MV23	SERPINE3	13.7866	12.9759	0.810684	0.2833
A8MVW0	FAM171A2	13.7503	13.8648	-0.114527	0.628621
A8MWD9;P62308	SNRPGP15;SNRPG	17.3507	17.3495	0.00125367	0.992172
A8MXV4	NUDT19	14.3059	14.1548	0.151031	0.668394
A8MYZ6	FOXO6	7.83752	9.11501	-1.27749	0.0889612
A9UHW6	MIF4GD	10.0909	10.4122	-0.321347	0.13248
B0YJ81	HACD1	13.5483	13.5023	0.0459802	0.84908
B2RUZ4	SMIM1	13.424	13.3463	0.0777942	0.718604
B6SEH9	ERVV-2	12.8896	12.6819	0.207725	0.579411
B7ZAQ6;P0CG08	GPR89A;GPR89B	14.298	14.1238	0.17417	0.488473
C9J7I0	UMAD1	11.9471	11.9659	-0.0188171	0.83677
C9JLW8	MCRIP1	14.3046	14.4405	-0.135903	0.330944
C9JRZ8	AKR1B15	13.8346	13.4738	0.360797	0.158293
D6REC4	CFAP99	13.7784	13.823	-0.0445265	0.695941
E9PAV3	NACA	16.1808	16.3359	-0.155063	0.426462
E9PRG8	C11orf98	13.839	13.7529	0.0861162	0.505028
ENSEMBL:ENSBTAP00000007350		12.2009	12.4995	-0.298608	0.539093
ENSEMBL:ENSBTAP00000011213		15.11	15.2243	-0.114317	0.681637
ENSEMBL:ENSBTAP00000024146		13.4791	14.1974	-0.718346	0.0940502
ENSEMBL:ENSBTAP00000032840		15.0928	14.9967	0.0960751	0.627978
F8WCM5;P01308	INS-IGF2;INS	13.8811	14.1449	-0.263824	0.680229
IPI12345678		15.1162	14.4842	0.631946	0.113019
L0R819	ASDURF	11.8465	12.1345	-0.287986	0.502637
O00115	DNASE2	13.4791	13.307	0.172142	0.75148
O00116	AGPS	14.9827	15.1458	-0.163062	0.390901
O00139	KIF2A	15.7087	15.6272	0.0815668	0.372072
O00142	TK2	13.4244	13.3496	0.0748137	0.761661
O00148	DDX39A	14.6345	14.5596	0.0749088	0.725327
O00151	PDLIM1	14.9097	15.1039	-0.194169	0.637476
O00154	ACOT7	14.6991	14.4525	0.246576	0.27931
O00159	MYO1C	17.0112	16.9247	0.0864972	0.548281
O00161	SNAP23	15.9367	15.6553	0.281409	0.37599
O00165	HAX1	15.2567	15.4526	-0.195862	0.0426665
O00168	FXYD1	14.6155	14.8253	-0.209711	0.401894
O00170	AIP	15.8361	15.6789	0.157144	0.230951
O00178	GTPBP1	14.7073	14.5471	0.160137	0.130411
O00180	KCNK1	13.5136	13.6105	-0.0968648	0.64282
O00186	STXBP3	16.8207	16.784	0.0367599	0.687374
O00192	ARVCF	15.1725	14.9976	0.174845	0.302019
O00193	SMAP	16.0913	16.0542	0.0370629	0.721477
O00203	AP3B1	15.5523	15.4027	0.149624	0.336808
O00213	APBB1	13.2931	13.3384	-0.0453906	0.82424
O00214	LGALS8	11.429	11.8372	-0.408287	0.33831
O00217	NDUFS8	14.7489	14.6575	0.0914037	0.47742
O00231	PSMD11	16.3283	16.2716	0.0567035	0.720293
O00232	PSMD12	16.7472	16.7769	-0.0297422	0.675615
O00233	PSMD9	16.8077	16.7063	0.10133	0.26129
O00244	ATOX1	16.1136	15.9114	0.202212	0.430444
O00255	MEN1	12.8701	12.8679	0.00218657	0.982361
O00264	PGRMC1	17.9495	18.1037	-0.1542	0.507697
O00267	SUPT5H	14.2194	14.2049	0.0145028	0.655002
O00273	DFFA	15.6944	15.5067	0.18764	0.0548008
O00287	RFXAP	11.1526	11.3052	-0.15254	0.503153
O00291	HIP1	13.5877	13.8046	-0.216921	0.437581
O00299	CLIC1	18.4701	18.3372	0.132956	0.228724
O00303	EIF3F	17.0365	17.0091	0.0273984	0.831045
O00308	WWP2	13.1587	13.8401	-0.68141	0.0801979
O00330	PDHX	15.688	15.6109	0.0770574	0.513167
O00338	SULT1C2	13.474	13.3539	0.120143	0.612974
O00339	MATN2	11.9902	12.5511	-0.56088	0.0471997
O00391	QSOX1	10.9667	11.0229	-0.0562133	0.859379
O00399	DCTN6	15.1069	14.9391	0.167866	0.0492795
O00400	SLC33A1	14.0381	14.0727	-0.0346179	0.750717
O00401	WASL	16.132	15.8573	0.27469	0.330776
O00410	IPO5	15.4498	15.3981	0.0517694	0.0486439
O00422	SAP18	16.9466	17.0005	-0.0538596	0.615392
O00423	EML1	13.9138	14.0322	-0.118405	0.735753
O00425	IGF2BP3	17.5967	17.4348	0.161829	0.26662
O00429	DNM1L	15.9831	15.9368	0.0462234	0.623052
O00442	RTCA	13.0259	13.1046	-0.0787081	0.558598
O00443	PIK3C2A	13.9298	13.7342	0.195558	0.151415
O00459	PIK3R2	12.8821	12.5433	0.338814	0.152558
O00461	GOLIM4	13.184	13.55	-0.366052	0.323806
O00462	MANBA	13.4701	13.7135	-0.243365	0.670182
O00468	AGRN	14.254	14.5525	-0.298473	0.295912
O00469	PLOD2	15.7239	16.0641	-0.340261	0.264436
O00470	MEIS1	13.0628	13.498	-0.435142	0.294589
O00471	EXOC5	14.9726	14.8152	0.157447	0.0745729
O00478	BTN3A3	13.4745	13.0609	0.413634	0.1876
O00479	HMGN4	14.4421	16.0443	-1.60225	0.235977
O00483	NDUFA4	17.8136	17.7319	0.0816286	0.642832
O00487	PSMD14	16.1188	16.2015	-0.0827105	0.449946
O00488	ZNF593	12.4028	12.7942	-0.391454	0.370493
O00499	BIN1	16.5747	16.4376	0.137085	0.63947
O00505	KPNA3	15.4853	15.419	0.0662678	0.329985
O00506	STK25	14.562	14.4937	0.0683023	0.839814
O00507	USP9Y	15.0084	14.8887	0.119661	0.404825
O00519	FAAH	13.785	12.7966	0.988416	0.042331
O00522	KRIT1	12.4413	12.1595	0.281817	0.425563
O00534	VWA5A	12.4211	12.553	-0.131805	0.329588
O00541	PES1	14.5039	14.5857	-0.0818383	0.609533
O00559	EBAG9	11.2415	11.1293	0.112258	0.475629
O00560	SDCBP	14.6634	14.136	0.5274	0.152636
O00562	PITPNM1	12.5302	12.8138	-0.283571	0.0960127
O00566	MPHOSPH10	11.3591	11.6262	-0.267066	0.0433869
O00567	NOP56	17.4334	17.4633	-0.0299382	0.825477
O00571	DDX3X	16.9435	16.8081	0.135449	0.316863
O00584	RNASET2	12.8355	13.2396	-0.404106	0.309746
O00592	PODXL	19.1528	18.8135	0.339351	0.220447
O00622	CCN1	9.42158	10.1715	-0.749898	0.687193
O00625	PIR	14.7677	14.3908	0.376888	0.385815
O00629	KPNA4	14.228	14.2322	-0.00425618	0.951832
O00712	NFIB	13.0204	13.2861	-0.265656	0.374134
O00743	PPP6C	14.4993	14.2854	0.213845	0.0618885
O00746	NME4	13.7175	13.8554	-0.137837	0.703867
O00748	CES2	13.0034	12.9042	0.099256	0.587019
O00750	PIK3C2B	14.3449	14.0905	0.254445	0.0982689
O00754	MAN2B1	14.7312	14.8374	-0.106295	0.744431
O00764	PDXK	16.0455	15.9731	0.0724393	0.656179
O00767	SCD	15.1815	15.1511	0.0303583	0.885586
O14495	PLPP3	12.4806	12.7818	-0.30122	0.496479
O14497	ARID1A	14.617	14.6744	-0.0574004	0.422306
O14519	CDK2AP1	12.1978	11.9102	0.287656	0.718199
O14523	C2CD2L	9.26932	9.08829	0.181021	0.701624
O14524	NEMP1	13.5999	13.7175	-0.117639	0.423746
O14531	DPYSL4	15.9075	15.9731	-0.0655817	0.757447
O14545	TRAFD1	14.3995	14.3498	0.0497012	0.795473
O14548	COX7A2L	14.2705	14.2626	0.00794646	0.978653
O14561	NDUFAB1	14.5231	14.3928	0.130302	0.522983
O14562	UBFD1	14.7348	14.671	0.0638081	0.430513
O14569	CYB561D2	13.5042	13.372	0.132177	0.218511
O14579	COPE	14.7468	14.8268	-0.0800316	0.545392
O14602	EIF1AY	16.7676	16.5989	0.168735	0.377436
O14604	TMSB4Y	17.1962	18.7259	-1.52975	0.306457
O14617	AP3D1	15.635	15.5736	0.061378	0.549821
O14618	CCS	14.6017	14.3295	0.272195	0.300652
O14639	ABLIM1	15.5204	16.0243	-0.503943	0.127176
O14641	DVL2	14.7632	14.7957	-0.0324767	0.796308
O14646	CHD1	13.1606	13.2594	-0.0988273	0.450285
O14647	CHD2	14.0382	13.9971	0.0410197	0.575802
O14653	GOSR2	13.5226	13.6803	-0.157762	0.474067
O14656	TOR1A	13.0514	13.1892	-0.137807	0.204156
O14657	TOR1B	14.9128	14.9331	-0.0203452	0.929537
O14662	STX16	13.061	12.9948	0.0662248	0.650374
O14672	ADAM10	15.1043	15.0615	0.0428028	0.812673
O14678	ABCD4	11.3181	11.5414	-0.223231	0.475171
O14683	TP53I11	13.4845	13.5546	-0.0701503	0.794817
O14684	PTGES	14.3001	14.5931	-0.292987	0.646582
O14713	ITGB1BP1	4.71316	6.06537	-1.35221	0.313736
O14730	RIOK3	16.0154	16.2844	-0.268932	0.380317
O14732	IMPA2	14.4041	14.2524	0.151685	0.397253
O14734	ACOT8	14.739	14.9956	-0.256547	0.172478
O14735	CDIPT	15.2477	14.7406	0.507126	0.135642
O14737	PDCD5	16.353	16.1542	0.198812	0.174734
O14744	PRMT5	16.2894	16.2095	0.0799391	0.516351
O14745	SLC9A3R1	20.0944	19.565	0.529449	0.27126
O14763	TNFRSF10B	11.7053	12.3836	-0.678255	0.0610499
O14770	MEIS2	12.5352	12.2738	0.261395	0.506811
O14772	FPGT	13.7336	13.7947	-0.0610632	0.800614
O14773	TPP1	17.942	17.9026	0.0394422	0.805007
O14776	TCERG1	16.1823	16.0915	0.0907998	0.00874974
O14787	TNPO2	16.0455	15.9157	0.12987	0.174694
O14795	UNC13B	12.0074	11.4244	0.583054	0.0807719
O14818	PSMA7	15.8737	15.9104	-0.0367053	0.7526
O14827	RASGRF2	11.0736	11.5774	-0.503753	0.206174
O14828	SCAMP3	15.6973	15.482	0.215239	0.36958
O14841	OPLAH	15.5811	15.0174	0.563636	0.0535559
O14874	BCKDK	12.8917	13.2733	-0.381641	0.071218
O14880	MGST3	15.309	15.6566	-0.347577	0.245538
O14893	GEMIN2	11.1251	11.7836	-0.658475	0.110867
O14907	TAX1BP3	15.2599	14.9465	0.31334	0.650391
O14908	GIPC1	15.5617	15.3939	0.167844	0.218723
O14910	LIN7A	15.585	15.4388	0.14617	0.491676
O14920	IKBKB	12.0437	12.0625	-0.018848	0.933725
O14925;Q5SRD1	TIMM23;TIMM23B	14.3355	14.3395	-0.00407699	0.967356
O14929	HAT1	14.837	14.8595	-0.022412	0.823055
O14933	UBE2L6	13.1685	13.3641	-0.195518	0.734818
O14936	CASK	15.538	15.4826	0.0553972	0.767094
O14949	UQCRQ	14.3887	14.2499	0.138778	0.639071
O14950;P19105	MYL12B;MYL12A	19.3159	19.6077	-0.291855	0.261649
O14957	UQCR11	12.1588	12.3374	-0.178636	0.84523
O14964	HGS	16.3373	16.1867	0.15059	0.161656
O14966	RAB29	13.7593	13.8002	-0.040894	0.847563
O14967	CLGN	14.8276	14.5478	0.279759	0.444759
O14972	VPS26C	13.9763	13.5529	0.423367	0.22336
O14974	PPP1R12A	16.1196	16.2034	-0.0838809	0.603543
O14975	SLC27A2	11.9933	12.7171	-0.723826	0.106741
O14976	GAK	14.0296	14.006	0.0235584	0.781746
O14979	HNRNPDL	19.3193	19.4731	-0.153841	0.329704
O14980	XPO1	16.3269	16.2272	0.0996814	0.164345
O14981	BTAF1	14.3448	14.2448	0.0999726	0.397661
O15013	ARHGEF10	12.2856	12.2729	0.012761	0.904783
O15014	ZNF609	11.1796	10.7995	0.380089	0.282168
O15018	PDZD2	13.3872	13.3625	0.024765	0.914363
O15020	SPTBN2	16.7371	16.1792	0.557882	0.152553
O15027	SEC16A	15.4742	15.4528	0.0213944	0.707206
O15031	PLXNB2	16.2153	16.0831	0.132222	0.121664
O15040	TECPR2	12.666	12.638	0.0280427	0.888023
O15042	U2SURP	15.927	15.9066	0.020419	0.816443
O15047	SETD1A	12.4625	12.3285	0.134038	0.619758
O15061	SYNM	12.7616	12.3141	0.447507	0.445422
O15066	KIF3B	12.1105	11.7467	0.363859	0.444174
O15067	PFAS	16.167	15.9607	0.2063	0.0715901
O15075	DCLK1	13.1711	13.5185	-0.347412	0.528612
O15084	ANKRD28	14.8737	14.7589	0.114875	0.484783
O15085	ARHGEF11	12.6741	12.4994	0.174709	0.238708
O15091	PRORP	11.0578	11.5255	-0.467715	0.0896888
O15111	CHUK	11.6149	11.4483	0.166639	0.741444
O15116	LSM1	13.3726	13.3069	0.0656947	0.702906
O15118	NPC1	15.6212	15.4482	0.172934	0.683192
O15121	DEGS1	11.9895	12.2776	-0.288106	0.185237
O15126	SCAMP1	15.9285	15.7079	0.220567	0.155667
O15127	SCAMP2	13.7325	13.7282	0.00422621	0.981602
O15143	ARPC1B	17.4699	17.5478	-0.0778875	0.504374
O15144	ARPC2	16.6071	16.6076	-0.000445909	0.99639
O15145	ARPC3	17.1944	17.2527	-0.0583611	0.468558
O15155	BET1	14.0875	14.0192	0.0682499	0.586004
O15160	POLR1C	13.754	13.6066	0.147406	0.24476
O15164	TRIM24	12.9779	12.7723	0.20559	0.209246
O15173	PGRMC2	17.7085	17.8959	-0.1874	0.144472
O15182	CETN3	12.8382	12.8311	0.00707933	0.954458
O15211	RGL2	14.181	14.3691	-0.188133	0.439093
O15212	PFDN6	13.5801	13.6207	-0.0405908	0.609971
O15213	WDR46	11.3781	11.9027	-0.524584	0.119493
O15217	GSTA4	14.0201	13.6853	0.334801	0.307724
O15226	NKRF	12.717	12.8458	-0.128763	0.621537
O15228	GNPAT	12.8995	13.1486	-0.249164	0.0929912
O15229	KMO	14.5423	15.7016	-1.15924	0.250995
O15230	LAMA5	15.3038	15.7576	-0.45388	0.154185
O15231	ZNF185	16.286	16.259	0.027017	0.824764
O15234	CASC3	13.7102	13.6978	0.0123873	0.964001
O15235	MRPS12	11.9179	12.3032	-0.385301	0.363865
O15243	LEPROT	14.6503	14.7763	-0.125994	0.420419
O15254	ACOX3	13.157	13.4065	-0.249477	0.41477
O15258	RER1	15.7952	15.9734	-0.178222	0.0998322
O15260	SURF4	15.4759	15.5871	-0.111238	0.581788
O15269	SPTLC1	15.8004	15.715	0.0854271	0.372726
O15270	SPTLC2	14.3643	14.3176	0.0466985	0.749631
O15294	OGT	14.0445	14.0568	-0.0123565	0.933331
O15305	PMM2	15.8243	15.324	0.500329	0.201292
O15321	TM9SF1	15.7774	15.6535	0.123867	0.40584
O15327	INPP4B	12.7908	13.1868	-0.396006	0.209331
O15344	MID1	13.5894	13.3446	0.244764	0.6219
O15347	HMGB3	18.0168	17.8207	0.196127	0.089079
O15355	PPM1G	16.1886	16.2815	-0.0929488	0.434637
O15357	INPPL1	15.0855	14.8906	0.194941	0.117229
O15371	EIF3D	15.3495	15.4361	-0.0866169	0.645215
O15372	EIF3H	16.7481	16.778	-0.0298221	0.575937
O15379	HDAC3	9.93845	10.6218	-0.683349	0.149531
O15381	NVL	13.1536	13.285	-0.131369	0.43695
O15382	BCAT2	13.8782	14.0829	-0.20473	0.400927
O15394	NCAM2	10.867	11.1586	-0.291583	0.603761
O15397	IPO8	18.2608	18.4965	-0.235748	0.273052
O15399	GRIN2D	12.495	12.5488	-0.0538066	0.717613
O15400	STX7	17.2608	17.2222	0.0386062	0.609339
O15427	SLC16A3	18.5284	17.8435	0.68491	0.199246
O15431	SLC31A1	11.1206	12.4741	-1.35344	0.421151
O15439	ABCC4	13.6868	13.6947	-0.00791199	0.980935
O15440	ABCC5	14.1829	13.7388	0.444132	0.173715
O15446	POLR1G	14.9675	15.3162	-0.348742	0.0709843
O15457	MSH4	13.0725	12.9942	0.0782952	0.746474
O15460	P4HA2	16.6291	16.8586	-0.229496	0.459935
O15484	CAPN5	11.8296	11.608	0.221645	0.323393
O15488	GYG2	13.3725	12.6549	0.717643	0.113243
O15498	YKT6	15.4441	15.3524	0.091687	0.483297
O15504	NUP42	12.9718	12.5943	0.377496	0.372679
O15511	ARPC5	16.5478	16.5761	-0.0282683	0.799426
O15514	POLR2D	13.2565	13.2707	-0.014204	0.818493
O15523	DDX3Y	16.6468	16.7068	-0.0599313	0.403261
O15530	PDPK1	13.5454	13.3446	0.200805	0.258356
O15533	TAPBP	13.9014	13.7466	0.154752	0.603633
O15540	FABP7	12.3025	12.2923	0.0101605	0.625092
O15541	RNF113A	11.8695	12.0692	-0.199721	0.587226
O15551	CLDN3	9.30224	10.1541	-0.851882	0.572493
O43143	DHX15	16.8854	16.8917	-0.00626966	0.935322
O43148	RNMT	15.4635	15.4739	-0.0104613	0.904966
O43149	ZZEF1	14.2066	13.9458	0.260747	0.416559
O43150	ASAP2	11.6147	11.9989	-0.384148	0.358528
O43155	FLRT2	13.9959	13.8879	0.108061	0.773631
O43157	PLXNB1	14.2719	14.1618	0.110106	0.196032
O43159	RRP8	13.1555	13.0289	0.126545	0.287576
O43164	PJA2	13.3318	13.212	0.119829	0.649374
O43169	CYB5B	16.1143	16.226	-0.111724	0.137017
O43172	PRPF4	15.1673	15.0731	0.0941743	0.195127
O43175	PHGDH	17.1732	16.8982	0.275014	0.103815
O43181	NDUFS4	15.8489	15.7858	0.0631515	0.422114
O43237	DYNC1LI2	16.5744	16.5908	-0.016371	0.886369
O43242	PSMD3	17.0894	17.0849	0.00446742	0.962909
O43251	RBFOX2	13.7239	14.0818	-0.357926	0.20727
O43252	PAPSS1	15.3749	15.3231	0.0517436	0.800304
O43264	ZW10	13.3866	13.4399	-0.0533207	0.448502
O43272	PRODH	11.6568	11.7248	-0.0679491	0.829627
O43278	SPINT1	12.8599	11.8612	0.998756	0.378839
O43290	SART1	14.6254	14.7196	-0.0941635	0.260978
O43291	SPINT2	13.958	13.904	0.0540119	0.658667
O43292	GPAA1	13.9007	13.8044	0.0963465	0.4489
O43293	DAPK3	13.6717	13.8501	-0.178342	0.400719
O43294	TGFB1I1	11.4358	12.0164	-0.58061	0.182977
O43299	AP5Z1	12.3197	12.1088	0.210903	0.392995
O43301	HSPA12A	11.5518	12.1785	-0.626696	0.0161784
O43312	MTSS1	11.5711	11.0892	0.481975	0.396064
O43314	PPIP5K2	14.0241	13.8506	0.173503	0.408819
O43318	MAP3K7	15.8596	15.6946	0.164983	0.580313
O43324	EEF1E1	15.3327	15.269	0.0636799	0.773393
O43325	LYRM1	12.7844	12.5305	0.253927	0.578826
O43347	MSI1	13.8172	13.6849	0.132249	0.346004
O43390	HNRNPR	17.5669	17.6448	-0.0778631	0.409199
O43395	PRPF3	15.1819	15.1629	0.01899	0.563539
O43396	TXNL1	16.8002	16.7803	0.0198832	0.889749
O43399	TPD52L2	16.2604	16.2629	-0.00253548	0.971032
O43402	EMC8	14.3003	14.3467	-0.0464441	0.730956
O43414	ERI3	13.8021	13.7594	0.0426972	0.786475
O43426	SYNJ1	15.167	15.126	0.0409964	0.741453
O43427	FIBP	13.2041	12.9739	0.230278	0.307676
O43432	EIF4G3	15.7268	15.6989	0.0278769	0.368949
O43447	PPIH	14.6036	14.4964	0.107291	0.383804
O43464	HTRA2	13.9419	14.1032	-0.161315	0.354471
O43488	AKR7A2	17.5637	17.4377	0.125989	0.639831
O43490	PROM1	12.2659	12.1711	0.0947758	0.817895
O43491	EPB41L2	15.1245	14.9654	0.159155	0.291838
O43493	TGOLN2	15.2777	15.741	-0.463226	0.187794
O43504	LAMTOR5	14.5578	14.6355	-0.0776984	0.859884
O43505	B4GAT1	14.7017	14.6694	0.0322653	0.870192
O43524	FOXO3	12.6489	12.3869	0.262002	0.438454
O43567	RNF13	13.1233	12.8194	0.303877	0.394257
O43572	AKAP10	12.4392	12.2785	0.160695	0.264614
O43583	DENR	16.0198	16.0277	-0.00790235	0.910544
O43592	XPOT	14.6961	14.5994	0.0966439	0.448471
O43598	DNPH1	15.0796	14.654	0.425679	0.288122
O43602	DCX	11.8425	12.1825	-0.340017	0.368039
O43615	TIMM44	15.185	15.2056	-0.0205744	0.883128
O43617	TRAPPC3	15.2529	15.0278	0.225067	0.13788
O43633	CHMP2A	13.5841	13.5734	0.0106734	0.965587
O43639	NCK2	13.6781	13.5023	0.175843	0.0625022
O43657	TSPAN6	15.2411	15.1332	0.10791	0.776192
O43660	PLRG1	15.2624	15.2091	0.0533138	0.497403
O43670	ZNF207	16.3326	16.3259	0.00666672	0.931976
O43674	NDUFB5	15.3191	15.2414	0.0776438	0.65014
O43676	NDUFB3	16.1388	15.97	0.168797	0.245249
O43677	NDUFC1	14.1612	14.1875	-0.0263213	0.754901
O43678	NDUFA2	15.5377	15.5833	-0.0455837	0.79511
O43681	GET3	17.0523	16.7118	0.34045	0.191175
O43684	BUB3	17.2964	17.3228	-0.0263397	0.699957
O43707	ACTN4	17.1892	18.0306	-0.841392	0.176842
O43708	GSTZ1	11.7249	11.6167	0.108217	0.861712
O43709	BUD23	12.1688	12.3317	-0.162968	0.653394
O43715	TRIAP1	13.7795	13.3546	0.424842	0.00464519
O43716	GATC	11.5954	11.9354	-0.339989	0.17617
O43719	HTATSF1	16.0011	16.024	-0.0228862	0.921886
O43741	PRKAB2	11.8524	11.9004	-0.0479168	0.956273
O43747	AP1G1	15.8626	15.7801	0.0824745	0.533974
O43752	STX6	13.1598	13.0253	0.134539	0.434426
O43759	SYNGR1	14.9064	14.7489	0.157476	0.493194
O43760	SYNGR2	17.3243	17.2963	0.0280554	0.84666
O43761	SYNGR3	13.7458	13.7588	-0.0129326	0.961176
O43765	SGTA	17.1326	16.9423	0.190333	0.141054
O43768	ENSA	15.8596	15.6758	0.183845	0.2486
O43772	SLC25A20	15.4956	15.7027	-0.207118	0.319283
O43776	NARS1	17.585	17.5231	0.0618891	0.586989
O43795	MYO1B	14.1617	14.2216	-0.0599228	0.775311
O43809	NUDT21	16.2836	16.3534	-0.0697969	0.278819
O43813	LANCL1	16.1581	15.9798	0.178251	0.188227
O43815	STRN	14.6962	14.5842	0.112024	0.302935
O43818	RRP9	14.7016	14.733	-0.0314316	0.842349
O43819	SCO2	14.0916	14.1187	-0.0270717	0.886617
O43822	CFAP410	12.4155	12.4178	-0.00234808	0.993033
O43823	AKAP8	14.5133	14.4572	0.0561091	0.28626
O43824	GTPBP6	11.9032	12.0984	-0.195269	0.494837
O43826	SLC37A4	14.0033	13.4227	0.580618	0.0389868
O43837	IDH3B	14.3061	14.4731	-0.167045	0.145785
O43847	NRDC	14.6452	14.6088	0.0364309	0.730843
O43852	CALU	19.0083	19.2097	-0.201391	0.255532
O43854	EDIL3	11.334	12.1166	-0.782581	0.25531
O43865	AHCYL1	15.5341	15.4292	0.10492	0.619445
O43896	KIF1C	14.9106	14.7998	0.11085	0.240602
O43920	NDUFS5	15.5527	15.6617	-0.108951	0.358362
O43924	PDE6D	13.4507	13.392	0.0587852	0.650579
O43929;SWISS-PROT:Q2YDI2	ORC4;	11.2832	11.0014	0.281866	0.640055
O43933	PEX1	9.53444	10.4037	-0.86922	0.0435833
O60216	RAD21	15.7824	15.692	0.090418	0.405654
O60220	TIMM8A	14.4079	14.4066	0.00133521	0.991883
O60231	DHX16	13.4634	13.4555	0.00793396	0.9073
O60232	ZNRD2	12.3757	12.3875	-0.01178	0.913722
O60237	PPP1R12B	14.1714	14.4258	-0.254431	0.308241
O60238	BNIP3L	15.428	15.6701	-0.242159	0.247747
O60244	MED14	12.6538	12.801	-0.147212	0.250128
O60245	PCDH7	14.4084	14.5047	-0.0962917	0.580376
O60256	PRPSAP2	15.3351	15.1523	0.182801	0.180293
O60262	GNG7	15.5906	14.707	0.883609	0.147243
O60264	SMARCA5	15.931	15.9919	-0.0608909	0.638832
O60271	SPAG9	15.2978	15.0967	0.201028	0.207957
O60282	KIF5C	14.5294	14.7944	-0.26503	0.501072
O60287	URB1	12.6801	12.6437	0.0364169	0.789991
O60291	MGRN1	13.2075	13.3112	-0.103625	0.668034
O60294	LCMT2	11.3216	11.4607	-0.139104	0.641815
O60306	AQR	16.1011	16.1093	-0.0081848	0.944892
O60313	OPA1	15.6047	15.6728	-0.0681155	0.641608
O60315	ZEB2	12.0224	12.1385	-0.116054	0.675147
O60318	MCM3AP	12.7002	12.6737	0.0264549	0.631776
O60331	PIP5K1C	14.6137	14.6276	-0.0139152	0.933138
O60333	KIF1B	14.0307	14.0435	-0.0128159	0.927026
O60337	MARCHF6	10.0103	9.99499	0.015313	0.954054
O60341	KDM1A	13.802	13.8068	-0.00484599	0.97496
O60353	FZD6	12.8027	12.9345	-0.131834	0.194823
O60361	NME2P1	13.9124	14.5272	-0.614813	0.402283
O60427	FADS1	13.9388	13.8899	0.0488888	0.856648
O60437	PPL	17.9298	18.0463	-0.116512	0.640264
O60443	GSDME	15.0763	14.974	0.102301	0.456806
O60476	MAN1A2	14.095	14.0678	0.0271962	0.807224
O60488	ACSL4	12.2422	12.7307	-0.488462	0.355726
O60493	SNX3	16.6036	16.5166	0.0869181	0.664736
O60499	STX10	12.6219	12.2939	0.32801	0.0306823
O60502	OGA	13.9664	13.7125	0.253896	0.365154
O60504	SORBS3	14.101	14.3139	-0.212848	0.516999
O60506	SYNCRIP	19.1332	19.2395	-0.106333	0.40855
O60508	CDC40	13.0046	13.0205	-0.0158818	0.929676
O60518	RANBP6	14.5801	14.7056	-0.125464	0.418541
O60524	NEMF	13.6644	13.6549	0.00943484	0.856582
O60547	GMDS	15.0725	15.0624	0.0101263	0.937683
O60551	NMT2	12.7441	12.6879	0.0561909	0.688807
O60565	GREM1	11.6862	12.3394	-0.653235	0.172241
O60568	PLOD3	16.0796	16.2369	-0.157251	0.52149
O60573	EIF4E2	12.3718	12.4365	-0.0646741	0.406459
O60610	DIAPH1	15.0404	15.2405	-0.200102	0.070177
O60613	SELENOF	13.6805	13.5232	0.157256	0.640978
O60637	TSPAN3	15.2393	15.2161	0.0232204	0.927923
O60641	SNAP91	14.9464	15.0946	-0.148232	0.605318
O60645	EXOC3	14.5569	14.5021	0.0548928	0.69592
O60664	PLIN3	16.698	16.6598	0.038269	0.4002
O60684	KPNA6	15.3395	15.4329	-0.0934098	0.326822
O60701	UGDH	16.4905	16.6131	-0.12261	0.154846
O60716	CTNND1	17.0166	17.0304	-0.0138295	0.883637
O60739	EIF1B	15.0156	14.9598	0.0558357	0.21416
O60749	SNX2	16.2675	16.004	0.26344	0.116627
O60762	DPM1	16.029	15.9419	0.0871126	0.445088
O60763	USO1	16.2735	16.348	-0.0744579	0.454102
O60783	MRPS14	12.8539	13.0616	-0.207762	0.327582
O60784	TOM1	15.4433	15.2523	0.19099	0.345108
O60814;P57053;P62807	H2BC12;H2BS1;H2BC10	23.6602	23.6957	-0.0354742	0.573632
O60825	PFKFB2	15.4948	15.2722	0.222601	0.397435
O60826	CCDC22	14.6155	14.4644	0.151111	0.318444
O60828	PQBP1	14.8708	14.6885	0.182342	0.111483
O60830	TIMM17B	14.4049	14.4281	-0.0232103	0.865098
O60831	PRAF2	16.1337	16.1524	-0.018718	0.923933
O60832	DKC1	16.2073	16.2745	-0.067297	0.583165
O60841	EIF5B	15.7243	15.848	-0.123709	0.194378
O60861	GAS7	12.0294	12.1418	-0.112341	0.560569
O60869	EDF1	16.3993	16.4201	-0.0208021	0.812598
O60870	KIN	11.9028	11.9186	-0.015843	0.938861
O60879	DIAPH2	17.2468	17.1219	0.124881	0.759608
O60884	DNAJA2	17.4122	17.4736	-0.0614237	0.403783
O60885	BRD4	13.2325	13.1529	0.0796541	0.634967
O60888	CUTA	16.9278	16.5796	0.348208	0.445536
O60906	SMPD2	13.292	13.363	-0.0709791	0.695825
O60907	TBL1X	14.0073	14.0737	-0.0663756	0.434327
O60911	CTSV	15.9503	16.0095	-0.0592087	0.86261
O60925	PFDN1	15.432	15.3057	0.126293	0.337217
O60927	PPP1R11	13.0025	12.7573	0.245248	0.137536
O60934	NBN	13.4161	13.7467	-0.330626	0.129551
O60936	NOL3	11.4057	11.751	-0.345245	0.120431
O75027	ABCB7	13.6606	13.672	-0.0114473	0.794993
O75030	MITF	14.1589	13.761	0.397891	0.13518
O75037	KIF21B	13.1889	12.811	0.377888	0.4317
O75044	SRGAP2	13.1665	13.1445	0.0220369	0.93041
O75052	NOS1AP	12.6962	12.5005	0.195767	0.338641
O75054	IGSF3	13.0233	12.5658	0.457522	0.419583
O75071	EFCAB14	11.135	11.7285	-0.593518	0.306215
O75083	WDR1	19.0774	19.1131	-0.0356052	0.73799
O75084	FZD7	12.2885	12.8126	-0.524146	0.0373685
O75094	SLIT3	11.8956	12.4671	-0.571502	0.421376
O75095	MEGF6	10.0496	10.3678	-0.318222	0.330478
O75106	AOC2	13.3808	13.4794	-0.0985932	0.256049
O75110	ATP9A	10.6587	10.9445	-0.285838	0.380824
O75112	LDB3	12.1263	12.7014	-0.575091	0.504736
O75116	ROCK2	13.5128	13.5216	-0.00874765	0.921184
O75122	CLASP2	14.0833	14.0854	-0.00207206	0.975814
O75131	CPNE3	16.6017	16.257	0.344702	0.200866
O75143	ATG13	12.6733	12.7059	-0.0325535	0.837944
O75146	HIP1R	14.351	14.2675	0.083477	0.423329
O75147	OBSL1	13.5	13.5353	-0.0352885	0.732394
O75150	RNF40	14.1929	14.1732	0.0197219	0.829356
O75152	ZC3H11A	15.5933	15.6045	-0.0111868	0.858649
O75153	CLUH	12.9555	12.7986	0.156929	0.249843
O75155	CAND2	14.2909	14.2144	0.0765132	0.855975
O75157	TSC22D2	14.4957	14.4379	0.0578078	0.419793
O75165	DNAJC13	13.6049	13.6596	-0.0546364	0.191058
O75167	PHACTR2	14.419	13.9498	0.469191	0.209793
O75170	PPP6R2	15.9564	15.8136	0.142755	0.222084
O75175	CNOT3	13.7596	13.6593	0.100341	0.20104
O75177	SS18L1	12.5738	12.4446	0.129147	0.585708
O75179	ANKRD17	12.8958	12.9718	-0.0759273	0.135568
O75182	SIN3B	13.1935	13.1733	0.0202244	0.905666
O75190	DNAJB6	14.7826	14.903	-0.120444	0.612351
O75204	TMEM127	11.0926	11.1958	-0.103199	0.805093
O75208	COQ9	14.2176	14.3739	-0.15627	0.159497
O75223	GGCT	16.2679	15.9611	0.306852	0.244358
O75251	NDUFS7	16.6678	16.6503	0.0175067	0.875274
O75306	NDUFS2	16.7946	16.6834	0.111143	0.508646
O75312	ZPR1	14.1818	14.0729	0.108923	0.433849
O75323	NIPSNAP2	16.561	16.6486	-0.0876017	0.639356
O75325	LRRN2	9.1209	8.93881	0.182087	0.605524
O75340	PDCD6	15.0921	15.1605	-0.0683933	0.681446
O75347	TBCA	16.0382	15.8182	0.219983	0.125454
O75348	ATP6V1G1	16.2981	16.2806	0.0174774	0.921509
O75351	VPS4B	14.1092	14.0394	0.0697904	0.445869
O75352	MPDU1	17.2422	17.1338	0.108333	0.581184
O75365	PTP4A3	12.7661	12.2063	0.559717	0.133877
O75367	MACROH2A1	18.8721	18.9909	-0.118751	0.286395
O75368	SH3BGRL	17.8913	17.4808	0.410483	0.18652
O75369	FLNB	19.559	19.9642	-0.405203	0.272052
O75379	VAMP4	13.5312	13.2956	0.235541	0.139708
O75380	NDUFS6	15.1093	15.0361	0.0731558	0.234987
O75381	PEX14	14.3137	14.3833	-0.0695824	0.590308
O75382	TRIM3	13.6261	13.6296	-0.00352488	0.985664
O75390	CS	17.267	17.3243	-0.0572977	0.824533
O75391	SPAG7	12.7283	12.8342	-0.105912	0.479456
O75394	MRPL33	10.3567	10.5889	-0.232163	0.648343
O75396	SEC22B	17.7632	17.8433	-0.0801787	0.500059
O75400	PRPF40A	15.1691	15.2546	-0.0854891	0.19259
O75410	TACC1	14.5243	14.1799	0.344396	0.393505
O75414	NME6	12.2823	12.3243	-0.0420041	0.801182
O75427	LRCH4	13.6324	13.4536	0.178802	0.249219
O75431	MTX2	14.7856	14.8068	-0.0211712	0.625831
O75436	VPS26A	17.1653	17.0381	0.127229	0.347651
O75438	NDUFB1	16.4035	16.4614	-0.0578579	0.743551
O75439	PMPCB	16.2826	16.4182	-0.135591	0.243314
O75448	MED24	14.6611	14.9707	-0.309554	0.104586
O75475	PSIP1	16.3382	16.4235	-0.0852934	0.555775
O75477	ERLIN1	16.6944	16.5907	0.103692	0.70168
O75487	GPC4	9.59911	9.73168	-0.132573	0.843724
O75489	NDUFS3	16.5994	16.6549	-0.0555459	0.579066
O75494	SRSF10	16.2441	16.3996	-0.15549	0.229735
O75503	CLN5	14.3822	14.4937	-0.111562	0.682283
O75506	HSBP1	15.5697	15.7628	-0.1931	0.543263
O75521	ECI2	14.7254	14.8686	-0.143139	0.258231
O75525	KHDRBS3	13.201	13.1303	0.0706822	0.866004
O75528	TADA3	10.6158	10.9084	-0.292602	0.50235
O75531	BANF1	17.7952	17.7934	0.0017818	0.983697
O75533	SF3B1	17.4344	17.4384	-0.00399167	0.944385
O75534	CSDE1	16.0905	16.1375	-0.046977	0.550495
O75569	PRKRA	15.7766	15.8727	-0.0960283	0.270818
O75592	MYCBP2	12.9796	13.0217	-0.0420176	0.615946
O75600	GCAT	13.2183	13.4037	-0.185454	0.341111
O75607	NPM3	13.8298	13.9877	-0.15783	0.330251
O75608	LYPLA1	15.5574	15.1856	0.371779	0.0777447
O75635	SERPINB7	13.9579	13.9326	0.0253347	0.952165
O75643	SNRNP200	17.0352	17.0398	-0.00454644	0.941959
O75663	TIPRL	15.5021	15.4285	0.0736347	0.563236
O75674	TOM1L1	14.423	14.2966	0.126413	0.686028
O75676	RPS6KA4	13.5017	13.2062	0.295527	0.151067
O75683	SURF6	14.8074	14.7397	0.0677169	0.777051
O75688	PPM1B	16.1629	15.7931	0.369806	0.203266
O75691	UTP20	14.1574	14.1019	0.0554498	0.694584
O75694	NUP155	15.3703	15.3596	0.0106781	0.868959
O75695	RP2	14.4096	14.4755	-0.0658841	0.853371
O75717	WDHD1	12.6905	12.5803	0.110226	0.835257
O75718	CRTAP	16.2965	16.4084	-0.111874	0.495533
O75746	SLC25A12	14.1624	14.2011	-0.0386574	0.871908
O75781	PALM	16.217	16.4249	-0.207823	0.306874
O75787	ATP6AP2	13.2843	13.4656	-0.181382	0.405851
O75792	RNASEH2A	13.3906	13.4527	-0.0620812	0.622327
O75817	POP7	13.796	13.5771	0.218867	0.0365122
O75818	RPP40	12.05	12.2233	-0.173337	0.727642
O75821	EIF3G	17.72	17.7137	0.00630733	0.882941
O75822	EIF3J	15.9622	15.9154	0.0468232	0.723635
O75828	CBR3	9.96381	9.79236	0.171449	0.556073
O75832	PSMD10	14.5245	14.5191	0.00545846	0.983236
O75843	AP1G2	13.8446	13.5134	0.331201	0.319362
O75844	ZMPSTE24	15.9961	16.1922	-0.196137	0.128774
O75845	SC5D	13.8395	13.783	0.0564622	0.864124
O75874	IDH1	18.0578	17.7259	0.331894	0.242616
O75879	GATB	12.0377	12.1654	-0.127768	0.239099
O75880	SCO1	15.1132	15.1475	-0.0342522	0.824814
O75882	ATRN	11.8851	12.0084	-0.123272	0.558031
O75884	RBBP9	15.0593	14.9022	0.157088	0.50026
O75886	STAM2	12.2368	12.3058	-0.0689871	0.785455
O75907	DGAT1	13.2508	13.3401	-0.0892755	0.348754
O75909	CCNK	13.6512	13.6768	-0.0256083	0.750749
O75911	DHRS3	13.6257	13.621	0.00465202	0.98522
O75915	ARL6IP5	17.7155	17.752	-0.0365278	0.827633
O75925	PIAS1	12.3562	12.5956	-0.239395	0.20599
O75934	BCAS2	14.4449	14.3483	0.0965934	0.256214
O75935	DCTN3	15.4881	15.4837	0.00434596	0.95112
O75937	DNAJC8	15.6446	15.6336	0.0109226	0.850935
O75940	SMNDC1	14.0021	14.165	-0.162931	0.283923
O75947	ATP5PD	18.1591	18.0938	0.0652257	0.544589
O75954	TSPAN9	13.3986	13.728	-0.329358	0.0334118
O75955	FLOT1	16.5127	16.4099	0.102856	0.304655
O75962	TRIO	12.3134	12.3087	0.00472052	0.978975
O75964	ATP5MG	17.7989	17.8629	-0.0639676	0.758046
O75970	MPDZ	16.6405	16.4648	0.175654	0.421493
O75976	CPD	14.9545	14.9907	-0.0361858	0.776103
O76003	GLRX3	15.9856	15.9108	0.0748083	0.698267
O76021	RSL1D1	16.3287	16.3091	0.0196105	0.881326
O76024	WFS1	14.8283	14.8904	-0.0620506	0.578155
O76031	CLPX	13.9411	14.0095	-0.068413	0.355048
O76041	NEBL	11.6301	12.205	-0.574872	0.323239
O76054	SEC14L2	14.5625	14.1071	0.455352	0.352306
O76061	STC2	11.8212	11.7967	0.0245376	0.920632
O76062	TM7SF2	14.68	14.6493	0.0306456	0.870565
O76071	CIAO1	15.5078	15.4528	0.0550445	0.752734
O76075	DFFB	12.6486	12.2464	0.402193	0.136946
O76080	ZFAND5	10.4903	11.5037	-1.01348	0.104353
O76090	BEST1	12.8708	12.5766	0.294235	0.618414
O76094	SRP72	16.502	16.4568	0.0452164	0.430809
O76095	JTB	13.6052	13.7227	-0.117505	0.213123
O94760	DDAH1	17.8446	17.6423	0.202244	0.519205
O94763	URI1	13.19	13.3374	-0.147324	0.188018
O94766	B3GAT3	14.2421	14.383	-0.140869	0.418508
O94776	MTA2	15.6405	15.5917	0.0488355	0.63748
O94788	ALDH1A2	14.6858	14.8181	-0.132261	0.815116
O94804	STK10	12.695	12.8928	-0.197747	0.109291
O94811	TPPP	13.3021	13.0854	0.216679	0.238578
O94813	SLIT2	10.9569	11.2429	-0.285975	0.700157
O94817	ATG12	13.4043	13.2612	0.143088	0.774793
O94819	KBTBD11	15.9174	15.7082	0.209183	0.0679719
O94822	LTN1	12.6252	12.6548	-0.0295623	0.794471
O94826	TOMM70	15.6393	15.6289	0.0103888	0.866102
O94829	IPO13	15.0071	14.8378	0.169283	0.16289
O94830	DDHD2	13.2449	13.3335	-0.0886607	0.347559
O94832	MYO1D	15.9336	15.6707	0.262918	0.0895973
O94842	TOX4	13.8994	13.947	-0.0475952	0.686202
O94851	MICAL2	12.3101	12.7078	-0.397654	0.426109
O94855	SEC24D	13.3071	13.6902	-0.383151	0.27094
O94874	UFL1	14.8287	14.8436	-0.0149325	0.895806
O94875	SORBS2	17.3736	17.2392	0.134377	0.632822
O94880	PHF14	13.3056	13.3363	-0.030628	0.723023
O94885	SASH1	12.8458	12.756	0.0898156	0.705386
O94887	FARP2	12.0261	11.825	0.201049	0.592001
O94888	UBXN7	14.1503	14.0741	0.0762014	0.49754
O94901	SUN1	14.4608	14.7495	-0.288719	0.198753
O94903	PLPBP	16.3088	15.9782	0.33065	0.322543
O94905	ERLIN2	17.2948	17.0446	0.250263	0.327341
O94906	PRPF6	15.8607	15.8517	0.00900425	0.907995
O94913	PCF11	11.9485	12.1255	-0.176964	0.378696
O94915	FRYL	11.9466	11.9812	-0.0345984	0.76351
O94919	ENDOD1	13.5454	13.5124	0.0330465	0.834234
O94925	GLS	16.8028	17.4278	-0.625038	0.186351
O94953	KDM4B	11.4157	11.7732	-0.357492	0.170206
O94966	USP19	13.0184	13.0779	-0.0595721	0.700649
O94967	WDR47	11.1361	11.3875	-0.251387	0.579883
O94973	AP2A2	16.1572	16.0733	0.083861	0.511358
O94979	SEC31A	17.1029	17.1599	-0.0570285	0.54086
O94985	CLSTN1	10.4878	10.6673	-0.179578	0.80238
O94988	FAM13A	14.9342	14.8255	0.108699	0.559492
O94992	HEXIM1	13.9032	14.2139	-0.310752	0.143806
O95049	TJP3	12.2955	12.4095	-0.114065	0.677861
O95070	YIF1A	14.7863	14.9386	-0.152298	0.48283
O95071	UBR5	13.2058	13.2794	-0.0735573	0.270079
O95072	REC8	11.2467	11.4233	-0.176579	0.50692
O95081	AGFG2	12.5754	12.3924	0.183026	0.702509
O95084	PRSS23	12.8175	12.9656	-0.148055	0.39181
O95104	SCAF4	15.1569	15.0142	0.142719	0.235156
O95139	NDUFB6	14.9592	14.866	0.0931359	0.440698
O95140	MFN2	14.8654	15.0074	-0.141997	0.424994
O95149	SNUPN	12.5942	12.617	-0.0228779	0.90488
O95155	UBE4B	15.5012	15.4973	0.00395755	0.96825
O95159	ZFPL1	11.8619	12.9795	-1.11767	0.122457
O95163	ELP1	15.4197	15.2128	0.206837	0.198952
O95166	GABARAP	13.7445	13.5505	0.194028	0.133227
O95167	NDUFA3	14.2544	14.3192	-0.0647329	0.653787
O95168	NDUFB4	15.8197	15.865	-0.0453066	0.860748
O95169	NDUFB8	14.0882	14.1538	-0.0655997	0.760377
O95178	NDUFB2	15.744	15.3224	0.421551	0.161598
O95182	NDUFA7	15.6416	15.5274	0.114172	0.31705
O95185	UNC5C	14.6325	14.5796	0.0528616	0.739202
O95197	RTN3	16.9221	16.9139	0.00821073	0.967134
O95202	LETM1	16.9488	16.9597	-0.0109378	0.882177
O95208	EPN2	13.9253	14.1024	-0.177079	0.370254
O95210	STBD1	16.0691	16.3332	-0.264045	0.0115331
O95214	LEPROTL1	13.5776	13.6384	-0.0608012	0.362355
O95218	ZRANB2	16.7432	16.8025	-0.0592803	0.430046
O95219	SNX4	15.0945	14.8971	0.197442	0.335127
O95232	LUC7L3	15.676	15.7103	-0.0343451	0.615062
O95237	LRAT	12.9283	12.9928	-0.0644703	0.740681
O95248	SBF1	14.1389	13.906	0.232949	0.20438
O95249	GOSR1	13.1535	12.8041	0.349413	0.286561
O95251	KAT7	13.2358	13.3975	-0.161688	0.0284592
O95255	ABCC6	15.7747	15.8238	-0.0491094	0.781302
O95260	ATE1	14.5082	14.432	0.0761938	0.440701
O95292	VAPB	16.2043	16.0535	0.150769	0.108858
O95295	SNAPIN	14.4283	14.3673	0.0610045	0.386721
O95297	MPZL1	14.0579	14.0228	0.0350844	0.877598
O95298	NDUFC2	15.7509	15.5986	0.152368	0.323009
O95299	NDUFA10	16.9773	16.978	-0.000699926	0.995809
O95302	FKBP9	16.1345	16.353	-0.218441	0.397815
O95319	CELF2	13.932	13.8071	0.12491	0.45092
O95336	PGLS	16.6197	16.3336	0.286148	0.217764
O95342	ABCB11	12.3057	12.7422	-0.436479	0.0639726
O95343	SIX3	13.5441	13.7454	-0.20126	0.40203
O95347	SMC2	6.92764	9.05885	-2.13122	0.144677
O95352	ATG7	13.1292	13.0096	0.11956	0.528879
O95372	LYPLA2	15.0883	14.8034	0.284927	0.102443
O95373	IPO7	15.8685	15.8758	-0.00730423	0.94773
O95376	ARIH2	12.3293	12.316	0.0133598	0.859528
O95379	TNFAIP8	14.5771	14.7306	-0.153435	0.639022
O95394	PGM3	16.7977	16.4927	0.304962	0.265521
O95396	MOCS3	13.0715	12.8872	0.184234	0.215876
O95400	CD2BP2	14.6464	14.5603	0.0861237	0.386174
O95406	CNIH1	10.7447	11.0023	-0.257552	0.652955
O95425	SVIL	12.671	13.3095	-0.63853	0.48913
O95429	BAG4	13.4503	13.7186	-0.268319	0.157727
O95433	AHSA1	17.2841	17.2017	0.0823966	0.306327
O95453	PARN	13.6999	13.7663	-0.06638	0.440636
O95456	PSMG1	14.7789	14.7143	0.0646441	0.786644
O95470	SGPL1	14.5412	14.6366	-0.0954071	0.675388
O95476	CTDNEP1	14.6735	14.5834	0.0900279	0.5633
O95477	ABCA1	7.67821	7.92747	-0.249256	0.33925
O95478	NSA2	12.9972	12.9108	0.086312	0.817499
O95479	H6PD	15.258	15.179	0.0789462	0.711915
O95486	SEC24A	14.3763	14.3631	0.0132133	0.948457
O95487	SEC24B	15.9683	15.852	0.116214	0.447137
O95490	ADGRL2	11.953	12.1399	-0.186942	0.501734
O95562	SFT2D2	14.2409	14.3655	-0.124656	0.521264
O95563	MPC2	10.961	11.1642	-0.203243	0.585776
O95571	ETHE1	16.0315	16.0481	-0.0166292	0.916984
O95573	ACSL3	14.8846	15.044	-0.159444	0.270406
O95602	POLR1A	12.831	12.808	0.022903	0.847426
O95613	PCNT	12.901	12.9854	-0.0843832	0.66254
O95630	STAMBP	15.9835	15.9418	0.041761	0.719513
O95633	FSTL3	11.744	12.2525	-0.50849	0.436565
O95639	CPSF4	14.3443	14.5064	-0.162096	0.302962
O95671	ASMTL	14.0533	13.6826	0.370675	0.114563
O95674	CDS2	15.5046	15.4535	0.0511081	0.52506
O95677	EYA4	13.4131	13.3422	0.0708999	0.410176
O95684	CEP43	9.54071	10.0128	-0.47208	0.380616
O95707	POP4	13.2939	13.2269	0.0670025	0.454263
O95716	RAB3D	13.9487	13.6253	0.323419	0.199424
O95721	SNAP29	15.656	15.5328	0.123149	0.292525
O95747	OXSR1	17.2356	17.1061	0.129557	0.182091
O95749	GGPS1	14.4298	14.2976	0.13213	0.469235
O95757	HSPA4L	16.1566	16.3094	-0.152808	0.163254
O95758	PTBP3	14.8681	15.1537	-0.285532	0.155335
O95772	STARD3NL	14.6229	14.9319	-0.309042	0.188857
O95777	LSM8	16.1062	16.0425	0.063716	0.454945
O95780;Q14588;Q86V71;Q9NYT6	ZNF682;ZNF234;ZNF429;ZNF226	10.6834	10.5621	0.121268	0.553594
O95782	AP2A1	17.047	17.0253	0.021775	0.82524
O95785	WIZ	14.2628	14.0085	0.254311	0.108544
O95786	DDX58	11.239	11.3573	-0.118268	0.257896
O95793	STAU1	15.3867	15.3907	-0.00401208	0.9689
O95807	TMEM50A	12.9245	12.8758	0.0486716	0.822467
O95810	CAVIN2	12.2234	12.7014	-0.477952	0.173241
O95816	BAG2	14.6062	14.7616	-0.155445	0.518715
O95817	BAG3	15.6997	15.79	-0.09032	0.506044
O95819	MAP4K4	14.803	14.7453	0.0576215	0.445241
O95822	MLYCD	16.1182	16.1966	-0.0783501	0.672858
O95825	CRYZL1	14.0083	13.921	0.0872784	0.484798
O95831	AIFM1	18.1534	18.1424	0.0110086	0.916956
O95832	CLDN1	11.954	12.5924	-0.638351	0.538347
O95834	EML2	13.2434	12.9627	0.280709	0.490918
O95837	GNA14	15.6069	15.9674	-0.360506	0.162841
O95848	NUDT14	15.6367	15.428	0.208703	0.210984
O95857	TSPAN13	10.4112	12.2943	-1.8831	0.3363
O95861	BPNT1	16.9682	16.8058	0.162433	0.282827
O95864	FADS2	14.8574	14.7082	0.149231	0.479889
O95865	DDAH2	17.908	17.7715	0.136495	0.206543
O95870	ABHD16A	14.1665	14.3819	-0.215349	0.340248
O95881	TXNDC12	15.6336	15.5634	0.0702135	0.46226
O95907	SLC16A8	14.6303	14.1554	0.474913	0.224442
O95967	EFEMP2	12.189	12.2921	-0.103094	0.883569
O95983	MBD3	13.6058	13.6492	-0.0433621	0.725643
O95989	NUDT3	14.2787	14.16	0.118711	0.519367
O95999	BCL10	14.2073	14.2686	-0.0613047	0.697048
O96000	NDUFB10	15.1957	15.2775	-0.0817969	0.342316
O96005	CLPTM1	15.56	15.5226	0.037402	0.488272
O96008	TOMM40	15.2139	15.3553	-0.141432	0.512219
O96011	PEX11B	14.3989	14.4483	-0.0494057	0.829865
O96013	PAK4	15.3574	14.9751	0.382272	0.188243
O96019	ACTL6A	16.5968	16.4337	0.163104	0.0817458
P00156	MT-CYB	13.2131	13.4523	-0.239163	0.528143
P00167	CYB5A	15.4449	15.4313	0.0135371	0.965429
P00338	LDHA	20.0489	20.4451	-0.396191	0.154847
P00352	ALDH1A1	16.9242	17.4264	-0.502159	0.292666
P00367	GLUD1	16.801	16.6765	0.124508	0.195324
P00374	DHFR	12.0013	11.8591	0.142241	0.563039
P00387	CYB5R3	17.3388	17.3145	0.0243532	0.800638
P00390	GSR	16.9588	17.0822	-0.123412	0.31876
P00403	MT-CO2	17.8886	17.9299	-0.0412025	0.827321
P00414	MT-CO3	14.139	14.4098	-0.270815	0.0595548
P00441	SOD1	18.4765	18.204	0.272503	0.563282
P00450	CP	10.9723	12.0647	-1.09246	0.155816
P00451	F8	12.74	12.8224	-0.082391	0.591517
P00491	PNP	13.9567	13.8012	0.155502	0.534411
P00492	HPRT1	16.9049	16.8356	0.0693288	0.861788
P00505	GOT2	17.9713	17.9995	-0.0282034	0.915838
P00519	ABL1	12.7275	13.4613	-0.733875	0.0279259
P00533	EGFR	14.6866	14.9643	-0.277774	0.289398
P00558	PGK1	20.1209	20.0018	0.11912	0.571825
P00568	AK1	15.9092	15.6955	0.213711	0.38041
P00736	C1R	10.6811	11.7555	-1.07442	0.134468
P00750	PLAT	12.997	12.4314	0.56557	0.179379
P00813	ADA	15.2527	15.1492	0.103465	0.550577
P00846	MT-ATP6	13.5139	13.7794	-0.265558	0.479388
P00918	CA2	15.6133	15.1926	0.420723	0.615988
P00966	ASS1	12.7587	13.7848	-1.02612	0.258093
P01024	C3	11.3256	11.3169	0.00870491	0.644628
P01034	CST3	15.2702	15.085	0.185263	0.637574
P01111	NRAS	14.9654	14.6442	0.321215	0.171
P01112	HRAS	13.6581	13.4505	0.207584	0.178457
P01116	KRAS	16.074	15.9382	0.135786	0.161226
P01130	LDLR	12.1488	12.1821	-0.033322	0.875202
P01135	TGFA	14.0715	13.4411	0.630454	0.164093
P01137	TGFB1	9.54497	10.1693	-0.624343	0.182278
P01889	HLA-B	16.117	15.603	0.51405	0.0844698
P01893	HLA-H	13.2761	12.3849	0.89127	0.333969
P02452	COL1A1	16.1326	16.8698	-0.737264	0.205271
P02461	COL3A1	13.4655	15.0373	-1.57181	0.179907
P02462	COL4A1	14.9743	15.2787	-0.304429	0.51603
P02489	CRYAA	17.9021	18.3246	-0.42241	0.288433
P02511	CRYAB	18.829	19.6726	-0.843585	0.243383
P02538;P48668;SWISS-PROT:P02538;SWISS-PROT:P04259;SWISS-PROT:P48668	KRT6A;KRT6C;;;	13.2293	13.3515	-0.122206	0.341615
P02545	LMNA	20.0113	20.1317	-0.120337	0.22237
P02649	APOE	17.3252	17.2975	0.0277138	0.873266
P02656	APOC3	6.85934	6.48406	0.37527	0.430445
P02751	FN1	16.4297	17.01	-0.580311	0.262154
P02765	AHSG	12.3743	12.4493	-0.0749803	0.705323
P02766	TTR	13.9801	14.5122	-0.532096	0.434936
P02786	TFRC	16.2606	16.5921	-0.331499	0.104633
P02787	TF	12.8913	12.7374	0.153945	0.638212
P02794	FTH1	15.5724	15.3171	0.255306	0.282129
P02795	MT2A	16.1911	16.355	-0.163925	0.655001
P03886	MT-ND1	9.87402	9.2128	0.661224	0.71811
P03891	MT-ND2	13.7617	13.066	0.695705	0.375712
P03897	MT-ND3	14.8243	14.9134	-0.0891538	0.780029
P03905	MT-ND4	17.0019	16.8522	0.149641	0.549912
P03915	MT-ND5	13.2025	13.169	0.0334747	0.833295
P03923	MT-ND6	16.1171	16.1137	0.00338704	0.956631
P03928	MT-ATP8	15.9926	15.7429	0.249744	0.221642
P03951	F11	16.2962	16.5354	-0.239207	0.53873
P04040	CAT	15.4032	15.4381	-0.0348839	0.918948
P04049	RAF1	13.3968	13.2667	0.130085	0.268162
P04062	GBA	16.0454	16.2526	-0.207243	0.563357
P04066	FUCA1	13.9343	13.8865	0.0477468	0.901917
P04075	ALDOA	21.8933	21.7595	0.133773	0.607682
P04080	CSTB	17.2105	17.0456	0.164896	0.650403
P04083	ANXA1	18.3115	18.347	-0.0355009	0.83503
P04114	APOB	15.9388	17.2723	-1.33346	0.263939
P04156	PRNP	12.244	12.2303	0.0136672	0.975769
P04179	SOD2	13.8579	14.0202	-0.162383	0.631379
P04181	OAT	15.0258	15.0683	-0.0425615	0.805039
P04264	KRT1	14.8786	15.6621	-0.783587	0.368417
P04271	S100B	11.1919	11.2248	-0.0329949	0.507504
P04275	VWF	13.3298	13.2956	0.0341622	0.889373
P04350	TUBB4A	17.7161	17.3217	0.394442	0.23409
P04406	GAPDH	21.747	21.6189	0.128086	0.40025
P04424	ASL	13.2961	13.0604	0.235775	0.204718
P04439	HLA-A	17.1637	16.8624	0.30129	0.233861
P04626	ERBB2	12.4992	12.5777	-0.0784468	0.705066
P04632	CAPNS1	17.9698	17.8528	0.116948	0.489323
P04733	MT1F	4.23603	5.66119	-1.42516	0.462081
P04792	HSPB1	19.7874	19.904	-0.116682	0.541369
P04843	RPN1	19.0372	19.0473	-0.010091	0.934162
P04844	RPN2	18.0411	18.0703	-0.0292566	0.642053
P04899	GNAI2	17.0105	17.202	-0.191523	0.193823
P04920	SLC4A2	14.7771	14.7505	0.0265634	0.909057
P05023	ATP1A1	17.8937	17.8103	0.0833361	0.413969
P05026	ATP1B1	17.2683	16.8658	0.402529	0.0990992
P05067	APP	15.155	15.3253	-0.170286	0.19313
P05091	ALDH2	18.1844	18.1966	-0.0122416	0.939622
P05114	HMGN1	17.4694	17.8162	-0.346892	0.248236
P05121	SERPINE1	13.6967	13.9569	-0.260195	0.112049
P05141	SLC25A5	16.763	17.0646	-0.301684	0.332283
P05156	CFI	12.9573	13.2427	-0.285491	0.671063
P05161	ISG15	10.3395	11.5603	-1.22081	0.143595
P05165	PCCA	16.2274	16.4064	-0.178994	0.296653
P05166	PCCB	15.3637	15.424	-0.0603562	0.643322
P05198	EIF2S1	17.2738	17.3809	-0.107108	0.261317
P05204	HMGN2	18.6532	18.5616	0.0915878	0.870154
P05362	ICAM1	15.1328	14.8845	0.248335	0.370562
P05386	RPLP1	17.2111	17.25	-0.0389497	0.927029
P05387	RPLP2	18.4658	18.5279	-0.0621418	0.295128
P05388	RPLP0	19.5668	19.6017	-0.0349193	0.774157
P05413	FABP3	18.2431	17.9095	0.33363	0.36286
P05455	SSB	18.6872	18.6824	0.00481095	0.922127
P05556	ITGB1	17.9603	18.0772	-0.116896	0.458228
P05771	PRKCB	15.7962	15.7133	0.0829246	0.634341
P05783	KRT18	20.483	20.775	-0.292003	0.531315
P05787;SWISS-PROT:P05787	KRT8;	23.035	23.1155	-0.0804798	0.809944
P05976	MYL1	11.8392	11.8114	0.0277369	0.488184
P05997	COL5A2	14.077	14.6598	-0.582857	0.167302
P06132	UROD	15.0284	14.8936	0.134715	0.226204
P06213	INSR	13.7399	13.5711	0.16882	0.419093
P06241	FYN	11.899	12.1659	-0.266926	0.413698
P06280	GLA	12.1273	12.4576	-0.330289	0.274146
P06396	GSN	17.6266	17.8425	-0.215935	0.360818
P06400	RB1	13.0898	13.2786	-0.188877	0.343693
P06454	PTMA	21.3389	21.2516	0.0873284	0.570287
P06493	CDK1	14.3718	14.519	-0.147206	0.659688
P06576	ATP5F1B	19.367	19.3442	0.0228315	0.897912
P06703	S100A6	17.4154	17.1812	0.234215	0.747454
P06730	EIF4E	15.5294	15.4304	0.098992	0.688743
P06733	ENO1	21.6696	21.557	0.112556	0.588176
P06737	PYGL	15.9978	15.7493	0.248566	0.529322
P06744	GPI	18.6821	18.5263	0.155746	0.519796
P06748	NPM1	19.8902	19.9058	-0.0155324	0.820175
P06753	TPM3	18.1072	18.3457	-0.238496	0.455227
P06756	ITGAV	16.711	16.6621	0.0488778	0.763062
P06858	LPL	9.23484	9.40951	-0.17467	0.212177
P06865	HEXA	16.1048	16.086	0.018784	0.944994
P07099	EPHX1	16.8486	16.8891	-0.0405228	0.810619
P07108	DBI	17.3887	17.009	0.379672	0.254643
P07195	LDHB	21.4789	21.4452	0.0336838	0.774275
P07199	CENPB	14.8096	14.9542	-0.144635	0.523195
P07203	GPX1	15.7819	15.5711	0.210827	0.701639
P07205	PGK2	13.1637	12.7595	0.404262	0.59133
P07225	PROS1	13.0039	12.742	0.261917	0.449873
P07237	P4HB	19.3345	19.3543	-0.0198449	0.878988
P07305	H1-0	15.3154	15.8399	-0.524535	0.152371
P07311	ACYP1	14.8514	14.637	0.214423	0.313871
P07333	CSF1R	11.405	10.5328	0.872196	0.125171
P07339	CTSD	19.392	19.2737	0.118302	0.738237
P07355	ANXA2	21.9284	21.9	0.028312	0.865221
P07384	CAPN1	16.696	16.461	0.235024	0.227564
P07437	TUBB	21.2661	21.2816	-0.0154546	0.949302
P07477;P07478;Q8NHM4;SWISS-PROT:P07477	PRSS1;PRSS2;PRSS3P2;	20.0872	19.9394	0.147823	0.798371
P07585	DCN	11.9372	12.3232	-0.386038	0.251585
P07602	PSAP	17.4196	17.5534	-0.133798	0.633543
P07686	HEXB	16.4017	16.3927	0.00894519	0.969856
P07711	CTSL	13.8017	13.8304	-0.0286997	0.9107
P07737	PFN1	20.6827	20.7855	-0.102795	0.471696
P07738	BPGM	13.7642	13.8408	-0.0765181	0.666752
P07741	APRT	16.2027	15.8723	0.330343	0.179512
P07814	EPRS1	17.6009	17.6279	-0.0269958	0.76223
P07858	CTSB	19.4379	19.7118	-0.273961	0.2733
P07900	HSP90AA1	19.8597	19.808	0.0516966	0.312446
P07902	GALT	13.7936	13.4806	0.312934	0.304631
P07910	HNRNPC	19.3804	19.4709	-0.0904986	0.549392
P07919	UQCRH	15.7728	15.7447	0.0280831	0.795279
P07942	LAMB1	14.8737	15.1116	-0.23791	0.224962
P07947	YES1	12.7839	12.6762	0.107656	0.339922
P07948	LYN	13.956	13.8621	0.0938526	0.690835
P07951	TPM2	13.045	12.7107	0.334238	0.539533
P07954	FH	18.017	17.9339	0.0830666	0.425865
P07992	ERCC1	13.8784	13.8264	0.0519443	0.76468
P07996	THBS1	11.0822	11.5308	-0.448595	0.417751
P08047	SP1	11.2848	11.6143	-0.329522	0.410169
P08069	IGF1R	14.1795	14.3569	-0.177331	0.318565
P08133	ANXA6	19.2389	19.0269	0.212079	0.460885
P08134	RHOC	17.7709	17.7061	0.0647679	0.734216
P08183	ABCB1	12.7984	12.8378	-0.0393683	0.948674
P08195	SLC3A2	20.0272	19.5893	0.437904	0.0855223
P08236	GUSB	10.7397	10.4874	0.252359	0.705807
P08237	PFKM	15.8013	15.6937	0.107584	0.355449
P08238	HSP90AB1	21.7319	21.666	0.065897	0.181254
P08240	SRPRA	14.0006	14.0634	-0.0628405	0.566394
P08243	ASNS	12.5218	12.4392	0.0825965	0.877094
P08253	MMP2	9.99492	10.4981	-0.503196	0.553804
P08263;P09210	GSTA1;GSTA2	13.6959	13.8547	-0.15875	0.88367
P08294	SOD3	11.7359	12.6852	-0.94929	0.202014
P08397	HMBS	12.8252	12.6355	0.189661	0.379498
P08559	PDHA1	17.8967	17.9414	-0.0446713	0.829027
P08572	COL4A2	13.8502	14.0743	-0.224125	0.665915
P08574	CYC1	15.7936	15.7251	0.0685189	0.551484
P08579	SNRPB2	16.7194	16.7598	-0.0403537	0.667751
P08581	MET	13.3084	13.22	0.0883361	0.341264
P08621	SNRNP70	17.9651	17.9629	0.00225523	0.968399
P08648	ITGA5	13.6305	13.4069	0.223669	0.495229
P08651	NFIC	13.7016	13.816	-0.114403	0.574752
P08670	VIM	23.3423	23.3478	-0.00547335	0.975613
P08708	RPS17	17.2455	17.2768	-0.0312698	0.686551
P08727	KRT19	16.389	16.1285	0.260503	0.723817
P08729;TREMBL:Q3KNV1Q96GE1	KRT7;	14.2105	14.2156	-0.00513029	0.996242
P08754	GNAI3	15.7161	15.7618	-0.0457007	0.532395
P08758	ANXA5	21.2702	21.2271	0.0430729	0.789919
P08865	RPSA	18.929	18.9523	-0.0232754	0.574984
P08962	CD63	15.7328	15.9058	-0.173084	0.601243
P09001	MRPL3	13.7074	13.768	-0.0605395	0.573416
P09012	SNRPA	15.9748	16.1952	-0.220487	0.151054
P09038	FGF2	15.5801	15.5461	0.0340423	0.864429
P09104	ENO2	19.2076	19.0847	0.122836	0.732719
P09110	ACAA1	15.4777	15.6155	-0.137843	0.640118
P09132	SRP19	14.5741	14.5344	0.0396948	0.727333
P09211	GSTP1	20.1432	20.0309	0.112307	0.762471
P09234	SNRPC	15.3681	15.5492	-0.18117	0.270368
P09382	LGALS1	16.572	17.5	-0.928038	0.191265
P09417	QDPR	15.9045	15.4132	0.491313	0.189735
P09429	HMGB1	18.4051	18.3129	0.0922077	0.235892
P09455	RBP1	18.6423	17.6562	0.986082	0.083406
P09471	GNAO1	12.8692	12.5627	0.306489	0.405664
P09486	SPARC	16.595	17.0874	-0.492414	0.280651
P09488	GSTM1	15.4994	15.2686	0.230775	0.531687
P09493	TPM1	19.6566	19.8599	-0.203227	0.569593
P09496	CLTA	18.6304	18.6088	0.0215864	0.838147
P09497	CLTB	16.731	16.7218	0.00918709	0.923805
P09525	ANXA4	16.2835	16.3234	-0.0399925	0.947353
P09543	CNP	17.318	17.2007	0.117222	0.253291
P09601	HMOX1	14.5141	13.8509	0.663221	0.301354
P09619	PDGFRB	16.5106	16.3622	0.148352	0.455752
P09622	DLD	16.6591	16.7111	-0.0520038	0.647722
P09651	HNRNPA1	20.612	20.7354	-0.123431	0.245568
P09661	SNRPA1	17.4128	17.3437	0.0690586	0.370536
P09668	CTSH	16.5475	16.6974	-0.149898	0.702463
P09669	COX6C	14.6379	14.6961	-0.0582468	0.878957
P09871	C1S	12.5062	12.3598	0.146354	0.486248
P09874	PARP1	16.6872	16.5515	0.135715	0.134743
P09936	UCHL1	19.6473	19.5976	0.0496937	0.524825
P09960	LTA4H	18.1173	18.0208	0.0964661	0.335526
P09972	ALDOC	15.7084	15.1314	0.576969	0.105469
P0C0L4	C4A	14.892	15.0835	-0.191449	0.576166
P0C0L5	C4B_2	6.15208	7.74355	-1.59148	0.235577
P0C0S5;Q71UI9	H2AZ1;H2AZ2	19.0335	18.9715	0.0620796	0.898878
P0C7U0	ELFN1	12.0639	11.5183	0.545644	0.160506
P0C870	JMJD7	12.1829	11.8771	0.305869	0.414057
P0CAP2	POLR2M	11.7609	12.0498	-0.288976	0.259472
P0CG38	POTEI	20.4652	20.6695	-0.204294	0.218378
P0CK96	SLC35E2B	12.79	12.4341	0.355871	0.103001
P0DI81;P0DI82	TRAPPC2;TRAPPC2B	12.4479	12.1678	0.280075	0.431689
P0DJ07	PET100	12.5965	12.374	0.222497	0.476543
P0DJ93	SMIM13	13.6475	13.8414	-0.193869	0.462388
P0DJD0;P0DJD1	RGPD1;RGPD2	11.8172	11.5119	0.305294	0.344204
P0DMM9;P0DMN0	SULT1A3;SULT1A4	12.7235	12.8418	-0.118275	0.707091
P0DMV8;P0DMV9	HSPA1A;HSPA1B	22.7431	22.9073	-0.164145	0.229152
P0DP23;P0DP24;P0DP25	CALM1;CALM2;CALM3	19.7532	19.4952	0.258013	0.236669
P0DPB6	POLR1D	14.1934	13.9591	0.234321	0.128166
P0DPH7;P0DPH8	TUBA3C;TUBA3D	12.8733	12.8367	0.0366158	0.968586
P0DPP9;Q3ZM63	ETDB;ETDA	14.7952	14.556	0.239194	0.555685
P10109	FDX1	15.4128	14.9389	0.473865	0.177055
P10114	RAP2A	15.7811	15.5802	0.200885	0.182731
P10155	RO60	16.4126	16.4063	0.00628145	0.915854
P10176	COX8A	16.7712	16.781	-0.00985595	0.926188
P10253	GAA	16.2643	16.409	-0.144724	0.650136
P10301	RRAS	14.1866	14.4371	-0.250483	0.149046
P10321	HLA-C	14.3793	14.1934	0.185877	0.745207
P10398	ARAF	13.6446	13.3374	0.307281	0.18067
P10412	H1-4	20.1406	20.0743	0.0662476	0.815778
P10415	BCL2	12.4499	12.2917	0.158184	0.756945
P10515	DLAT	16.9388	16.852	0.0868125	0.509214
P10586	PTPRF	13.1866	13.1606	0.025983	0.940546
P10589	NR2F1	13.8551	14.611	-0.755913	0.0876418
P10599	TXN	19.1116	18.8892	0.222376	0.0788494
P10606	COX5B	18.0285	17.9163	0.112237	0.684622
P10619	CTSA	17.5442	17.7011	-0.156879	0.661006
P10620	MGST1	17.3721	17.0676	0.304565	0.186378
P10644	PRKAR1A	14.1784	14.2436	-0.0651725	0.603177
P10746	UROS	12.3128	12.0932	0.219599	0.432884
P10768	ESD	16.307	16.1206	0.186383	0.442306
P10809	HSPD1	20.7738	20.7448	0.0289762	0.63715
P10909	CLU	13.7077	14.0542	-0.34656	0.338996
P11021	HSPA5	20.8846	20.8938	-0.00923525	0.920096
P11047	LAMC1	15.9528	16.4379	-0.485098	0.117187
P11117	ACP2	15.4979	15.526	-0.0280739	0.908612
P11137	MAP2	14.6725	14.9645	-0.292039	0.478643
P11142	HSPA8	20.6919	20.6582	0.0336885	0.590815
P11166	SLC2A1	21.2375	20.7813	0.456226	0.214875
P11169;Q8TDB8	SLC2A3;SLC2A14	13.636	13.302	0.334082	0.165956
P11171	EPB41	16.5069	16.5991	-0.0922457	0.552798
P11172	UMPS	14.7787	14.6405	0.138163	0.387131
P11177	PDHB	17.8915	17.9247	-0.0331764	0.874325
P11182	DBT	15.0125	15.0873	-0.0747601	0.647507
P11216	PYGB	17.2765	17.3526	-0.0760494	0.600167
P11217	PYGM	15.9376	15.282	0.655589	0.19325
P11229	CHRM1	15.3732	15.4677	-0.0945604	0.748381
P11233	RALA	14.9663	15.0229	-0.0566073	0.371166
P11234	RALB	12.7584	12.7854	-0.0269963	0.897903
P11274	BCR	14.5743	14.362	0.212318	0.0573986
P11279	LAMP1	15.9832	16.3869	-0.403625	0.341438
P11310	ACADM	16.7756	16.75	0.0256759	0.890686
P11362;P21802;P22455;P22607	FGFR1;FGFR2;FGFR4;FGFR3	12.8383	12.8808	-0.0425143	0.699734
P11387	TOP1	16.3779	16.3871	-0.00920289	0.920395
P11388	TOP2A	12.9905	13.0363	-0.0458456	0.88199
P11413	G6PD	16.5742	16.5963	-0.0221171	0.862792
P11441	UBL4A	14.7918	14.6776	0.114192	0.360018
P11498	PC	14.8119	14.8047	0.00727807	0.979612
P11532	DMD	15.6582	15.4743	0.183855	0.440631
P11586	MTHFD1	16.7712	16.683	0.0882226	0.462403
P11717	IGF2R	15.5856	15.6459	-0.0603448	0.708041
P11766	ADH5	18.1895	18.0801	0.109422	0.517677
P11802	CDK4	13.5241	13.5064	0.0176818	0.891972
P11908	PRPS2	15.5016	15.4928	0.00875381	0.990181
P11940	PABPC1	17.1664	17.1195	0.0468159	0.681512
P12004	PCNA	16.1558	16.0819	0.073895	0.556546
P12074	COX6A1	14.5059	14.7261	-0.220189	0.398222
P12081	HARS1	16.5054	16.4325	0.0729119	0.568497
P12107	COL11A1	16.0613	16.2176	-0.156352	0.626795
P12109	COL6A1	12.0409	12.7035	-0.662624	0.0586305
P12110	COL6A2	14.6159	14.8636	-0.247691	0.418679
P12235	SLC25A4	16.1737	16.4127	-0.239013	0.468739
P12236	SLC25A6	19.5725	19.6629	-0.0904556	0.665294
P12268	IMPDH2	16.1533	16.1664	-0.0130837	0.88436
P12270	TPR	19.6794	19.6184	0.0609568	0.152215
P12271	RLBP1	16.6535	15.2705	1.38307	0.0584618
P12277	CKB	15.6324	15.8291	-0.19665	0.65478
P12429	ANXA3	17.8121	17.8781	-0.066023	0.782847
P12532;P17540	CKMT1B;CKMT2	11.8955	11.6835	0.211993	0.846267
P12694	BCKDHA	15.0668	15.2181	-0.151263	0.193225
P12814	ACTN1	18.5896	19.2581	-0.668435	0.120144
P12829	MYL4	11.641	12.0116	-0.370586	0.507815
P12830	CDH1	14.2882	13.73	0.558207	0.252125
P12931	SRC	15.5143	15.4031	0.111187	0.281257
P12955	PEPD	17.5368	17.5941	-0.0572944	0.768163
P12956	XRCC6	18.2781	18.2346	0.0435406	0.380065
P13010	XRCC5	18.8933	18.8516	0.0417588	0.235711
P13051	UNG	11.6036	11.8858	-0.28221	0.378702
P13073	COX4I1	16.2293	16.269	-0.0397026	0.832299
P13473	LAMP2	16.4708	16.5597	-0.0888861	0.785652
P13489	RNH1	18.8322	18.747	0.0851912	0.564533
P13497	BMP1	11.9268	11.8917	0.0350772	0.499679
P13498	CYBA	3.02652	2.96136	0.0651609	0.960281
P13591	NCAM1	12.8894	13.1718	-0.282392	0.719288
P13611	VCAN	13.9649	14.9277	-0.962796	0.284383
P13637	ATP1A3	18.5626	18.4856	0.0769978	0.344613
P13639	EEF2	19.7075	19.6872	0.0203625	0.735708
P13645;SWISS-PROT:P13645	KRT10;	14.9235	15.1951	-0.271612	0.632438
P13667	PDIA4	18.6961	18.8179	-0.121819	0.375629
P13674	P4HA1	17.952	17.9443	0.00767858	0.95838
P13693	TPT1	17.6071	17.5955	0.0116532	0.917683
P13716	ALAD	14.1156	13.8942	0.221423	0.441099
P13726	F3	11.3495	11.8878	-0.538279	0.350161
P13747	HLA-E	12.0879	12.3852	-0.297277	0.315218
P13797	PLS3	18.7592	18.1661	0.593062	0.106941
P13798	APEH	17.4358	17.1755	0.260287	0.107835
P13804	ETFA	17.1369	17.1672	-0.0302517	0.902308
P13807	GYS1	15.3408	15.1208	0.219934	0.302932
P13861	PRKAR2A	16.6615	16.6196	0.0419363	0.712427
P13928	ANXA8	12.748	12.5293	0.218644	0.750316
P13984	GTF2F2	14.8947	14.7291	0.165569	0.284072
P13987	CD59	15.6698	16.0521	-0.382307	0.399244
P13995	MTHFD2	13.1485	13.5004	-0.351856	0.305427
P14174	MIF	18.9681	19.0527	-0.0846518	0.833949
P14209	CD99	16.3655	16.5779	-0.212438	0.580629
P14314	PRKCSH	18.9875	18.8634	0.12404	0.280316
P14324	FDPS	15.7073	15.6064	0.100925	0.582449
P14373	TRIM27	10.5996	10.8913	-0.291714	0.622416
P14406	COX7A2	16.8604	16.8878	-0.0273551	0.94131
P14543	NID1	18.2937	18.16	0.13366	0.57823
P14550	AKR1A1	16.3536	16.2679	0.0856846	0.412821
P14618	PKM	21.4174	21.3326	0.0848523	0.642976
P14621	ACYP2	14.9388	14.5578	0.381015	0.153096
P14625	HSP90B1	21.1159	21.0694	0.0464597	0.356845
P14649	MYL6B	19.5853	19.7165	-0.131199	0.41752
P14678	SNRPB	17.2043	17.2804	-0.0760775	0.63418
P14679	TYR	14.1458	13.568	0.577823	0.362668
P14735	IDE	15.2004	15.1801	0.0203463	0.781363
P14854	COX6B1	18.4689	18.3512	0.117757	0.558787
P14859	POU2F1	12.0662	12.1678	-0.101601	0.594891
P14866	HNRNPL	19.2341	19.3807	-0.146663	0.0926906
P14868	DARS1	16.9728	16.9857	-0.0129456	0.881419
P14923	JUP	15.7193	15.8311	-0.11182	0.640612
P14927	UQCRB	15.2705	15.231	0.0394873	0.620426
P15088	CPA3	15.1521	14.6157	0.536372	0.103016
P15090	FABP4	8.48899	10.8833	-2.3943	0.12285
P15104	GLUL	14.3511	14.2293	0.121819	0.32097
P15121	AKR1B1	15.7341	15.5335	0.200551	0.437084
P15151	PVR	12.0935	12.3806	-0.287158	0.592653
P15170	GSPT1	16.023	16.1029	-0.0798749	0.443778
P15259	PGAM2	12.2979	13.2948	-0.996946	0.00548952
P15260	IFNGR1	12.1925	12.8851	-0.692512	0.106257
P15289	ARSA	16.2624	16.4246	-0.162231	0.279133
P15291	B4GALT1	12.6547	12.7085	-0.0538117	0.915643
P15311	EZR	19.2748	18.8624	0.412369	0.240718
P15328	FOLR1	13.8782	13.9132	-0.0349945	0.784876
P15374	UCHL3	14.6443	14.6221	0.0221686	0.805799
P15408	FOSL2	10.5155	11.0458	-0.530312	0.362433
P15502	ELN	11.3173	11.4015	-0.0842401	0.864044
P15531	NME1	17.1997	17.1555	0.0442263	0.692111
P15559	NQO1	15.4015	14.905	0.496477	0.595331
P15586	GNS	19.0747	19.0149	0.0598209	0.922228
P15735	PHKG2	13.3914	13.0868	0.304588	0.200302
P15848	ARSB	16.0586	16.0015	0.0570404	0.789015
P15880	RPS2	17.6988	17.7418	-0.0430068	0.759031
P15882	CHN1	12.201	12.5405	-0.339576	0.337411
P15924	DSP	16.8568	16.2461	0.610716	0.0904704
P15927	RPA2	13.7605	13.8149	-0.0544016	0.729355
P15954	COX7C	16.9538	16.9835	-0.0296524	0.887683
P16035	TIMP2	12.5145	12.5441	-0.0296525	0.896996
P16050	ALOX15	9.10258	9.19233	-0.0897521	0.375774
P16070	CD44	14.9671	15.2019	-0.234797	0.573625
P16083	NQO2	14.3394	14.2338	0.105613	0.830139
P16104	H2AX	14.7335	14.8087	-0.0751769	0.72921
P16144	ITGB4	16.0826	16.2336	-0.150918	0.444102
P16152	CBR1	16.6428	16.4823	0.160487	0.544832
P16157	ANK1	12.6903	12.3835	0.30679	0.301571
P16219	ACADS	13.9326	13.7699	0.162701	0.531067
P16220	CREB1	15.2876	15.2657	0.02189	0.871363
P16278	GLB1	17.5162	17.6254	-0.109233	0.686655
P16298	PPP3CB	16.0224	15.9636	0.0588388	0.5256
P16333	NCK1	13.2935	13.208	0.0854729	0.413785
P16383	GCFC2	11.8557	11.6299	0.225741	0.426542
P16401	H1-5	21.6849	21.5524	0.132556	0.474405
P16402	H1-3	21.6552	21.6777	-0.022531	0.858766
P16403	H1-2	19.5015	19.2556	0.245984	0.44533
P16435	POR	15.2467	15.2209	0.0257922	0.742092
P16455	MGMT	14.3416	14.7421	-0.400504	0.0802017
P16473	TSHR	16.348	16.1781	0.169885	0.305749
P16499	PDE6A	13.6213	13.6147	0.00667248	0.973964
P16520	GNB3	13.8139	13.5738	0.240089	0.723898
P16591	FER	12.4723	12.7324	-0.260115	0.325078
P16615	ATP2A2	18.0399	18.054	-0.0141189	0.806803
P16930	FAH	11.7958	11.3417	0.454044	0.330595
P16949	STMN1	17.816	17.8039	0.0120989	0.954602
P16989	YBX3	14.3954	14.8183	-0.422866	0.119953
P17026	ZNF22	12.6383	12.8437	-0.205429	0.203948
P17028	ZNF24	14.5501	14.1658	0.384314	0.0185559
P17029	ZKSCAN1	12.0518	12.1874	-0.135573	0.230758
P17036	ZNF3	11.6574	12.065	-0.40768	0.379688
P17050	NAGA	16.8815	16.9039	-0.0223757	0.950313
P17081	RHOQ	8.17959	7.97118	0.20841	0.80004
P17096	HMGA1	17.0349	16.8468	0.18816	0.605069
P17152	TMEM11	15.3533	15.3464	0.00693849	0.953771
P17174	GOT1	16.7083	16.4687	0.239616	0.455269
P17252	PRKCA	15.1631	15.2341	-0.0710109	0.753657
P17302	GJA1	15.2091	15.7336	-0.52448	0.346671
P17342	NPR3	11.4236	11.4726	-0.049071	0.986932
P17405	SMPD1	15.4202	15.542	-0.121791	0.832315
P17480	UBTF	16.4727	16.3971	0.0755578	0.290572
P17535	JUND	10.4773	10.2537	0.223602	0.642812
P17538;Q6GPI1	CTRB1;CTRB2	13.0933	12.9344	0.158956	0.199909
P17568	NDUFB7	14.0703	14.1255	-0.0551245	0.486564
P17612	PRKACA	12.8629	12.9456	-0.0827256	0.608672
P17643	TYRP1	17.9305	17.5954	0.335059	0.581368
P17655	CAPN2	17.0912	17.1614	-0.0702305	0.633931
P17661	DES	12.2118	12.2687	-0.0569025	0.863734
P17676	CEBPB	14.008	13.9797	0.0282898	0.879693
P17693	HLA-G	14.4358	14.0865	0.349258	0.153095
P17706	PTPN2	11.5607	11.6404	-0.0796781	0.634222
P17812	CTPS1	14.5723	14.4464	0.125965	0.1646
P17844	DDX5	17.8823	17.9112	-0.028839	0.772938
P17858	PFKL	17.9462	17.6527	0.293567	0.13727
P17900	GM2A	14.2023	14.1392	0.0631407	0.869006
P17931	LGALS3	13.6396	14.1132	-0.473606	0.19633
P17980	PSMC3	16.7234	16.5938	0.129585	0.216177
P17987	TCP1	17.3031	17.1769	0.126147	0.259745
P18031	PTPN1	15.7017	15.6736	0.0280879	0.723793
P18065	IGFBP2	8.73764	11.1561	-2.41845	0.158164
P18074	ERCC2	13.7281	13.6962	0.0319013	0.805583
P18075	BMP7	12.4898	11.7301	0.759757	0.219313
P18077	RPL35A	17.9328	17.9467	-0.0138634	0.923196
P18084	ITGB5	14.5149	14.6435	-0.128654	0.617902
P18085	ARF4	17.6176	17.5734	0.0442269	0.735875
P18124	RPL7	17.6837	17.7105	-0.0268166	0.863014
P18206	VCL	19.6075	19.6582	-0.0506857	0.525784
P18433	PTPRA	13.3971	13.102	0.295099	0.329771
P18583	SON	16.261	16.2234	0.0376482	0.477947
P18615	NELFE	13.8703	13.938	-0.0677043	0.505532
P18621	RPL17	18.5319	18.5779	-0.0459491	0.343669
P18669	PGAM1	20.0519	19.9906	0.061282	0.560327
P18754	RCC1	15.5072	15.565	-0.0578028	0.601008
P18859	ATP5PF	16.8582	16.8144	0.0438221	0.598019
P18887	XRCC1	13.7112	13.5838	0.127392	0.160014
P19021	PAM	5.81836	5.50598	0.31238	0.581965
P19022	CDH2	15.1887	15.4755	-0.286827	0.303234
P19086	GNAZ	13.2483	12.9978	0.250529	0.198318
P19099	CYP11B2	17.4777	17.2269	0.25071	0.62046
P19174	PLCG1	14.8277	14.7885	0.0392192	0.742933
P19256	CD58	14.9164	14.9309	-0.014473	0.918016
P19338	NCL	19.0763	19.0507	0.0256452	0.716869
P19367	HK1	17.1875	17.4397	-0.252186	0.272057
P19387	POLR2C	15.3334	15.2355	0.0978711	0.152079
P19388	POLR2E	15.6136	15.5488	0.0648062	0.314311
P19404	NDUFV2	15.5075	15.4704	0.0370472	0.560406
P19438	TNFRSF1A	9.40109	9.32241	0.0786803	0.644459
P19447	ERCC3	12.1998	12.163	0.0367662	0.850995
P19474	TRIM21	12.853	13.0178	-0.164767	0.434231
P19525	EIF2AK2	14.509	14.55	-0.0409931	0.414875
P19623	SRM	15.9413	15.9435	-0.00228837	0.98786
P19634	SLC9A1	11.4791	11.4523	0.0268317	0.937646
P19784	CSNK2A2	14.7695	14.7418	0.0276776	0.60267
P19838	NFKB1	11.7084	11.5757	0.132683	0.491483
P20020	ATP2B1	16.8513	16.9407	-0.0893833	0.414493
P20042	EIF2S2	16.1829	16.3018	-0.118828	0.249925
P20073	ANXA7	17.4355	17.3981	0.037449	0.789606
P20226	TBP	13.1194	13.2087	-0.0892764	0.711976
P20290	BTF3	14.4504	14.5675	-0.117058	0.537252
P20336	RAB3A	11.4786	11.2241	0.254461	0.598529
P20338	RAB4A	17.96	17.915	0.0450888	0.795406
P20339	RAB5A	18.5127	18.4754	0.0372355	0.550831
P20340	RAB6A	15.2382	15.3434	-0.105233	0.195142
P20472	PVALB	11.1948	12.2897	-1.09494	0.115136
P20585	MSH3	12.9508	12.68	0.270811	0.398951
P20618	PSMB1	14.8812	14.8897	-0.008475	0.952884
P20645	M6PR	13.2907	13.4848	-0.194007	0.557793
P20674	COX5A	17.1063	16.9775	0.12878	0.500691
P20700	LMNB1	18.9346	19.0628	-0.128161	0.360902
P20783	NTF3	15.0751	14.7829	0.292217	0.095772
P20810	CAST	15.0709	15.1164	-0.0454406	0.62705
P20908	COL5A1	13.8848	14.551	-0.66614	0.121718
P20936	RASA1	13.5596	13.3432	0.216362	0.148287
P20962	PTMS	19.5956	19.6235	-0.0279457	0.796051
P21127	CDK11B	14.3367	14.2766	0.0600647	0.613955
P21246	PTN	12.5959	11.8889	0.706984	0.317804
P21266	GSTM3	17.3471	17.439	-0.0919557	0.734605
P21281	ATP6V1B2	17.5975	17.5188	0.0787195	0.740443
P21283	ATP6V1C1	16.0968	15.9231	0.173633	0.469899
P21291	CSRP1	14.1371	14.599	-0.461937	0.49527
P21333	FLNA	20.2071	20.4983	-0.291136	0.0768633
P21359	NF1	12.6114	12.5312	0.0801731	0.293154
P21397	MAOA	11.8984	12.3386	-0.440224	0.347543
P21399	ACO1	16.7476	16.3134	0.434248	0.305957
P21439	ABCB4	13.7084	13.8667	-0.158316	0.391851
P21506	ZNF10	14.0381	14.8079	-0.769794	0.261561
P21579	SYT1	12.2456	13.1551	-0.909468	0.210789
P21589	NT5E	11.1164	11.6396	-0.523221	0.126233
P21695	GPD1	11.6446	12.1357	-0.491018	0.808507
P21741	MDK	11.2958	11.9895	-0.693705	0.237263
P21796	VDAC1	19.2668	19.367	-0.100235	0.530347
P21810	BGN	11.8331	12.4346	-0.601501	0.321384
P21912	SDHB	15.6121	15.6979	-0.085783	0.366743
P21926	CD9	13.9038	13.9297	-0.0258322	0.880544
P21953	BCKDHB	15.2751	15.3455	-0.0703926	0.632926
P21964	COMT	13.8135	13.7202	0.0932744	0.84116
P21980	TGM2	17.4681	17.5481	-0.0799271	0.927316
P22033	MMUT	15.7782	15.8389	-0.060743	0.698129
P22059	OSBP	16.2885	16.1795	0.109024	0.303675
P22061	PCMT1	16.7371	16.695	0.0421809	0.718157
P22087	FBL	18.8104	18.802	0.00842019	0.947953
P22090	RPS4Y1	15.3913	15.5893	-0.198009	0.44327
P22102	GART	16.5142	16.4369	0.0772262	0.505127
P22223	CDH3	12.1195	11.9572	0.162294	0.591615
P22234	PAICS	17.3139	17.0774	0.236559	0.293949
P22307	SCP2	17.2486	17.3832	-0.134618	0.530514
P22314	UBA1	20.2981	20.0192	0.278907	0.399078
P22392	NME2	19.4367	19.3909	0.0458448	0.633361
P22413	ENPP1	10.0818	10.0905	-0.00864959	0.853162
P22570	FDXR	15.3289	15.2903	0.0385868	0.761393
P22626	HNRNPA2B1	22.0392	22.0413	-0.00203827	0.975476
P22670	RFX1	12.9141	12.8088	0.105286	0.576232
P22681	CBL	12.9567	12.7814	0.175341	0.435833
P22694	PRKACB	16.0071	15.9838	0.0233227	0.80087
P22695	UQCRC2	17.0125	16.9459	0.0666462	0.688799
P22735	TGM1	12.1954	12.5398	-0.34449	0.277453
P22830	FECH	16.2156	15.9055	0.310039	0.0585917
P23142	FBLN1	15.0534	15.4694	-0.416001	0.41992
P23193	TCEA1	15.5037	15.4839	0.0197981	0.791434
P23229	ITGA6	15.2169	14.8538	0.363115	0.297352
P23246	SFPQ	19.6022	19.5591	0.0431903	0.404736
P23258	TUBG1	13.9652	14.0047	-0.0394676	0.67759
P23284	PPIB	20.519	20.5181	0.000891682	0.995785
P23352	ANOS1	12.4014	11.7532	0.64826	0.120607
P23368	ME2	16.3627	16.388	-0.0253701	0.655073
P23378	GLDC	13.3289	13.3126	0.016306	0.969742
P23381	WARS1	14.9878	14.8217	0.166045	0.156997
P23396	RPS3	19.7038	19.7217	-0.0178876	0.758574
P23434	GCSH	14.8107	14.7647	0.0459938	0.833199
P23443	RPS6KB1	13.3601	12.794	0.566136	0.206524
P23458	JAK1	12.2719	12.3903	-0.118372	0.298001
P23468	PTPRD	12.4967	12.5012	-0.00454896	0.991368
P23469	PTPRE	14.235	14.4624	-0.227401	0.39144
P23470	PTPRG	10.6041	10.711	-0.106961	0.641979
P23471	PTPRZ1	13.0616	12.5192	0.542441	0.375583
P23497	SP100	18.0492	18.105	-0.0557656	0.431204
P23508	MCC	12.2662	11.9816	0.284574	0.338229
P23511	NFYA	11.4213	11.5703	-0.148953	0.709504
P23526	AHCY	17.0985	16.9518	0.146717	0.192005
P23528	CFL1	20.2743	20.307	-0.0326601	0.757759
P23588	EIF4B	18.0746	18.0284	0.0462133	0.465745
P23610	F8A3	11.9603	12.0327	-0.0723882	0.722699
P23634	ATP2B4	15.8808	16.0498	-0.168963	0.235578
P23743	DGKA	10.7334	11.1021	-0.36864	0.643544
P23786	CPT2	16.5712	16.5541	0.0170651	0.908519
P23919	DTYMK	15.8932	15.8306	0.0625666	0.568194
P23921	RRM1	13.9352	13.9446	-0.0093974	0.939018
P24043	LAMA2	15.8032	15.4549	0.348296	0.0700488
P24311	COX7B	15.5222	15.3506	0.171603	0.501079
P24390	KDELR1	16.6787	16.8364	-0.157719	0.265235
P24468	NR2F2	14.0286	14.5725	-0.543857	0.103302
P24534	EEF1B2	17.0169	17.1639	-0.146958	0.211135
P24539	ATP5PB	17.7059	17.6864	0.0194622	0.874841
P24593	IGFBP5	14.135	14.3312	-0.196175	0.560701
P24666	ACP1	17.0413	16.86	0.181331	0.277057
P24752	ACAT1	17.2347	17.3264	-0.0916751	0.749981
P24821	TNC	11.3073	11.1618	0.145529	0.355606
P24844	MYL9	19.7217	20.3206	-0.598854	0.180307
P24928	POLR2A	14.5025	14.5506	-0.0481209	0.493277
P24941	CDK2	14.6837	14.5375	0.146241	0.620076
P25054	APC	13.9823	13.4918	0.490483	0.162599
P25098	GRK2	12.3892	12.3576	0.0316182	0.929357
P25106	ACKR3	11.1849	11.0112	0.173654	0.194198
P25116	F2R	13.0867	13.0961	-0.0093846	0.987752
P25205	MCM3	14.7782	14.7417	0.0364514	0.805267
P25208	NFYB	15.195	15.041	0.154047	0.213422
P25325	MPST	16.62	16.4847	0.135213	0.149283
P25398	RPS12	17.9782	18.0743	-0.0960895	0.636168
P25440	BRD2	13.7198	13.6961	0.0236387	0.857059
P25445	FAS	13.1239	13.5317	-0.407754	0.114037
P25490	YY1	15.0436	15.1015	-0.0578925	0.340875
P25685	DNAJB1	15.5988	15.4386	0.160152	0.0874683
P25686	DNAJB2	12.6178	12.6088	0.00906563	0.949876
P25705	ATP5F1A	19.8865	19.8254	0.0610939	0.55691
P25786	PSMA1	17.8514	17.8104	0.0410132	0.727537
P25787	PSMA2	14.8038	14.829	-0.0251723	0.904233
P25788	PSMA3	16.1063	16.0872	0.0191134	0.881374
P25789	PSMA4	16.1635	16.1419	0.021625	0.921137
P26006	ITGA3	16.8262	17.0309	-0.20462	0.181208
P26012	ITGB8	13.3268	12.5476	0.779206	0.284971
P26022	PTX3	13.0461	13.2548	-0.20861	0.32724
P26038	MSN	18.9124	18.8627	0.0496538	0.67711
P26045	PTPN3	13.241	12.6543	0.586653	0.404578
P26196	DDX6	16.2209	16.1701	0.0507571	0.374196
P26232	CTNNA2	12.0956	12.1278	-0.0322496	0.928693
P26358	DNMT1	14.1435	14.1835	-0.0400116	0.75304
P26367	PAX6	13.5372	14.0146	-0.477377	0.52277
P26368	U2AF2	17.221	17.2394	-0.0183641	0.745359
P26373	RPL13	17.4147	17.5276	-0.112916	0.454419
P26440	IVD	16.8839	16.7335	0.150327	0.376389
P26447	S100A4	14.5572	14.74	-0.18282	0.731127
P26583	HMGB2	17.8565	17.714	0.142556	0.472235
P26599	PTBP1	18.7035	18.9063	-0.202747	0.295617
P26639	TARS1	16.9831	17.0153	-0.0322107	0.873806
P26640	VARS1	16.8022	16.5824	0.219766	0.366203
P26641	EEF1G	18.8612	18.9304	-0.0691086	0.630045
P26885	FKBP2	17.1532	17.0975	0.0557615	0.815495
P27105	STOM	15.6533	15.425	0.228315	0.162981
P27144	AK4	16.0324	15.8922	0.140191	0.487833
P27348	YWHAQ	19.4584	19.3773	0.0810443	0.321914
P27361	MAPK3	16.687	16.5003	0.186762	0.267505
P27448	MARK3	13.1683	13.0622	0.106132	0.546121
P27449	ATP6V0C	12.0464	12.9096	-0.863132	0.324114
P27544	CERS1	13.5675	13.459	0.10842	0.587374
P27635	RPL10	17.1457	17.194	-0.0483358	0.722274
P27694	RPA1	16.538	16.5013	0.036664	0.650656
P27695	APEX1	18.9001	18.8263	0.0738706	0.305975
P27707	DCK	14.6194	14.2977	0.321623	0.243691
P27708	CAD	16.0569	16.0173	0.0395892	0.758193
P27797	CALR	20.9583	21.0376	-0.0793645	0.342027
P27816	MAP4	18.6289	18.6515	-0.0226289	0.89803
P27824	CANX	19.8593	19.8358	0.0235096	0.722467
P27986	PIK3R1	11.2928	11.9316	-0.638764	0.223363
P27987	ITPKB	14.2414	14.0453	0.19613	0.633636
P28062	PSMB8	13.5464	13.4967	0.049734	0.86514
P28065	PSMB9	13.3566	13.2316	0.124969	0.614105
P28066	PSMA5	15.7758	15.8146	-0.0388285	0.753602
P28070	PSMB4	15.6811	15.8788	-0.19771	0.0538373
P28072	PSMB6	15.649	15.7589	-0.109914	0.535689
P28074	PSMB5	14.7236	14.9657	-0.242087	0.203847
P28161	GSTM2	15.2935	14.5761	0.717459	0.250284
P28288	ABCD3	14.8518	14.7488	0.102995	0.668678
P28290	ITPRID2	12.2863	11.958	0.328245	0.459097
P28300	LOX	11.3601	11.6227	-0.262619	0.642949
P28331	NDUFS1	17.5665	17.4668	0.0997706	0.450982
P28347	TEAD1	14.3824	14.1887	0.193766	0.516282
P28358	HOXD10	14.3658	13.8383	0.527436	0.235906
P28370	SMARCA1	14.2208	14.3267	-0.105883	0.658495
P28482	MAPK1	16.4555	16.566	-0.110492	0.411773
P28676	GCA	13.852	13.6778	0.174178	0.549175
P28702	RXRB	12.7208	12.3866	0.334196	0.0552366
P28715	ERCC5	7.4285	8.94134	-1.51284	0.338223
P28799	GRN	15.602	16.2379	-0.635923	0.164407
P28827	PTPRM	12.2191	12.148	0.0710739	0.788796
P28838	LAP3	16.4812	16.4819	-0.000677381	0.993517
P29034	S100A2	10.9652	11.1371	-0.171841	0.729344
P29083	GTF2E1	12.2525	12.2565	-0.00395349	0.989395
P29084	GTF2E2	11.9518	12.4521	-0.500353	0.0855359
P29144	TPP2	15.7169	15.548	0.16894	0.269781
P29218	IMPA1	16.7146	16.5777	0.13685	0.38556
P29279	CCN2	12.5956	13.1122	-0.5166	0.593888
P29317	EPHA2	15.6157	15.9595	-0.343751	0.422945
P29323	EPHB2	11.6754	12.3674	-0.692014	0.273118
P29353	SHC1	12.3406	12.5702	-0.229582	0.490108
P29372	MPG	12.1437	12.4908	-0.347073	0.330865
P29373	CRABP2	12.9915	12.9164	0.0750242	0.908419
P29401	TKT	19.9844	20.0317	-0.0472609	0.875286
P29536	LMOD1	16.1443	16.3809	-0.236623	0.23881
P29558	RBMS1	15.1553	15.3043	-0.149073	0.417408
P29590	PML	14.7117	14.7968	-0.0850581	0.735774
P29597	TYK2	9.0962	8.34592	0.750274	0.211223
P29692	EEF1D	18.092	18.1703	-0.0782546	0.34963
P29762	CRABP1	13.5322	14.9919	-1.45964	0.192947
P29966	MARCKS	19.1925	19.3615	-0.169045	0.379987
P29972	AQP1	14.4823	13.9849	0.497362	0.556472
P29992	GNA11	15.5442	15.4981	0.046107	0.54542
P30038	ALDH4A1	16.3306	16.4445	-0.113897	0.7061
P30039	PBLD	12.6519	12.6754	-0.023481	0.922581
P30040	ERP29	18.3864	18.3863	3.74654e-05	0.999787
P30041	PRDX6	19.0551	19.0442	0.0109694	0.940185
P30043	BLVRB	16.2951	15.941	0.354113	0.38846
P30044	PRDX5	18.6493	18.4879	0.16141	0.245602
P30046	DDT	16.3353	16.0212	0.314095	0.430165
P30047	GCHFR	13.1352	12.3518	0.783402	0.133685
P30048	PRDX3	19.9358	19.8166	0.119163	0.543537
P30049	ATP5F1D	17.3227	17.3628	-0.0401152	0.636939
P30050	RPL12	18.5507	18.5733	-0.0226279	0.789509
P30084	ECHS1	16.3937	16.3736	0.0201216	0.888856
P30085	CMPK1	16.2141	16.0298	0.184319	0.338314
P30086	PEBP1	19.8619	19.7055	0.156367	0.636074
P30101	PDIA3	21.4219	21.4158	0.00610583	0.923281
P30153	PPP2R1A	17.1302	17.0345	0.0957028	0.22582
P30154	PPP2R1B	16.1793	16.1	0.0793	0.397525
P30260	CDC27	16.546	16.682	-0.135933	0.558937
P30405	PPIF	16.1882	15.8633	0.32492	0.380762
P30419	NMT1	16.2281	16.0694	0.158706	0.0758999
P30511	HLA-F	7.37402	7.57111	-0.197094	0.728057
P30519	HMOX2	15.0326	14.9341	0.0985208	0.451907
P30520	ADSS2	15.5801	15.744	-0.163976	0.660978
P30533	LRPAP1	16.8466	16.937	-0.0904319	0.449529
P30536	TSPO	18.071	18.096	-0.0250228	0.94498
P30559	OXTR	12.9369	13.4807	-0.543863	0.00226941
P30566	ADSL	15.8793	15.8249	0.054443	0.673031
P30613	PKLR	13.2592	13.7066	-0.447376	0.241011
P30622	CLIP1	13.9017	13.9623	-0.0606512	0.543321
P30626	SRI	17.7507	17.8236	-0.072941	0.56439
P30711	GSTT1	13.5278	13.7426	-0.214767	0.54761
P30825	SLC7A1	15.2173	14.9034	0.313951	0.244437
P30837	ALDH1B1	16.4996	16.4833	0.0163014	0.936574
P30876	POLR2B	15.2755	15.2386	0.0368323	0.411446
P31040	SDHA	17.1599	17.1348	0.0250673	0.813341
P31146	CORO1A	12.2636	11.9295	0.33402	0.470985
P31150	GDI1	17.1703	17.0734	0.0968779	0.445786
P31153	MAT2A	16.1554	16.0745	0.0809167	0.231286
P31323	PRKAR2B	14.65	14.755	-0.105018	0.480769
P31327	CPS1	12.7889	12.5217	0.267206	0.382534
P31431	SDC4	12.6531	12.53	0.123105	0.544745
P31483	TIA1	14.5818	14.7431	-0.161329	0.199429
P31689	DNAJA1	16.029	15.9974	0.0315485	0.698209
P31749	AKT1	14.4658	14.3074	0.1584	0.153487
P31751	AKT2	14.2556	14.0888	0.16676	0.45434
P31930	UQCRC1	18.1086	18.0559	0.0527338	0.610227
P31937	HIBADH	16.8437	16.6324	0.211326	0.453002
P31939	ATIC	16.886	16.8215	0.0645669	0.653316
P31942	HNRNPH3	17.8747	18.0693	-0.194628	0.18684
P31943	HNRNPH1	19.7129	19.8405	-0.127591	0.20767
P31946	YWHAB	19.8163	19.783	0.0333196	0.503871
P31948	STIP1	17.6662	17.5413	0.124931	0.0455692
P31949	S100A11	17.8463	18.315	-0.468727	0.139693
P32119	PRDX2	20.1489	19.9931	0.155781	0.23821
P32121	ARRB2	13.1886	12.8401	0.34852	0.268984
P32189	GK	12.8884	12.8418	0.0465896	0.87824
P32243	OTX2	15.4121	14.8739	0.538214	0.122518
P32297	CHRNA3	12.5042	12.3023	0.201917	0.287439
P32321	DCTD	15.3542	15.0092	0.345044	0.29845
P32322	PYCR1	16.6816	16.8859	-0.20435	0.482157
P32418	SLC8A1	12.5614	12.9619	-0.400531	0.392263
P32455	GBP1	15.1788	15.1516	0.0271303	0.841923
P32780	GTF2H1	12.0216	11.7692	0.252351	0.601679
P32856	STX2	14.1303	13.9172	0.213114	0.535304
P32929	CTH	14.3224	13.803	0.519465	0.428235
P32969	RPL9P9	16.1232	16.2576	-0.134465	0.460456
P33121	ACSL1	15.7663	15.6757	0.0905551	0.735098
P33176	KIF5B	16.3826	16.3527	0.0298548	0.722291
P33240	CSTF2	15.0352	14.9419	0.0932951	0.702864
P33316	DUT	14.4425	14.4986	-0.0561373	0.373771
P33527	ABCC1	16.0425	15.837	0.205517	0.0909412
P33897	ABCD1	13.3677	13.4662	-0.0984838	0.471364
P33908	MAN1A1	14.69	15.3108	-0.620762	0.374127
P33991	MCM4	13.9443	13.9837	-0.0394227	0.684768
P33992	MCM5	16.0045	15.9531	0.0513949	0.630939
P33993	MCM7	14.9579	14.7933	0.164553	0.378134
P34059	GALNS	13.895	13.8333	0.0617375	0.781906
P34741	SDC2	15.5355	15.7883	-0.25281	0.25326
P34896	SHMT1	15.7439	15.5331	0.210752	0.308382
P34897	SHMT2	16.9197	16.9926	-0.0728995	0.532885
P34913	EPHX2	14.7188	13.6265	1.09229	0.0463014
P34931	HSPA1L	19.2021	19.4421	-0.239976	0.187592
P34932	HSPA4	17.6749	17.6868	-0.0119446	0.834939
P34949	MPI	15.5691	15.3679	0.201216	0.409884
P35052	GPC1	12.1044	12.2655	-0.161094	0.864873
P35080	PFN2	17.8894	17.9392	-0.0497219	0.54572
P35221	CTNNA1	17.7355	17.7405	-0.00507995	0.945453
P35222	CTNNB1	16.875	16.9045	-0.0295841	0.728666
P35232	PHB	18.5129	18.5089	0.00404181	0.958116
P35237	SERPINB6	16.0917	16.1008	-0.009113	0.965369
P35240	NF2	14.014	13.7212	0.292755	0.160492
P35241	RDX	18.9471	18.7973	0.149769	0.244643
P35244	RPA3	14.8771	14.6983	0.17877	0.150898
P35249	RFC4	14.3384	14.3081	0.0302993	0.801057
P35250	RFC2	14.5422	14.47	0.0722458	0.63962
P35251	RFC1	13.6067	13.644	-0.0372821	0.655664
P35268	RPL22	19.9853	19.8905	0.0947948	0.225987
P35269	GTF2F1	15.6542	15.4125	0.241631	0.243686
P35270	SPR	14.4285	14.0594	0.369155	0.239532
P35442	THBS2	12.2506	12.3311	-0.0805183	0.427553
P35475	IDUA	17.1132	17.378	-0.264739	0.441588
P35499	SCN4A	12.6375	12.553	0.0844392	0.735811
P35520	CBS	12.5462	13.0243	-0.478106	0.229194
P35527;SWISS-PROT:P35527	KRT9;	14.3503	14.9745	-0.624181	0.327186
P35555	FBN1	13.8254	14.4276	-0.602149	0.0676923
P35556	FBN2	14.8305	15.1568	-0.326275	0.326147
P35573	AGL	15.314	15.2156	0.0983452	0.626129
P35579	MYH9	19.2964	19.5675	-0.271071	0.318263
P35580	MYH10	20.2751	20.368	-0.0928602	0.692092
P35606	COPB2	17.5869	17.5764	0.0104451	0.84306
P35610	SOAT1	13.9701	13.9115	0.0585722	0.819848
P35611	ADD1	16.7029	16.4948	0.20807	0.489766
P35612	ADD2	12.5518	12.4025	0.149332	0.683859
P35613	BSG	19.9496	19.5553	0.3943	0.154415
P35625	TIMP3	14.7295	14.6451	0.0844856	0.792252
P35626	GRK3	8.90127	9.23401	-0.332734	0.346733
P35637	FUS	17.8074	17.6528	0.154619	0.552481
P35658	NUP214	17.7928	17.7005	0.0922937	0.220558
P35659	DEK	16.9972	17.0092	-0.0120652	0.92639
P35670	ATP7B	11.5682	11.3483	0.219839	0.577243
P35749	MYH11	15.2439	15.909	-0.665088	0.141527
P35754	GLRX	13.3992	13.1328	0.266338	0.24379
P35790	CHKA	9.99302	9.90131	0.0917117	0.839016
P35813	PPM1A	14.9907	14.8643	0.126383	0.23647
P35908	KRT2	14.4338	15.0476	-0.6138	0.288904
P35914	HMGCL	16.275	16.2288	0.0461959	0.832361
P35968	KDR	10.8802	11.1763	-0.296092	0.33942
P35998	PSMC2	17.681	17.5865	0.0945014	0.388501
P36021	SLC16A2	13.0572	13.2645	-0.207271	0.4993
P36404	ARL2	14.9396	14.7065	0.233093	0.167794
P36405	ARL3	16.3058	16.2698	0.0359995	0.817151
P36507	MAP2K2	16.2186	16.0003	0.218301	0.279019
P36542	ATP5F1C	17.4725	17.3974	0.0750969	0.622978
P36543	ATP6V1E1	16.0352	15.9185	0.116698	0.59117
P36551	CPOX	13.861	14.0249	-0.163917	0.409002
P36578	RPL4	18.3708	18.3074	0.0634293	0.612621
P36639	NUDT1	14.3402	14.273	0.0672015	0.801664
P36776	LONP1	16.1567	16.1394	0.0173027	0.808526
P36871	PGM1	16.8861	16.728	0.158098	0.147295
P36873	PPP1CC	17.3871	17.3108	0.0762541	0.237727
P36894	BMPR1A	11.9684	11.891	0.0773888	0.574104
P36897	TGFBR1	13.1705	12.8048	0.365697	0.217742
P36915	GNL1	15.4762	15.4852	-0.00904485	0.903898
P36954	POLR2I	12.6583	12.6292	0.0291038	0.844566
P36955	SERPINF1	16.5563	15.968	0.588351	0.296751
P36957	DLST	17.1949	17.115	0.0798689	0.387895
P36959	GMPR	15.2146	15.5493	-0.334686	0.0284119
P36969	GPX4	14.2498	13.7656	0.484104	0.373059
P37059	HSD17B2	19.2406	18.928	0.312579	0.302546
P37108	SRP14	17.8202	17.7634	0.0567933	0.507846
P37198	NUP62	16.5259	16.5309	-0.00494855	0.923102
P37235	HPCAL1	13.6155	13.9586	-0.343115	0.430288
P37268	FDFT1	14.2175	14.3574	-0.139857	0.5499
P37802	TAGLN2	19.5121	19.7046	-0.192485	0.556612
P37837	TALDO1	19.0336	18.8459	0.187648	0.11753
P37840	SNCA	15.8491	15.6766	0.172504	0.705356
P38117	ETFB	17.9714	17.9438	0.0275898	0.903178
P38159	RBMX	18.7287	18.8332	-0.104538	0.485238
P38432	COIL	12.6483	12.7033	-0.0550476	0.64133
P38435	GGCX	13.1554	13.2711	-0.115731	0.686015
P38571	LIPA	12.612	12.4956	0.116341	0.841896
P38606	ATP6V1A	16.7628	16.7388	0.024057	0.909994
P38646	HSPA9	19.3671	19.4471	-0.0799343	0.392732
P38919	EIF4A3	16.6245	16.6984	-0.0738592	0.452669
P38935	IGHMBP2	10.265	10.0189	0.24605	0.345191
P38936	CDKN1A	10.4531	11.1649	-0.711784	0.135964
P39019	RPS19	17.98	17.9902	-0.0102252	0.94468
P39023	RPL3	18.9126	18.9296	-0.0169847	0.74284
P39060	COL18A1	15.3418	15.5943	-0.252492	0.328904
P39656	DDOST	18.1137	18.0511	0.0626392	0.63432
P39687	ANP32A	17.9842	17.9557	0.0285156	0.758083
P39748	FEN1	15.071	15.0315	0.0394354	0.795528
P39880	CUX1	14.0544	14.1372	-0.0828228	0.594776
P40121	CAPG	14.2359	14.2558	-0.0198694	0.960676
P40123	CAP2	17.1487	17.2957	-0.147012	0.288328
P40126	DCT	17.406	16.9671	0.43888	0.359578
P40189	IL6ST	11.5906	11.5922	-0.00153677	0.997883
P40222	TXLNA	15.3816	15.4409	-0.059298	0.382898
P40227	CCT6A	17.8263	17.7531	0.0732199	0.308997
P40261	NNMT	12.8697	12.9619	-0.0922477	0.867359
P40424	PBX1	13.4571	13.7825	-0.325399	0.174995
P40426	PBX3	13.6966	13.6047	0.0918323	0.805836
P40429	RPL13A	17.8713	17.9039	-0.0326053	0.766688
P40616	ARL1	12.6694	12.7722	-0.102769	0.477119
P40617	ARL4A	10.3317	11.0014	-0.669726	0.421904
P40692	MLH1	14.1575	14.0284	0.129048	0.247727
P40763	STAT3	16.0317	15.9034	0.128372	0.547088
P40818	USP8	12.7063	12.5132	0.193137	0.331295
P40855	PEX19	13.1929	13.2644	-0.0715047	0.579303
P40925	MDH1	19.8796	19.8129	0.0667052	0.554822
P40926	MDH2	19.4415	19.4307	0.0107946	0.899962
P40937	RFC5	14.0472	14.3424	-0.295224	0.331619
P40938	RFC3	13.6032	13.6387	-0.035473	0.870283
P40939	HADHA	17.9767	17.9831	-0.00632327	0.960321
P40967	PMEL	17.4007	17.3211	0.0796222	0.868513
P41091	EIF2S3	16.7301	16.7838	-0.0536489	0.257441
P41208	CETN2	14.8432	14.7572	0.0859736	0.657078
P41214	EIF2D	13.799	13.5964	0.202585	0.131793
P41219	PRPH	16.1179	15.5571	0.560839	0.438065
P41221;Q9H1J7	WNT5A;WNT5B	10.9873	11.2838	-0.296569	0.357952
P41222	PTGDS	14.0682	13.4147	0.653482	0.42669
P41223	BUD31	14.0609	14.0938	-0.0328801	0.82224
P41226	UBA7	9.70986	10.3804	-0.670585	0.0848439
P41227	NAA10	15.6944	15.7656	-0.0711838	0.306645
P41229	KDM5C	12.9333	12.8215	0.111795	0.583842
P41236	PPP1R2	14.7805	14.6768	0.103674	0.40334
P41240	CSK	14.8339	14.7591	0.0747951	0.599429
P41247	PNPLA4	12.3725	12.1521	0.220349	0.388362
P41250	GARS1	16.5496	16.577	-0.0274083	0.843876
P41252	IARS1	16.8569	16.9125	-0.0556673	0.279457
P41440	SLC19A1	13.6279	13.1574	0.470488	0.104986
P41567	EIF1	12.9652	12.7952	0.169916	0.533403
P41732	TSPAN7	11.8524	12.364	-0.5116	0.137058
P41743	PRKCI	14.8194	14.7991	0.0203624	0.771978
P42025	ACTR1B	14.2351	14.2727	-0.0375828	0.825341
P42126	ECI1	16.6444	16.66	-0.0155905	0.936417
P42166	TMPO	18.0884	18.1845	-0.0961154	0.555135
P42224	STAT1	14.622	14.5669	0.0551204	0.40832
P42285	MTREX	15.2966	15.1696	0.126998	0.101886
P42330	AKR1C3	12.3369	12.5954	-0.258484	0.168123
P42345	MTOR	16.3072	16.1654	0.141783	0.0944667
P42356	PI4KA	15.6332	15.4343	0.198821	0.333754
P42566	EPS15	14.5544	14.3341	0.220272	0.284932
P42574	CASP3	14.6995	14.6649	0.0345884	0.72595
P42575	CASP2	11.7364	11.8473	-0.110891	0.680996
P42677	RPS27	16.6853	16.756	-0.0707161	0.491476
P42684	ABL2	12.9688	12.5567	0.412103	0.373825
P42694	HELZ	12.2108	12.2484	-0.0376737	0.824577
P42696	RBM34	13.8163	14.1822	-0.365882	0.291878
P42704	LRPPRC	17.3124	17.3729	-0.0605649	0.469436
P42765	ACAA2	15.6535	15.6802	-0.0266942	0.755765
P42766	RPL35	17.1943	17.1677	0.0265786	0.886294
P42771	CDKN2A	13.3795	13.5582	-0.178713	0.74474
P42785	PRCP	15.5735	15.8259	-0.252425	0.563292
P42858	HTT	12.9752	12.7841	0.191065	0.346715
P42892	ECE1	11.7759	13.0611	-1.28521	0.0719654
P42898	MTHFR	13.5495	13.4049	0.144607	0.507876
P43034	PAFAH1B1	16.8699	16.8121	0.0578502	0.219615
P43121	MCAM	15.0481	15.679	-0.630902	0.179727
P43155	CRAT	15.022	14.945	0.0769219	0.597886
P43243	MATR3	17.6146	17.7536	-0.138978	0.258973
P43246	MSH2	14.6381	14.3951	0.242949	0.0587317
P43251	BTD	13.5687	13.3647	0.20399	0.40592
P43304	GPD2	16.2175	16.2493	-0.0317642	0.802676
P43307	SSR1	17.248	17.5306	-0.282587	0.146676
P43353	ALDH3B1	13.8255	13.7991	0.0264494	0.936592
P43378	PTPN9	15.5297	15.386	0.143682	0.151287
P43487	RANBP1	17.2666	17.1393	0.127351	0.389118
P43490	NAMPT	16.5768	16.5022	0.0746242	0.519988
P43686	PSMC4	16.5862	16.5729	0.0132897	0.854116
P43897	TSFM	15.6928	15.6715	0.0213128	0.847554
P45844	ABCG1	10.8932	11.1089	-0.215664	0.626877
P45877	PPIC	14.5498	14.5208	0.0290734	0.954172
P45880	VDAC2	18.9929	19.2072	-0.21439	0.365358
P45954	ACADSB	15.0825	14.9889	0.0935792	0.755237
P45973	CBX5	16.2491	16.1994	0.0497312	0.591792
P45974	USP5	16.9984	17.0173	-0.0189689	0.773166
P45984	MAPK9	14.3706	13.9773	0.393267	0.126502
P45985	MAP2K4	15.2522	14.8936	0.358649	0.0730669
P46013	MKI67	10.2089	10.3822	-0.17323	0.719765
P46019	PHKA2	11.9446	11.8482	0.0964847	0.76778
P46020	PHKA1	13.6434	13.6851	-0.0416987	0.753511
P46060	RANGAP1	16.0389	16.0039	0.0349993	0.466382
P46063	RECQL	15.675	15.9317	-0.256729	0.0766866
P46087	NOP2	14.8418	14.8769	-0.035105	0.831942
P46100	ATRX	15.0125	15.1143	-0.101757	0.371384
P46108	CRK	16.3232	16.2935	0.0296451	0.700206
P46109	CRKL	14.0463	14.0874	-0.0411338	0.720508
P46199	MTIF2	12.9092	12.941	-0.0317621	0.749143
P46379	BAG6	15.3408	15.344	-0.00318854	0.956723
P46459	NSF	16.5011	16.4877	0.0133538	0.916291
P46527	CDKN1B	13.1245	12.8581	0.266455	0.547152
P46531	NOTCH1	11.2677	11.3595	-0.0917537	0.775446
P46734	MAP2K3	14.2917	14.1721	0.119672	0.404829
P46736	BRCC3	14.2547	14.2432	0.0115166	0.851338
P46776	RPL27A	19.193	19.1603	0.0327551	0.816016
P46777	RPL5	17.8096	17.8521	-0.0424383	0.532825
P46778	RPL21	16.449	16.3719	0.0771325	0.492505
P46779	RPL28	18.7327	18.6472	0.0855103	0.375984
P46781	RPS9	18.4787	18.4911	-0.0124199	0.948623
P46782	RPS5	18.7291	18.8076	-0.0785056	0.465055
P46783	RPS10	17.6137	17.6216	-0.0079236	0.940739
P46821	MAP1B	16.5734	16.6369	-0.0635435	0.593568
P46926	GNPDA1	16.6369	16.2995	0.33731	0.313199
P46934	NEDD4	9.74007	10.1792	-0.439139	0.344425
P46937	YAP1	15.8803	15.7379	0.142456	0.254636
P46939	UTRN	16.1873	15.9935	0.193837	0.460239
P46940	IQGAP1	16.3507	16.4114	-0.0607287	0.227156
P46976	GYG1	13.8244	13.7025	0.12186	0.703208
P46977	STT3A	17.0092	16.9546	0.0545634	0.393443
P47224	RABIF	12.9679	12.7433	0.224651	0.340913
P47736	RAP1GAP	12.4978	12.7515	-0.253696	0.715273
P47755	CAPZA2	17.4504	17.3545	0.0958435	0.382554
P47756	CAPZB	17.6153	17.5943	0.0209511	0.590455
P47804	RGR	14.1918	13.8724	0.319401	0.646673
P47813	EIF1AX	14.6811	14.4497	0.231408	0.612373
P47895	ALDH1A3	18.4362	17.7547	0.681495	0.14059
P47897	QARS1	16.5871	16.5945	-0.00731271	0.934396
P47914	RPL29	17.0282	16.643	0.385146	0.655551
P47985	UQCRFS1	16.1405	16.1342	0.00627184	0.932285
P48047	ATP5PO	16.8891	16.8834	0.00576701	0.972757
P48059	LIMS1	15.2794	15.261	0.0184314	0.886867
P48060	GLIPR1	12.9861	13.1984	-0.212342	0.201477
P48147	PREP	16.231	16.0828	0.148135	0.216246
P48163	ME1	13.8082	13.6799	0.128301	0.574934
P48200	IREB2	13.0249	12.8112	0.213622	0.648325
P48307	TFPI2	11.7507	12.6805	-0.92982	0.235629
P48382	RFX5	13.1625	13.0575	0.105042	0.274125
P48426	PIP4K2A	15.2719	15.0741	0.197708	0.0928177
P48444	ARCN1	17.7148	17.701	0.0137261	0.825611
P48449	LSS	16.129	16.1993	-0.0702787	0.685598
P48454	PPP3CC	13.3447	13.2714	0.07324	0.734281
P48506	GCLC	15.0717	14.811	0.26071	0.280539
P48507	GCLM	14.0582	13.8449	0.213263	0.144651
P48509	CD151	16.3014	16.5732	-0.271798	0.302166
P48539	PCP4	11.7126	11.9774	-0.264803	0.517199
P48556	PSMD8	18.2243	18.275	-0.050706	0.621805
P48634	PRRC2A	15.6424	15.7156	-0.0731738	0.431601
P48637	GSS	15.0875	14.9471	0.140451	0.505222
P48643	CCT5	16.876	16.7809	0.0951507	0.173423
P48651	PTDSS1	12.5933	12.8303	-0.23703	0.17392
P48681	NES	12.5738	12.3764	0.197403	0.27961
P48723	HSPA13	14.8024	14.7595	0.042837	0.691331
P48728	AMT	13.6741	13.5324	0.141687	0.478207
P48729	CSNK1A1	14.1876	14.2717	-0.0841042	0.584424
P48730	CSNK1D	12.6328	12.6282	0.00468289	0.985821
P48735	IDH2	18.5058	18.5165	-0.0106633	0.930044
P48739	PITPNB	15.3281	15.1556	0.172558	0.0487494
P48741	HSPA7	11.9281	11.8525	0.0756006	0.829558
P49006	MARCKSL1	19.7182	19.6365	0.0816729	0.58715
P49023	PXN	14.0537	14.2169	-0.163206	0.0435475
P49069	CAMLG	12.1622	12.1823	-0.0201174	0.824341
P49116	NR2C2	13.4532	13.298	0.155149	0.122602
P49189	ALDH9A1	18.5717	18.2769	0.294815	0.415571
P49207	RPL34	18.0902	18.3294	-0.239235	0.231247
P49257	LMAN1	18.1051	18.1468	-0.0417363	0.64756
P49321	NASP	16.7493	16.703	0.0462811	0.792229
P49327	FASN	18.3661	18.2799	0.0861162	0.606662
P49354	FNTA	14.5525	14.3997	0.152718	0.368179
P49356	FNTB	12.5555	12.5164	0.0390933	0.872792
P49366	DHPS	12.3836	12.0111	0.372532	0.162161
P49368	CCT3	17.7094	17.6066	0.102804	0.0524266
P49406	MRPL19	15.1844	15.1975	-0.0130808	0.896117
P49407	ARRB1	14.1092	13.8373	0.271862	0.396071
P49411	TUFM	19.2901	19.3448	-0.0547189	0.545834
P49419	ALDH7A1	17.0947	17.0541	0.0406604	0.725785
P49427	CDC34	14.4216	14.1066	0.315004	0.111577
P49441	INPP1	12.1486	12.3004	-0.151779	0.743032
P49448	GLUD2	11.5784	10.7167	0.861711	0.218084
P49458	SRP9	17.9798	17.8799	0.0998766	0.207112
P49459	UBE2A	13.1954	13.0954	0.100071	0.55919
P49585	PCYT1A	15.9901	15.9267	0.0633757	0.421543
P49588	AARS1	17.0124	16.9487	0.0636928	0.622799
P49589	CARS1	15.0834	15.1305	-0.0471635	0.507796
P49590	HARS2	13.7048	13.8616	-0.156767	0.342548
P49591	SARS1	15.802	15.651	0.151041	0.351254
P49593	PPM1F	14.122	14.1062	0.0158075	0.902994
P49641	MAN2A2	11.9345	11.6593	0.275186	0.309855
P49643	PRIM2	9.28107	9.37085	-0.0897841	0.823335
P49674	CSNK1E	15.256	15.2218	0.0341864	0.767864
P49711	CTCF	13.7943	13.7783	0.0159867	0.630167
P49720	PSMB3	14.5475	14.4897	0.0578048	0.807372
P49721	PSMB2	15.4632	15.4044	0.0587778	0.795385
P49736	MCM2	14.0416	14.0329	0.00865211	0.94123
P49746	THBS3	12.8421	13.483	-0.640976	0.34444
P49748	ACADVL	16.9119	16.9764	-0.0644776	0.592849
P49750	YLPM1	15.324	15.3221	0.00196164	0.977344
P49754	VPS41	12.7761	12.7837	-0.00768917	0.940218
P49755	TMED10	17.1607	17.2053	-0.044601	0.551151
P49756	RBM25	15.2186	15.2722	-0.053582	0.183861
P49757	NUMB	13.0575	13.1303	-0.0728286	0.400411
P49768	PSEN1	14.933	14.966	-0.0329802	0.774409
P49770	EIF2B2	13.515	13.3517	0.163228	0.104695
P49773	HINT1	17.9242	17.709	0.215194	0.357779
P49789	FHIT	13.8594	13.541	0.318433	0.372584
P49790	NUP153	14.9706	14.9884	-0.0177756	0.657687
P49792	RANBP2	16.225	16.1571	0.0679556	0.150099
P49810	PSEN2	12.1332	12.258	-0.124846	0.677849
P49815	TSC2	15.0614	14.9124	0.149013	0.328371
P49821	NDUFV1	16.6788	16.7154	-0.0365994	0.671187
P49840	GSK3A	13.6142	13.5059	0.108229	0.547137
P49841	GSK3B	14.9866	15.0742	-0.087576	0.493788
P49902	NT5C2	14.8998	14.5576	0.342151	0.238547
P49903	SEPHS1	14.2739	14.1935	0.0803634	0.805709
P49914	MTHFS	15.4893	15.4353	0.0540406	0.704703
P49915	GMPS	16.8626	16.458	0.404627	0.176856
P49916	LIG3	14.0969	14.0291	0.0678214	0.54353
P49917	LIG4	12.2649	12.1112	0.153767	0.721857
P49918	CDKN1C	12.7539	12.0761	0.677856	0.246891
P49959	MRE11	15.112	15.1279	-0.0158571	0.768149
P50148	GNAQ	14.6946	14.6627	0.0318435	0.581231
P50150	GNG4	13.1075	13.1101	-0.00265738	0.995056
P50151	GNG10	13.9153	13.7442	0.171053	0.55406
P50213	IDH3A	14.9464	14.918	0.0283843	0.867719
P50225	SULT1A1	15.8121	15.1284	0.683716	0.585203
P50281	MMP14	15.2661	15.4549	-0.188791	0.331842
P50336	PPOX	15.2048	15.0458	0.158977	0.436987
P50395	GDI2	18.1529	18.0035	0.14947	0.16923
P50402	EMD	17.3979	17.4482	-0.0503172	0.37769
P50416	CPT1A	16.081	16.5088	-0.427843	0.370777
P50443	SLC26A2	9.87246	10.0084	-0.135956	0.822607
P50452	SERPINB8	11.67	11.8681	-0.198112	0.636078
P50453	SERPINB9	17.2883	15.8465	1.44184	0.14804
P50454	SERPINH1	19.4653	19.6268	-0.161545	0.474002
P50458	LHX2	10.8407	11.112	-0.271338	0.5137
P50479	PDLIM4	14.907	15.1328	-0.225774	0.480179
P50502	ST13	18.4672	18.3719	0.0952971	0.279885
P50542	PEX5	12.8436	12.8196	0.0240625	0.908738
P50548	ERF	13.5549	13.2832	0.271772	0.452335
P50549	ETV1	7.08847	9.07595	-1.98747	0.467018
P50552	VASP	15.4246	15.8842	-0.459515	0.33375
P50570	DNM2	16.8395	16.7645	0.0750484	0.599021
P50579	METAP2	13.6194	13.6891	-0.0696526	0.386662
P50583	NUDT2	13.3581	13.2373	0.120751	0.51437
P50613	CDK7	12.5844	13.0345	-0.450074	0.339411
P50748	KNTC1	15.8794	15.6168	0.262617	0.270666
P50749	RASSF2	15.3347	15.3663	-0.031603	0.857262
P50750	CDK9	13.696	13.7668	-0.0707889	0.624873
P50851	LRBA	15.0205	14.8961	0.124422	0.353775
P50895	BCAM	16.8842	16.9565	-0.0722391	0.848097
P50897	PPT1	15.0309	15.3135	-0.282591	0.342607
P50914	RPL14	18.0754	18.1717	-0.0963137	0.541484
P50990	CCT8	18.4395	18.336	0.103474	0.198454
P50991	CCT4	17.8198	17.7507	0.0690981	0.225993
P50995	ANXA11	17.0493	17.1791	-0.129752	0.474029
P51003	PAPOLA	14.3931	14.3043	0.088816	0.318767
P51114	FXR1	18.0131	18.1914	-0.178227	0.159209
P51116	FXR2	15.8003	15.8599	-0.0595265	0.658175
P51148	RAB5C	18.6726	18.6864	-0.0138039	0.881494
P51149	RAB7A	18.48	18.454	0.026013	0.884987
P51151	RAB9A	14.1619	14.0051	0.15681	0.550715
P51153	RAB13	15.5868	15.5872	-0.000382457	0.998912
P51159	RAB27A	15.4917	14.8897	0.60207	0.344537
P51178	PLCD1	12.8632	12.3564	0.506846	0.182241
P51398	DAP3	14.3993	14.3369	0.0623514	0.671521
P51452	DUSP3	14.8456	14.6723	0.173324	0.430771
P51511	MMP15	15.1088	15.4584	-0.349618	0.310251
P51531	SMARCA2	14.7627	14.6544	0.108302	0.542312
P51532	SMARCA4	16.2884	16.2082	0.0802099	0.17495
P51553	IDH3G	14.5549	14.5799	-0.0249932	0.599046
P51570	GALK1	16.2777	15.9522	0.325471	0.367876
P51571	SSR4	17.1768	17.349	-0.172268	0.182525
P51572	BCAP31	18.7681	18.6646	0.103486	0.0390439
P51580	TPMT	14.4276	14.1015	0.326007	0.355293
P51606	RENBP	13.9267	13.5225	0.404215	0.144596
P51608	MECP2	15.3114	15.301	0.0103432	0.896649
P51610	HCFC1	15.7604	15.7047	0.0557301	0.487706
P51636	CAV2	11.154	12.2492	-1.09522	0.13835
P51648	ALDH3A2	16.063	15.9828	0.0802065	0.706269
P51649	ALDH5A1	16.3556	16.1118	0.243836	0.19714
P51659	HSD17B4	16.9267	16.956	-0.0292463	0.857211
P51665	PSMD7	15.9802	15.9462	0.034016	0.686587
P51668;Q9Y2X8	UBE2D1;UBE2D4	11.7741	11.7566	0.0175668	0.976429
P51674	GPM6A	16.2455	15.7943	0.451139	0.220685
P51687	SUOX	14.4842	14.51	-0.0258264	0.849233
P51689	ARSD	13.7147	13.5105	0.204225	0.479693
P51693	APLP1	14.2632	14.1551	0.108056	0.72335
P51784	USP11	15.0732	14.6266	0.446612	0.281249
P51790	CLCN3	13.4535	13.3927	0.0607787	0.846088
P51797	CLCN6	12.0801	12.1222	-0.0420445	0.616368
P51798	CLCN7	15.6416	15.7524	-0.110799	0.500946
P51808	DYNLT3	13.1968	12.911	0.285822	0.374056
P51809	VAMP7	13.0857	13.4889	-0.40329	0.486544
P51810	GPR143	17.7076	17.2002	0.507455	0.39583
P51812	RPS6KA3	14.157	14.0619	0.0951035	0.757694
P51858	HDGF	17.4953	17.4982	-0.00283146	0.972717
P51911	CNN1	13.9048	15.0296	-1.12476	0.323459
P51946	CCNH	12.6865	12.8068	-0.120279	0.649306
P51965	UBE2E1	14.0048	13.1516	0.853239	0.0184793
P51970	NDUFA8	16.1876	16.1356	0.0520469	0.647229
P51991	HNRNPA3	19.3699	19.4608	-0.0908472	0.416661
P52209	PGD	19.4109	19.2315	0.179347	0.164273
P52272	HNRNPM	19.2738	19.2274	0.046319	0.657566
P52292	KPNA2	13.6526	13.8115	-0.158878	0.494765
P52294	KPNA1	14.9446	14.8771	0.0674686	0.0960435
P52298	NCBP2	15.466	15.401	0.0649554	0.43337
P52306	RAP1GDS1	14.4137	14.3657	0.048048	0.432505
P52434	POLR2H	15.8584	15.9187	-0.0602725	0.403528
P52564	MAP2K6	13.9883	13.7168	0.271506	0.237849
P52565	ARHGDIA	17.7597	17.6583	0.101385	0.242496
P52569	SLC7A2	13.3301	13.3951	-0.0649449	0.60758
P52594	AGFG1	15.18	15.2348	-0.0548146	0.676635
P52597	HNRNPF	18.1504	18.141	0.00936603	0.883486
P52630	STAT2	13.5233	13.4494	0.0739222	0.723777
P52655	GTF2A1	14.2497	13.8298	0.419853	0.325109
P52701	MSH6	15.4667	15.3989	0.0677914	0.532617
P52732	KIF11	1.71769	-0.903818	2.6215	0.182257
P52735	VAV2	14.6369	14.5755	0.0614344	0.682868
P52756	RBM5	14.7622	14.7094	0.0527739	0.492826
P52758	RIDA	14.1882	14.2881	-0.0998367	0.845928
[truncated: 4,530 more rows]
