# Supplementary material for: Defective chaperone-mediated autophagy in the retinal pigment epithelium of age-related macular degeneration patients
Source: EMBO Mol Med. 2025 Oct 30;17(12):3472–95. doi: 10.1038/s44321-025-00329-w (PMC12686442; doi:10.1038/s44321-025-00329-w)
Supplement: Supplementary file 10 — Source data Fig. 2 [file 44321_2025_329_MOESM10_ESM.zip › Figure2/Figure2B/2B.xlsx]

## Sheet: Hoja1
Healthy	AMD
-0.0056246	-0.284485
0.0297896	-0.0083033
0.614364	-0.372983
0.130246	-0.376167
0.179879	0.211267
	0.00309116
	0.0323904
	-0.153464
Unpaired t test
P value	0.0362
P value summary	*
Significantly different (P < 0.05)?	Yes
One- or two-tailed P value?	Two-tailed
t, df	t=2.384, df=11
