# Supplementary material for: Defective chaperone-mediated autophagy in the retinal pigment epithelium of age-related macular degeneration patients
Source: EMBO Mol Med. 2025 Oct 30;17(12):3472–95. doi: 10.1038/s44321-025-00329-w (PMC12686442; doi:10.1038/s44321-025-00329-w)
Supplement: Supplementary file 11 — Source data Fig. 3 [file 44321_2025_329_MOESM11_ESM.zip]

Archive with 13 entries (9 files):
- Figure3/
- Figure3/Figure3F/
- Figure3/Figure3A/
- Figure3/Figure3E/
- Figure3/Figure3F/3F.xlsx
- __MACOSX/Figure3/Figure3F/._3F.xlsx
- Figure3/Figure3F/._3F.xlsx
- Figure3/Figure3A/3A.xlsx
- __MACOSX/Figure3/Figure3A/._3A.xlsx
- Figure3/Figure3A/._3A.xlsx
- Figure3/Figure3E/3E.xlsx
- __MACOSX/Figure3/Figure3E/._3E.xlsx
- Figure3/Figure3E/._3E.xlsx
