# Supplementary material for: Defective chaperone-mediated autophagy in the retinal pigment epithelium of age-related macular degeneration patients
Source: EMBO Mol Med. 2025 Oct 30;17(12):3472–95. doi: 10.1038/s44321-025-00329-w (PMC12686442; doi:10.1038/s44321-025-00329-w)
Supplement: Supplementary file 11 — Source data Fig. 3 [file 44321_2025_329_MOESM11_ESM.zip › Figure3/Figure3F/3F.xlsx]

## Sheet: Hoja1
HK2														Source of Variation	% of total variation	P value	P value summary	Significant?		Tukey's multiple comparisons test	Predicted (LS) mean diff.	95.00% CI of diff.	Below threshold?	Summary	Adjusted P Value
	Healthy					AMD								Inhibitor x Condition	6.638	0.003	**	Yes
Control	0.73	1.14	1.13	0.73	1.27	1.28	1.85	2.26	0.78	1.05	1.08	0.82		Inhibitor	0.5581	0.5273	ns	No		Healthy
MRT	0.9	1.09	1.33	0.77	1.38	1.4	1.81	1.91	0.62	1.07	0.91	0.64		Condition	0.2719	0.8612	ns	No		Control vs. MRT	-0.094	-0.3726 to 0.1846	No	ns	0.6748
N/L	1.05	1.53	2.13	0.87	1.17	1.24	1.89	1.64	0.5	0.95	0.74	0.66		Donor	84.48	<0.0001	****	Yes		Control vs. N/L	-0.35	-0.6286 to -0.07141	Yes	*	0.0125
																				MRT vs. N/L	-0.256	-0.5346 to 0.02259	No	ns	0.0752
																				AMD
																				Control vs. MRT	0.1086	-0.1269 to 0.3440	No	ns	0.486
																				Control vs. N/L	0.2143	-0.02117 to 0.4497	No	ns	0.0786
																				MRT vs. N/L	0.1057	-0.1297 to 0.3412	No	ns	0.5039
GAPDH														Source of Variation	% of total variation	P value	P value summary	Significant?		Tukey's multiple comparisons test	Predicted (LS) mean diff.	95.00% CI of diff.	Below threshold?	Summary	Adjusted P Value
	Healthy					AMD								Inhibitor x Condition	0.8023	0.3621	ns	No
Control	0.82	1.17	1.01	0.8	1.2	0.74	0.25	1.25	0.48	0.66	1.07	0.46		Inhibitor	2.578	0.0522	ns	No		Healthy
MRT	0.83	1.26	0.91	0.79	1.1	0.86	0.24	0.91	0.31	0.49	0.71	0.39		Condition	36.19	0.0252	*	Yes		Control vs. MRT	0.022	-0.1603 to 0.2043	No	ns	0.95
N/L	0.92	0.89	1.18	0.77	0.93	0.71	0.3	0.95	0.23	0.42	0.78	0.26		Donor	52.37	<0.0001	****	Yes		Control vs. N/L	0.062	-0.1203 to 0.2443	No	ns	0.6706
																				MRT vs. N/L	0.04	-0.1423 to 0.2223	No	ns	0.845
																				AMD
																				Control vs. MRT	0.1429	-0.01118 to 0.2969	No	ns	0.0721
																				Control vs. N/L	0.18	0.02596 to 0.3340	Yes	*	0.0204
																				MRT vs. N/L	0.03714	-0.1169 to 0.1912	No	ns	0.8163
SQLE														Source of Variation	% of total variation	P value	P value summary	Significant?		Tukey's multiple comparisons test	Predicted (LS) mean diff.	95.00% CI of diff.	Below threshold?	Summary	Adjusted P Value
	Healthy					AMD								Inhibitor x Condition	4.65	0.0197	*	Yes
Control	0.427559	0.372423	0.423967	0.47197	0.592704	0.243627	0.527872	0.555236	0.481859	0.552491	0.67448	0.651977		Inhibitor	49.66	<0.0001	****	Yes		Healthy
MRT	0.603062	0.501121	0.529876	0.721214	0.644757	0.370948	0.678057	0.625973	0.423853	0.673749	0.846355	0.713677		Condition	0.2475	0.8072	ns	No		Control vs. MRT	-0.1423	-0.2883 to 0.003721	No	ns	0.057
N/L	0.802549	1.01343	0.933308	0.97935	0.989224	0.463269	0.70531	0.70215	0.583483	0.843668	1.32884	0.898898		Donor	39.4	<0.0001	****	Yes		Control vs. N/L	-0.4858	-0.6319 to -0.3398	Yes	****	<0.0001
																				MRT vs. N/L	-0.3436	-0.4896 to -0.1976	Yes	****	<0.0001
																				AMD
																				Control vs. MRT	-0.09215	-0.2155 to 0.03124	No	ns	0.1677
																				Control vs. N/L	-0.2626	-0.3860 to -0.1392	Yes	****	<0.0001
																				MRT vs. N/L	-0.1704	-0.2938 to -0.04704	Yes	**	0.0062
ACSL4														Source of Variation	% of total variation	P value	P value summary	Significant?		Tukey's multiple comparisons test	Predicted (LS) mean diff.	95.00% CI of diff.	Below threshold?	Summary	Adjusted P Value
	Healthy					AMD								Inhibitor x Condition	4.085	0.1425	ns	No
Control	0.696748	0.405381	0.571895	0.62873	0.760724	0.717424	0.967637	0.847557	0.241899	0.613588	0.97726	0.636361		Inhibitor	5.526	0.0778	ns	No		Healthy
MRT	0.883798	0.677353	0.502616	0.740165	0.785882	0.886279	0.505012	0.790932	0.24724	0.717809	0.821927	0.421171		Condition	0.2559	0.8539	ns	No		Control vs. MRT	-0.1053	-0.3054 to 0.09489	No	ns	0.3953
N/L	0.973366	0.863944	0.572788	0.708579	0.953741	0.647801	1.03941	0.909949	0.347943	0.751709	1.05701	0.409077		Donor	71.69	<0.0001	****	Yes		Control vs. N/L	-0.2018	-0.4019 to -0.001631	Yes	*	0.0479
																				MRT vs. N/L	-0.09652	-0.2967 to 0.1036	No	ns	0.4555
																				AMD
																				Control vs. MRT	0.08734	-0.08183 to 0.2565	No	ns	0.4082
																				Control vs. N/L	-0.02303	-0.1922 to 0.1461	No	ns	0.9369
																				MRT vs. N/L	-0.1104	-0.2795 to 0.05880	No	ns	0.2485
