# Supplementary material for: Defective chaperone-mediated autophagy in the retinal pigment epithelium of age-related macular degeneration patients
Source: EMBO Mol Med. 2025 Oct 30;17(12):3472–95. doi: 10.1038/s44321-025-00329-w (PMC12686442; doi:10.1038/s44321-025-00329-w)
Supplement: Supplementary file 11 — Source data Fig. 3 [file 44321_2025_329_MOESM11_ESM.zip › Figure3/Figure3A/3A.xlsx]

## Sheet: Hoja1
Healthy (top)							AMD (bottom)
ProteinID	GeneSymbol	mean.Healthy_NL	mean.Healthy_basal	mean.diff	pvalue		ProteinID	GeneSymbol	mean.AMD_NL	mean.AMD_basal	mean.diff	pvalue
A0A024RBG1	NUDT4B	14.0969	13.9391	0.157713	0.162877		A0A024RBG1	NUDT4B	13.4014	13.6431	-0.241653	0.0355874
A0A087WXM9	MEIKIN	16.5395	16.3627	0.176814	0.267482		A0A087WXM9	MEIKIN	16.4328	16.3078	0.125032	0.51539
A0A087X1C1;P0CG34;P0CG35	TMSB15B;TMSB15A;TMSB15B	15.2809	15.2446	0.0363321	0.763786		A0A087X1C1;P0CG34;P0CG35	TMSB15B;TMSB15A;TMSB15B	15.3977	15.3637	0.0339267	0.465024
A0A096LPH7;P48553	;TRAPPC10	11.6399	11.5872	0.0527165	0.899579		A0A096LPH7;P48553	;TRAPPC10	12.0825	11.6914	0.391071	0.0364907
A0A0B4J2A2	PPIAL4C	11.8766	13.0031	-1.1265	0.371625		A0A0B4J2A2	PPIAL4C	12.2632	12.6085	-0.345296	0.560227
A0A0B4J2D5;P0DPI2	GATD3B;GATD3	16.3407	16.3568	-0.0160799	0.735991		A0A0B4J2D5;P0DPI2	GATD3B;GATD3	16.3265	16.3021	0.0244729	0.605493
A0A0B4J2E5	LOC102724159	13.5895	13.746	-0.156558	0.29664		A0A0B4J2E5	LOC102724159	13.5037	13.6134	-0.109714	0.287932
A0A0U1RRE5	NBDY	12.2886	11.3477	0.940944	0.158242		A0A0U1RRE5	NBDY	12.3491	12.4513	-0.102185	0.669754
A0A0U1RRL7	MMP24OS	13.4198	13.4909	-0.0711236	0.370132		A0A0U1RRL7	MMP24OS	13.2732	13.3653	-0.0921433	0.390759
A0A1W2PQL4;B4DXR9;Q8IYX0;Q9H8G1	ZNF722P;ZNF732;ZNF679;ZNF430	13.6369	13.3167	0.320188	0.0745361		A0A1W2PQL4;B4DXR9;Q8IYX0;Q9H8G1	ZNF722P;ZNF732;ZNF679;ZNF430	13.6206	13.4346	0.185971	0.253383
A0AV96	RBM47	15.462	15.1706	0.291398	0.683019		A0AV96	RBM47	15.4464	15.7771	-0.330666	0.00160434
A0AVF1	TTC26	12.905	12.8903	0.0146954	0.933544		A0AVF1	TTC26	12.9056	13.1078	-0.202172	0.316736
A0AVI4	TMEM129	9.4025	9.88433	-0.481829	0.0447031		A0AVI4	TMEM129	9.56468	10.0946	-0.529888	0.0267944
A0AVT1	UBA6	15.3422	15.3378	0.0044477	0.937211		A0AVT1	UBA6	15.3845	15.4344	-0.0499255	0.113411
A0FGR8	ESYT2	14.8513	14.6812	0.170083	0.231976		A0FGR8	ESYT2	14.5615	14.5766	-0.0151044	0.84813
A0MZ66	SHTN1	16.1095	16.0349	0.07463	0.432617		A0MZ66	SHTN1	16.1687	16.1398	0.0289037	0.439578
A0PJW8	DAPL1	14.0293	13.9836	0.0456038	0.813405		A0PJW8	DAPL1	13.6721	13.7169	-0.0447738	0.892806
A0PK00	TMEM120B	8.97001	9.81499	-0.844978	0.0720786		A0PK00	TMEM120B	9.20623	9.65258	-0.446344	0.246606
A1IGU5	ARHGEF37	12.5593	12.4406	0.118666	0.191751		A1IGU5	ARHGEF37	12.7872	12.4832	0.303978	0.124259
A1KZ92	PXDNL	11.9266	11.854	0.0725439	0.736041		A1KZ92	PXDNL	12.0742	12.0599	0.0142388	0.924618
A1L020	MEX3A	11.2464	11.4866	-0.240183	0.196313		A1L020	MEX3A	11.193	11.5638	-0.370791	0.0094007
A1L0T0	ILVBL	16.5064	16.3627	0.143743	0.0724867		A1L0T0	ILVBL	16.8008	16.6613	0.139517	0.0855052
A1L157	TSPAN11	12.9712	11.9416	1.02959	0.0157393		A1L157	TSPAN11	12.2733	11.6231	0.650133	0.00462941
A1L170	C1orf226	13.4308	13.5596	-0.128802	0.411599		A1L170	C1orf226	13.6038	13.7031	-0.0992592	0.455322
A1L390	PLEKHG3	15.877	16.007	-0.130043	0.545178		A1L390	PLEKHG3	15.9377	15.8407	0.0969701	0.273599
A1L3X0	ELOVL7	14.5331	14.3985	0.134566	0.124045		A1L3X0	ELOVL7	14.6035	14.6483	-0.0448206	0.840698
A1X283	SH3PXD2B	14.9797	15.1577	-0.178028	0.25681		A1X283	SH3PXD2B	14.7789	15.0041	-0.225207	0.0519453
A2A3N6	PIPSL	14.5213	14.6602	-0.138916	0.260497		A2A3N6	PIPSL	14.5631	14.3609	0.202201	0.216457
A2AJT9	BCLAF3	12.6257	12.5819	0.0437918	0.776963		A2AJT9	BCLAF3	12.5473	12.6202	-0.0728644	0.754551
A2RRP1	NBAS	14.1465	14.2018	-0.0553575	0.433488		A2RRP1	NBAS	14.1797	14.2481	-0.068343	0.31338
A2RTX5	TARS3	15.8885	15.9232	-0.0347161	0.932065		A2RTX5	TARS3	15.6946	15.8038	-0.109209	0.770799
A2VDF0	FUOM	9.3702	9.37163	-0.00142842	0.954171		A2VDF0	FUOM	9.37818	9.40821	-0.0300332	0.356534
A3KMH1	VWA8	12.2569	12.106	0.150979	0.457391		A3KMH1	VWA8	12.3992	12.3667	0.0324804	0.766903
A4D161	FAM221A	11.2046	11.1266	0.0779784	0.133501		A4D161	FAM221A	11.3142	11.1027	0.211564	0.0681684
A4D1E9	GTPBP10	12.5214	12.55	-0.0286777	0.846262		A4D1E9	GTPBP10	12.5957	12.6513	-0.055551	0.720284
A4D1P6	WDR91	12.8946	13.1959	-0.301304	0.619789		A4D1P6	WDR91	13.3047	13.1342	0.170456	0.115213
A4D263	SPATA48	13.8901	14.1145	-0.224327	0.0959507		A4D263	SPATA48	13.6597	14.1024	-0.442669	0.151738
A5D8V6	VPS37C	13.5049	13.2232	0.281688	0.0501458		A5D8V6	VPS37C	13.6941	13.4743	0.219774	0.0245094
A5PLL7	PEDS1	11.6108	10.5863	1.02443	0.358913		A5PLL7	PEDS1	11.2447	10.8553	0.389435	0.260202
A5PLN9	TRAPPC13	9.94499	9.82599	0.119	0.484065		A5PLN9	TRAPPC13	9.79138	9.88999	-0.0986087	0.724386
A5YKK6	CNOT1	15.3412	15.3343	0.00687194	0.894804		A5YKK6	CNOT1	15.4144	15.3743	0.0400978	0.369724
A5YM72	CARNS1	13.1173	12.9179	0.199378	0.161522		A5YM72	CARNS1	13.1733	13.3265	-0.153228	0.472407
A6H8Y1	BDP1	13.6995	13.3612	0.338294	0.410682		A6H8Y1	BDP1	13.393	13.3166	0.0764384	0.760924
A6NCE7;Q9GZQ8	MAP1LC3B2;MAP1LC3B	15.6102	14.4514	1.15873	0.00165065		A6NCE7;Q9GZQ8	MAP1LC3B2;MAP1LC3B	15.2253	14.2722	0.953082	0.000166853
A6NDG6	PGP	15.0452	15.0194	0.0257192	0.762168		A6NDG6	PGP	15.229	15.1752	0.0537616	0.256579
A6NDU8	C5orf51	11.8575	11.7489	0.108526	0.262952		A6NDU8	C5orf51	11.7818	11.7654	0.0163828	0.896702
A6NFI3	ZNF316	13.3158	13.2938	0.021939	0.84117		A6NFI3	ZNF316	13.3698	13.3784	-0.00859029	0.9308
A6NHL2	TUBAL3	16.8317	17.695	-0.86337	0.188373		A6NHL2	TUBAL3	17.2636	17.3568	-0.0932672	0.480787
A6NHQ2	FBLL1	13.6963	13.7814	-0.0851521	0.440818		A6NHQ2	FBLL1	13.0949	13.4187	-0.323776	0.0154344
A6NHR9	SMCHD1	13.8054	13.9961	-0.19067	0.00894291		A6NHR9	SMCHD1	13.8095	13.9575	-0.147938	0.010696
A6NHX0	CASTOR2	11.1357	11.4454	-0.309638	0.510292		A6NHX0	CASTOR2	10.8139	10.556	0.257843	0.607859
A6NIH7	UNC119B	12.7208	12.8976	-0.176817	0.109418		A6NIH7	UNC119B	12.8138	12.8252	-0.0113656	0.928196
A6NK75;Q6ZR52;Q8IYN0;Q8TF32;Q96N38;Q9P255	ZNF98;ZNF493;ZNF100;ZNF431;ZNF714;ZNF492	12.6435	12.9978	-0.354332	0.0810888		A6NK75;Q6ZR52;Q8IYN0;Q8TF32;Q96N38;Q9P255	ZNF98;ZNF493;ZNF100;ZNF431;ZNF714;ZNF492	12.967	13.2483	-0.281224	0.0945542
A6NKD9	CCDC85C	13.8643	13.9214	-0.0571029	0.703025		A6NKD9	CCDC85C	13.6189	13.638	-0.0191539	0.932204
A6NMY6	ANXA2P2	13.4542	13.163	0.291158	0.647946		A6NMY6	ANXA2P2	13.045	12.8076	0.237369	0.371437
A7E2V4	ZSWIM8	14.8966	15.0823	-0.185699	0.365767		A7E2V4	ZSWIM8	15.0358	15.2605	-0.224646	0.406987
A8CG34	POM121C	12.537	12.6178	-0.0808465	0.376713		A8CG34	POM121C	12.7188	12.5269	0.191893	0.176472
A8K0Z3;C4AMC7;Q6VEQ5	WASHC1;WASH3P;WASH2P	13.4534	13.496	-0.0426617	0.701785		A8K0Z3;C4AMC7;Q6VEQ5	WASHC1;WASH3P;WASH2P	13.513	13.5	0.0130201	0.881632
A8MPP1;Q92771;Q96FC9	DDX11L8;DDX12P;DDX11	9.15123	9.14293	0.00829888	0.789817		A8MPP1;Q92771;Q96FC9	DDX11L8;DDX12P;DDX11	9.21177	9.12589	0.0858794	0.0387286
A8MV23	SERPINE3	13.6252	12.9759	0.649321	0.0445612		A8MV23	SERPINE3	14.8399	13.7866	1.05331	0.0042769
A8MVW0	FAM171A2	13.9295	13.8648	0.0646496	0.386323		A8MVW0	FAM171A2	14.0096	13.7503	0.259355	0.0121475
A8MWD9;P62308	SNRPGP15;SNRPG	17.4936	17.3495	0.144159	0.134609		A8MWD9;P62308	SNRPGP15;SNRPG	17.496	17.3507	0.145293	0.226207
A8MXV4	NUDT19	14.5148	14.1548	0.359992	0.0458432		A8MXV4	NUDT19	14.402	14.3059	0.0961222	0.280716
A8MYZ6	FOXO6	4.7747	9.11501	-4.34031	0.0748113		A8MYZ6	FOXO6	6.20245	7.83752	-1.63507	0.00472496
A9UHW6	MIF4GD	10.2991	10.4122	-0.113174	0.488406		A9UHW6	MIF4GD	9.9226	10.0909	-0.168298	0.533514
B0YJ81	HACD1	13.6325	13.5023	0.130196	0.164665		B0YJ81	HACD1	13.9584	13.5483	0.410089	0.00173249
B2RUZ4	SMIM1	13.657	13.3463	0.310758	0.082337		B2RUZ4	SMIM1	13.8745	13.424	0.450422	0.00504934
B6SEH9	ERVV-2	12.9955	12.6819	0.31365	0.446428		B6SEH9	ERVV-2	13.2807	12.8896	0.391086	0.371479
B7ZAQ6;P0CG08	GPR89A;GPR89B	14.3367	14.1238	0.212903	0.123467		B7ZAQ6;P0CG08	GPR89A;GPR89B	14.4339	14.298	0.135861	0.478452
C9J7I0	UMAD1	12.0572	11.9659	0.0912473	0.707658		C9J7I0	UMAD1	12.2359	11.9471	0.28881	0.0901862
C9JLW8	MCRIP1	14.0982	14.4405	-0.342324	0.0195742		C9JLW8	MCRIP1	14.0594	14.3046	-0.245173	0.0209004
C9JRZ8	AKR1B15	14.5649	13.4738	1.09102	0.0388328		C9JRZ8	AKR1B15	14.3079	13.8346	0.473257	0.0847616
D6REC4	CFAP99	13.6433	13.823	-0.17967	0.184002		D6REC4	CFAP99	13.5606	13.7784	-0.21786	0.0698829
E9PAV3	NACA	16.294	16.3359	-0.0418529	0.694046		E9PAV3	NACA	16.0628	16.1808	-0.118011	0.213437
E9PRG8	C11orf98	12.9638	13.7529	-0.789077	0.0209928		E9PRG8	C11orf98	12.7688	13.839	-1.07028	0.00385711
ENSEMBL:ENSBTAP00000007350		13.745	12.4995	1.24548	0.0343491		ENSEMBL:ENSBTAP00000007350		13.616	12.2009	1.41511	0.00965771
ENSEMBL:ENSBTAP00000011213		15.3498	15.2243	0.125452	0.732142		ENSEMBL:ENSBTAP00000011213		15.128	15.11	0.017961	0.952595
ENSEMBL:ENSBTAP00000024146		14.6925	14.1974	0.495105	0.0719577		ENSEMBL:ENSBTAP00000024146		14.3563	13.4791	0.877268	0.0068066
ENSEMBL:ENSBTAP00000032840		15.5061	14.9967	0.509395	0.189557		ENSEMBL:ENSBTAP00000032840		15.1984	15.0928	0.105682	0.250503
F8WCM5;P01308	INS-IGF2;INS	14.1871	14.1449	0.0421562	0.907413		F8WCM5;P01308	INS-IGF2;INS	14.007	13.8811	0.125902	0.658097
IPI12345678		14.7568	14.4842	0.272595	0.114241		IPI12345678		14.8285	15.1162	-0.287673	0.381325
L0R819	ASDURF	12.2285	12.1345	0.0939314	0.696286		L0R819	ASDURF	12.1652	11.8465	0.318649	0.287194
O00115	DNASE2	13.1046	13.307	-0.20238	0.680514		O00115	DNASE2	12.9983	13.4791	-0.480844	0.0777395
O00116	AGPS	15.2787	15.1458	0.132928	0.538114		O00116	AGPS	15.1142	14.9827	0.131512	0.128299
O00139	KIF2A	15.6211	15.6272	-0.00610399	0.922814		O00139	KIF2A	15.6205	15.7087	-0.0882705	0.449661
O00142	TK2	13.4319	13.3496	0.0823748	0.68836		O00142	TK2	13.2259	13.4244	-0.198442	0.0489995
O00148	DDX39A	14.6501	14.5596	0.0905259	0.405433		O00148	DDX39A	14.7614	14.6345	0.126911	0.109336
O00151	PDLIM1	14.9121	15.1039	-0.191705	0.300413		O00151	PDLIM1	14.8331	14.9097	-0.0765517	0.0460954
O00154	ACOT7	14.5449	14.4525	0.0923963	0.525104		O00154	ACOT7	14.7177	14.6991	0.0186194	0.589556
O00159	MYO1C	16.9988	16.9247	0.0740471	0.243199		O00159	MYO1C	16.9569	17.0112	-0.0542818	0.431398
O00161	SNAP23	15.899	15.6553	0.243704	0.00974528		O00161	SNAP23	16.2066	15.9367	0.269927	0.0245071
O00165	HAX1	15.2564	15.4526	-0.196207	0.191032		O00165	HAX1	15.2069	15.2567	-0.0498837	0.463591
O00168	FXYD1	15.1052	14.8253	0.279908	0.00849676		O00168	FXYD1	14.7658	14.6155	0.150225	0.123905
O00170	AIP	15.6403	15.6789	-0.0386889	0.513014		O00170	AIP	15.8086	15.8361	-0.0274526	0.57168
O00178	GTPBP1	14.1185	14.5471	-0.428623	0.00305596		O00178	GTPBP1	14.3313	14.7073	-0.375906	0.0105813
O00180	KCNK1	14.4637	13.6105	0.853177	0.00714329		O00180	KCNK1	14.7366	13.5136	1.22302	0.000400252
O00186	STXBP3	16.8878	16.784	0.10378	0.235943		O00186	STXBP3	16.9029	16.8207	0.0821056	0.170066
O00192	ARVCF	15.0433	14.9976	0.0456228	0.698766		O00192	ARVCF	15.0099	15.1725	-0.16261	0.0252797
O00193	SMAP	15.8623	16.0542	-0.191869	0.31202		O00193	SMAP	15.9073	16.0913	-0.183987	0.069111
O00203	AP3B1	15.3504	15.4027	-0.0522251	0.0653372		O00203	AP3B1	15.4656	15.5523	-0.0866575	0.259839
O00213	APBB1	13.4148	13.3384	0.0763152	0.50846		O00213	APBB1	13.3008	13.2931	0.00773457	0.972146
O00214	LGALS8	12.0769	11.8372	0.239651	0.207369		O00214	LGALS8	11.5546	11.429	0.125601	0.577424
O00217	NDUFS8	14.6997	14.6575	0.0421724	0.737615		O00217	NDUFS8	14.8807	14.7489	0.131753	0.0915727
O00231	PSMD11	16.2576	16.2716	-0.0139899	0.843816		O00231	PSMD11	16.3078	16.3283	-0.0205172	0.847635
O00232	PSMD12	16.9097	16.7769	0.132769	0.00100646		O00232	PSMD12	16.8744	16.7472	0.127249	0.0192632
O00233	PSMD9	16.6436	16.7063	-0.062748	0.273653		O00233	PSMD9	16.7881	16.8077	-0.0195697	0.648609
O00244	ATOX1	15.5159	15.9114	-0.395563	0.0392878		O00244	ATOX1	15.8755	16.1136	-0.238091	0.00608682
O00255	MEN1	12.8968	12.8679	0.0288947	0.65826		O00255	MEN1	12.9486	12.8701	0.0784998	0.170033
O00264	PGRMC1	18.407	18.1037	0.303257	0.0174547		O00264	PGRMC1	18.2365	17.9495	0.287002	0.00196214
O00267	SUPT5H	13.8989	14.2049	-0.306023	0.00170772		O00267	SUPT5H	14.0255	14.2194	-0.19386	0.000716723
O00273	DFFA	15.4055	15.5067	-0.101227	0.255188		O00273	DFFA	15.5928	15.6944	-0.101539	0.0235476
O00287	RFXAP	10.7353	11.3052	-0.569822	0.0558139		O00287	RFXAP	10.7278	11.1526	-0.424858	0.0568479
O00291	HIP1	13.6619	13.8046	-0.142663	0.224822		O00291	HIP1	13.413	13.5877	-0.174637	0.0604582
O00299	CLIC1	18.3258	18.3372	-0.011363	0.860299		O00299	CLIC1	18.3305	18.4701	-0.139657	0.0790505
O00303	EIF3F	16.9411	17.0091	-0.0680437	0.482648		O00303	EIF3F	17.1281	17.0365	0.0915819	0.27496
O00308	WWP2	13.3652	13.8401	-0.474944	0.194292		O00308	WWP2	13.1134	13.1587	-0.0452553	0.814041
O00330	PDHX	15.8022	15.6109	0.191243	0.146236		O00330	PDHX	15.8699	15.688	0.181958	0.0153757
O00338	SULT1C2	13.574	13.3539	0.220121	0.262668		O00338	SULT1C2	13.5068	13.474	0.0327797	0.816479
O00339	MATN2	13.2606	12.5511	0.70953	0.00489955		O00339	MATN2	12.8254	11.9902	0.835195	0.00554344
O00391	QSOX1	11.6609	11.0229	0.63796	0.00544745		O00391	QSOX1	11.0143	10.9667	0.0475496	0.877659
O00399	DCTN6	15.1122	14.9391	0.173176	0.0681543		O00399	DCTN6	15.2927	15.1069	0.185737	0.0589536
O00400	SLC33A1	14.2606	14.0727	0.187843	0.0410801		O00400	SLC33A1	14.2529	14.0381	0.214789	0.0267147
O00401	WASL	15.6559	15.8573	-0.201399	0.482591		O00401	WASL	15.869	16.132	-0.263068	0.0292419
O00410	IPO5	15.4848	15.3981	0.0867751	0.018259		O00410	IPO5	15.4897	15.4498	0.0398662	0.119299
O00422	SAP18	17.0954	17.0005	0.0949206	0.478588		O00422	SAP18	16.9846	16.9466	0.0379303	0.673439
O00423	EML1	14.0673	14.0322	0.035078	0.910222		O00423	EML1	13.8229	13.9138	-0.0909097	0.250288
O00425	IGF2BP3	17.3889	17.4348	-0.0459633	0.41549		O00425	IGF2BP3	17.5138	17.5967	-0.0828462	0.145523
O00429	DNM1L	15.9086	15.9368	-0.0282249	0.678728		O00429	DNM1L	15.9039	15.9831	-0.0791138	0.145476
O00442	RTCA	12.796	13.1046	-0.308536	0.00945983		O00442	RTCA	12.8335	13.0259	-0.192332	0.187856
O00443	PIK3C2A	13.8181	13.7342	0.0839295	0.131607		O00443	PIK3C2A	13.9466	13.9298	0.0167886	0.844028
O00459	PIK3R2	12.5268	12.5433	-0.0164747	0.872848		O00459	PIK3R2	12.7358	12.8821	-0.146352	0.30493
O00461	GOLIM4	13.8297	13.55	0.279641	0.0205217		O00461	GOLIM4	13.5282	13.184	0.344219	0.000428439
O00462	MANBA	13.4842	13.7135	-0.229296	0.310736		O00462	MANBA	12.8998	13.4701	-0.570253	0.00706291
O00468	AGRN	16.2352	14.5525	1.6827	0.00123116		O00468	AGRN	16.1576	14.254	1.90365	2.74957e-05
O00469	PLOD2	16.5755	16.0641	0.511406	0.0172681		O00469	PLOD2	16.1931	15.7239	0.469234	0.000128111
O00470	MEIS1	13.4803	13.498	-0.0176504	0.882316		O00470	MEIS1	13.1257	13.0628	0.0628607	0.612489
O00471	EXOC5	14.8533	14.8152	0.0380683	0.452477		O00471	EXOC5	14.9325	14.9726	-0.0401689	0.683799
O00478	BTN3A3	13.0795	13.0609	0.0185843	0.774984		O00478	BTN3A3	13.5081	13.4745	0.0335533	0.565512
O00479	HMGN4	15.2278	16.0443	-0.816528	0.356911		O00479	HMGN4	15.2204	14.4421	0.77832	0.263315
O00483	NDUFA4	17.8095	17.7319	0.0775476	0.463929		O00483	NDUFA4	17.8726	17.8136	0.0589959	0.46188
O00487	PSMD14	16.252	16.2015	0.0505242	0.513381		O00487	PSMD14	16.2222	16.1188	0.103467	0.32983
O00488	ZNF593	12.1078	12.7942	-0.68645	0.0503389		O00488	ZNF593	12.0336	12.4028	-0.369157	0.425453
O00499	BIN1	16.5464	16.4376	0.108859	0.0850384		O00499	BIN1	16.6085	16.5747	0.0338433	0.464965
O00505	KPNA3	15.4879	15.419	0.0688248	0.275461		O00505	KPNA3	15.4743	15.4853	-0.0110269	0.732341
O00506	STK25	14.3579	14.4937	-0.135754	0.212169		O00506	STK25	14.5528	14.562	-0.00921658	0.951665
O00507	USP9Y	15.0057	14.8887	0.11696	0.0183282		O00507	USP9Y	15.0486	15.0084	0.0402553	0.442045
O00519	FAAH	12.5603	12.7966	-0.236298	0.410914		O00519	FAAH	13.7497	13.785	-0.035253	0.853919
O00522	KRIT1	12.7205	12.1595	0.56103	0.00217845		O00522	KRIT1	12.8007	12.4413	0.359462	0.0249751
O00534	VWA5A	11.962	12.553	-0.590973	0.148399		O00534	VWA5A	12.2935	12.4211	-0.127696	0.50502
O00541	PES1	14.3333	14.5857	-0.252464	0.0167621		O00541	PES1	14.2776	14.5039	-0.226268	0.0056561
O00559	EBAG9	10.8308	11.1293	-0.298477	0.0675725		O00559	EBAG9	11.0418	11.2415	-0.199726	0.311998
O00560	SDCBP	16.1068	14.136	1.9708	0.00461655		O00560	SDCBP	16.4792	14.6634	1.81589	1.15705e-05
O00562	PITPNM1	12.398	12.8138	-0.41577	0.0863304		O00562	PITPNM1	12.4026	12.5302	-0.127628	0.116409
O00566	MPHOSPH10	11.426	11.6262	-0.20015	0.190375		O00566	MPHOSPH10	11.3007	11.3591	-0.05845	0.468839
O00567	NOP56	17.3821	17.4633	-0.0811524	0.64621		O00567	NOP56	17.2684	17.4334	-0.164918	0.0632392
O00571	DDX3X	16.359	16.8081	-0.449056	0.0221015		O00571	DDX3X	16.4545	16.9435	-0.489002	0.00567526
O00584	RNASET2	13.055	13.2396	-0.184592	0.0564315		O00584	RNASET2	12.3224	12.8355	-0.513073	0.0232577
O00592	PODXL	19.2558	18.8135	0.442355	0.0452408		O00592	PODXL	19.4818	19.1528	0.328962	0.0254453
O00622	CCN1	15.0885	10.1715	4.91706	0.0238486		O00622	CCN1	14.624	9.42158	5.20246	0.00198
O00625	PIR	14.1647	14.3908	-0.226069	0.538052		O00625	PIR	14.793	14.7677	0.025357	0.739495
O00629	KPNA4	14.343	14.2322	0.110779	0.0521644		O00629	KPNA4	14.4097	14.228	0.181698	0.0389592
O00712	NFIB	13.545	13.2861	0.258965	0.330156		O00712	NFIB	13.3142	13.0204	0.293734	0.00429782
O00743	PPP6C	14.3729	14.2854	0.0875342	0.284583		O00743	PPP6C	14.5059	14.4993	0.00664493	0.887395
O00746	NME4	13.9183	13.8554	0.0629151	0.478945		O00746	NME4	13.9175	13.7175	0.199985	0.00326336
O00748	CES2	12.6774	12.9042	-0.226786	0.378359		O00748	CES2	12.734	13.0034	-0.269403	0.0934497
O00750	PIK3C2B	14.2141	14.0905	0.123691	0.0993537		O00750	PIK3C2B	14.5242	14.3449	0.17928	0.191509
O00754	MAN2B1	14.4318	14.8374	-0.405621	0.102893		O00754	MAN2B1	14.2906	14.7312	-0.440575	0.00779092
O00764	PDXK	16.147	15.9731	0.173898	0.183633		O00764	PDXK	16.2005	16.0455	0.155035	0.00537115
O00767	SCD	17.3639	15.1511	2.21273	0.00207393		O00767	SCD	17.2758	15.1815	2.09434	1.23179e-07
O14495	PLPP3	13.9638	12.7818	1.182	0.000746145		O14495	PLPP3	13.3843	12.4806	0.903714	0.00504942
O14497	ARID1A	14.4646	14.6744	-0.209829	0.00563768		O14497	ARID1A	14.4984	14.617	-0.11864	0.00300406
O14519	CDK2AP1	11.6924	11.9102	-0.217744	0.83217		O14519	CDK2AP1	12.4164	12.1978	0.218605	0.491431
O14523	C2CD2L	9.13306	9.08829	0.0447692	0.941157		O14523	C2CD2L	8.88701	9.26932	-0.382303	0.182758
O14524	NEMP1	13.8722	13.7175	0.154639	0.313595		O14524	NEMP1	13.9625	13.5999	0.362639	0.000331917
O14531	DPYSL4	15.975	15.9731	0.00192714	0.987153		O14531	DPYSL4	15.8962	15.9075	-0.0113119	0.778056
O14545	TRAFD1	14.1889	14.3498	-0.160893	0.130302		O14545	TRAFD1	14.2887	14.3995	-0.110826	0.0439869
O14548	COX7A2L	14.0327	14.2626	-0.229895	0.313304		O14548	COX7A2L	14.134	14.2705	-0.136566	0.343719
O14561	NDUFAB1	14.5846	14.3928	0.191833	0.03488		O14561	NDUFAB1	14.6936	14.5231	0.170451	0.304456
O14562	UBFD1	14.7362	14.671	0.0652027	0.638988		O14562	UBFD1	14.7378	14.7348	0.00302914	0.933535
O14569	CYB561D2	13.6016	13.372	0.229615	0.208581		O14569	CYB561D2	13.703	13.5042	0.198835	0.0309769
O14579	COPE	14.8678	14.8268	0.0410545	0.715314		O14579	COPE	14.8223	14.7468	0.0755004	0.135591
O14602	EIF1AY	15.6667	16.5989	-0.932159	0.0175679		O14602	EIF1AY	15.8653	16.7676	-0.902302	0.0159254
O14604	TMSB4Y	19.6105	18.7259	0.884641	0.266383		O14604	TMSB4Y	19.2505	17.1962	2.05437	0.234381
O14617	AP3D1	15.4572	15.5736	-0.116354	0.0488072		O14617	AP3D1	15.5866	15.635	-0.0483946	0.18993
O14618	CCS	14.6119	14.3295	0.28232	0.0325342		O14618	CCS	14.5847	14.6017	-0.0170743	0.936712
O14639	ABLIM1	15.8059	16.0243	-0.218478	0.00878021		O14639	ABLIM1	15.3605	15.5204	-0.159926	0.00721883
O14641	DVL2	14.8102	14.7957	0.0145016	0.262184		O14641	DVL2	14.6881	14.7632	-0.0751241	0.0719734
O14646	CHD1	12.8134	13.2594	-0.446005	0.0427217		O14646	CHD1	12.7635	13.1606	-0.397157	0.0537889
O14647	CHD2	13.9242	13.9971	-0.0729747	0.669081		O14647	CHD2	13.9339	14.0382	-0.104314	0.177342
O14653	GOSR2	13.7529	13.6803	0.0725565	0.479106		O14653	GOSR2	13.4073	13.5226	-0.115296	0.123775
O14656	TOR1A	13.4424	13.1892	0.253175	0.10122		O14656	TOR1A	13.2483	13.0514	0.196862	0.0256849
O14657	TOR1B	15.2052	14.9331	0.272103	0.0753321		O14657	TOR1B	15.0561	14.9128	0.143346	0.487013
O14662	STX16	13.5007	12.9948	0.505982	0.0148226		O14662	STX16	13.3463	13.061	0.285263	0.000313084
O14672	ADAM10	15.4092	15.0615	0.347742	0.160299		O14672	ADAM10	15.4481	15.1043	0.343771	0.000952204
O14678	ABCD4	11.4653	11.5414	-0.0760643	0.838567		O14678	ABCD4	11.3177	11.3181	-0.000437777	0.996035
O14683	TP53I11	13.9304	13.5546	0.375724	0.0554521		O14683	TP53I11	13.7087	13.4845	0.224236	0.124868
O14684	PTGES	15.0938	14.5931	0.500715	0.0500831		O14684	PTGES	15.2024	14.3001	0.902354	0.0870072
O14713	ITGB1BP1	2.36359	6.06537	-3.70179	0.0958743		O14713	ITGB1BP1	4.54772	4.71316	-0.165447	0.896672
O14730	RIOK3	15.9878	16.2844	-0.296562	0.347301		O14730	RIOK3	16.1036	16.0154	0.088188	0.56082
O14732	IMPA2	14.2359	14.2524	-0.0165042	0.702472		O14732	IMPA2	14.3759	14.4041	-0.0281104	0.881442
O14734	ACOT8	15.234	14.9956	0.238479	0.169787		O14734	ACOT8	14.9834	14.739	0.244392	0.0657326
O14735	CDIPT	15.2742	14.7406	0.533593	0.00564865		O14735	CDIPT	15.1723	15.2477	-0.0754532	0.767842
O14737	PDCD5	16.1393	16.1542	-0.0149586	0.801129		O14737	PDCD5	16.2952	16.353	-0.0578195	0.575425
O14744	PRMT5	16.2788	16.2095	0.0692883	0.288815		O14744	PRMT5	16.2979	16.2894	0.00843375	0.942802
O14745	SLC9A3R1	19.6829	19.565	0.117868	0.129979		O14745	SLC9A3R1	20.1974	20.0944	0.102925	0.193248
O14763	TNFRSF10B	14.1249	12.3836	1.7413	0.0200389		O14763	TNFRSF10B	13.548	11.7053	1.84262	0.00029085
O14770	MEIS2	12.2598	12.2738	-0.0139451	0.94987		O14770	MEIS2	11.6772	12.5352	-0.857968	0.0117484
O14772	FPGT	13.4968	13.7947	-0.297885	0.325811		O14772	FPGT	13.5489	13.7336	-0.184749	0.259761
O14773	TPP1	16.8181	17.9026	-1.08446	0.0176613		O14773	TPP1	16.6227	17.942	-1.31928	0.000135916
O14776	TCERG1	16.1254	16.0915	0.0338612	0.396539		O14776	TCERG1	16.2116	16.1823	0.0293416	0.305285
O14787	TNPO2	15.8516	15.9157	-0.0640216	0.0860591		O14787	TNPO2	15.9826	16.0455	-0.0629576	0.24095
O14795	UNC13B	11.7119	11.4244	0.287573	0.277791		O14795	UNC13B	11.9039	12.0074	-0.103518	0.707457
O14818	PSMA7	15.6088	15.9104	-0.301621	0.0201087		O14818	PSMA7	15.8562	15.8737	-0.0175364	0.85277
O14827	RASGRF2	11.5532	11.5774	-0.0241911	0.928809		O14827	RASGRF2	11.0189	11.0736	-0.0546905	0.717627
O14828	SCAMP3	15.4514	15.482	-0.0306585	0.750661		O14828	SCAMP3	15.6967	15.6973	-0.00056703	0.986884
O14841	OPLAH	15.0396	15.0174	0.0221663	0.850327		O14841	OPLAH	15.5495	15.5811	-0.0315552	0.686943
O14874	BCKDK	13.1458	13.2733	-0.127511	0.186742		O14874	BCKDK	12.8066	12.8917	-0.0850735	0.663298
O14880	MGST3	15.3085	15.6566	-0.348098	0.140824		O14880	MGST3	15.1878	15.309	-0.121175	0.372586
O14893	GEMIN2	11.443	11.7836	-0.340609	0.434158		O14893	GEMIN2	11.1114	11.1251	-0.0137078	0.953534
O14907	TAX1BP3	15.7749	14.9465	0.828408	0.0590365		O14907	TAX1BP3	15.551	15.2599	0.291116	0.444361
O14908	GIPC1	15.3979	15.3939	0.00397157	0.931685		O14908	GIPC1	15.6033	15.5617	0.0415562	0.378249
O14910	LIN7A	15.5685	15.4388	0.12968	0.00149103		O14910	LIN7A	15.7334	15.585	0.148379	0.0279873
O14920	IKBKB	12.1496	12.0625	0.0870423	0.61954		O14920	IKBKB	11.9556	12.0437	-0.0880547	0.158252
O14925;Q5SRD1	TIMM23;TIMM23B	14.2252	14.3395	-0.114361	0.237671		O14925;Q5SRD1	TIMM23;TIMM23B	14.3045	14.3355	-0.0309484	0.717096
O14929	HAT1	14.3883	14.8595	-0.471185	0.0168561		O14929	HAT1	14.4955	14.837	-0.341512	0.00715145
O14933	UBE2L6	13.4868	13.3641	0.122727	0.590973		O14933	UBE2L6	13.155	13.1685	-0.0135639	0.975155
O14936	CASK	15.5454	15.4826	0.0628364	0.5118		O14936	CASK	15.6031	15.538	0.0651245	0.162104
O14949	UQCRQ	14.3233	14.2499	0.0733745	0.643314		O14949	UQCRQ	14.4184	14.3887	0.0296924	0.890569
O14950;P19105	MYL12B;MYL12A	19.5094	19.6077	-0.0983415	0.381424		O14950;P19105	MYL12B;MYL12A	19.2297	19.3159	-0.0861639	0.162596
O14957	UQCR11	11.9032	12.3374	-0.434266	0.209556		O14957	UQCR11	11.8895	12.1588	-0.269332	0.422861
O14964	HGS	16.2258	16.1867	0.0390699	0.0343394		O14964	HGS	16.3661	16.3373	0.0288557	0.428454
O14966	RAB29	14.2807	13.8002	0.480464	0.0487285		O14966	RAB29	14.3398	13.7593	0.580473	0.00918669
O14967	CLGN	14.6	14.5478	0.0521917	0.493895		O14967	CLGN	14.9097	14.8276	0.0821488	0.00514549
O14972	VPS26C	13.4836	13.5529	-0.0693121	0.401036		O14972	VPS26C	13.7606	13.9763	-0.215751	0.457654
O14974	PPP1R12A	16.212	16.2034	0.00857448	0.838189		O14974	PPP1R12A	16.0839	16.1196	-0.0356757	0.16944
O14975	SLC27A2	12.3252	12.7171	-0.391894	0.154451		O14975	SLC27A2	11.8322	11.9933	-0.161141	0.808502
O14976	GAK	13.8212	14.006	-0.184868	0.0202471		O14976	GAK	13.875	14.0296	-0.154621	0.00366051
O14979	HNRNPDL	19.327	19.4731	-0.146124	0.13884		O14979	HNRNPDL	19.1941	19.3193	-0.125201	0.0484242
O14980	XPO1	16.2269	16.2272	-0.000291823	0.996297		O14980	XPO1	16.3522	16.3269	0.0253184	0.402339
O14981	BTAF1	14.2483	14.2448	0.00350738	0.962697		O14981	BTAF1	14.3689	14.3448	0.0241487	0.793705
O15013	ARHGEF10	12.4247	12.2729	0.15182	0.150235		O15013	ARHGEF10	12.1951	12.2856	-0.0905672	0.105849
O15014	ZNF609	9.84709	10.7995	-0.952446	0.0293522		O15014	ZNF609	10.1722	11.1796	-1.00744	0.0748274
O15018	PDZD2	13.4778	13.3625	0.115347	0.221606		O15018	PDZD2	13.4736	13.3872	0.0863255	0.741485
O15020	SPTBN2	16.014	16.1792	-0.165219	0.159885		O15020	SPTBN2	16.6479	16.7371	-0.0891334	0.118879
O15027	SEC16A	15.3607	15.4528	-0.0921071	0.102865		O15027	SEC16A	15.3567	15.4742	-0.117517	0.067137
O15031	PLXNB2	16.819	16.0831	0.735935	0.00496248		O15031	PLXNB2	16.9353	16.2153	0.719974	5.76119e-05
O15040	TECPR2	12.6937	12.638	0.0557492	0.753051		O15040	TECPR2	12.6745	12.666	0.00851835	0.958491
O15042	U2SURP	15.8221	15.9066	-0.0844734	0.286578		O15042	U2SURP	15.9346	15.927	0.00756277	0.833797
O15047	SETD1A	12.2842	12.3285	-0.0443127	0.821485		O15047	SETD1A	12.4743	12.4625	0.0118377	0.961026
O15061	SYNM	12.3198	12.3141	0.00568972	0.912901		O15061	SYNM	12.1882	12.7616	-0.573427	0.0523581
O15066	KIF3B	11.7293	11.7467	-0.017375	0.954446		O15066	KIF3B	11.6297	12.1105	-0.480841	0.0101537
O15067	PFAS	16.0744	15.9607	0.113658	0.135197		O15067	PFAS	16.2675	16.167	0.100418	0.00190956
O15075	DCLK1	12.5285	13.5185	-0.990003	0.0352338		O15075	DCLK1	12.1274	13.1711	-1.04367	0.0306586
O15084	ANKRD28	14.9268	14.7589	0.167914	0.0373245		O15084	ANKRD28	15.094	14.8737	0.220266	0.0127319
O15085	ARHGEF11	12.4784	12.4994	-0.0210032	0.781904		O15085	ARHGEF11	12.6029	12.6741	-0.0712024	0.0722089
O15091	PRORP	11.5604	11.5255	0.0349593	0.807595		O15091	PRORP	11.1609	11.0578	0.103173	0.672951
O15111	CHUK	11.5796	11.4483	0.131272	0.674192		O15111	CHUK	11.5457	11.6149	-0.0691734	0.87508
O15116	LSM1	13.2502	13.3069	-0.0567155	0.241319		O15116	LSM1	13.2348	13.3726	-0.137789	0.359584
O15118	NPC1	16.1316	15.4482	0.683364	0.0125202		O15118	NPC1	16.2795	15.6212	0.658301	0.00101817
O15121	DEGS1	12.5729	12.2776	0.295245	0.207525		O15121	DEGS1	12.2824	11.9895	0.292886	0.0136522
O15126	SCAMP1	16.0479	15.7079	0.340008	0.0244453		O15126	SCAMP1	16.1796	15.9285	0.251132	0.020011
O15127	SCAMP2	13.7082	13.7282	-0.0200479	0.884597		O15127	SCAMP2	13.9412	13.7325	0.208771	0.0153499
O15143	ARPC1B	17.6227	17.5478	0.0748639	0.376299		O15143	ARPC1B	17.525	17.4699	0.0550308	0.313152
O15144	ARPC2	16.818	16.6076	0.210425	0.0341875		O15144	ARPC2	16.6943	16.6071	0.0871707	0.155389
O15145	ARPC3	17.5026	17.2527	0.249902	0.0342286		O15145	ARPC3	17.2843	17.1944	0.0898961	0.132065
O15155	BET1	14.1544	14.0192	0.135179	0.0445992		O15155	BET1	14.195	14.0875	0.107557	0.390554
O15160	POLR1C	13.6271	13.6066	0.020539	0.227081		O15160	POLR1C	13.5865	13.754	-0.167517	0.0588378
O15164	TRIM24	12.4439	12.7723	-0.328337	0.036069		O15164	TRIM24	12.7754	12.9779	-0.202498	0.148382
O15173	PGRMC2	18.2456	17.8959	0.34965	0.0397748		O15173	PGRMC2	17.9823	17.7085	0.273748	0.00118957
O15182	CETN3	13.0339	12.8311	0.202802	0.13369		O15182	CETN3	12.9574	12.8382	0.119181	0.182873
O15211	RGL2	14.2634	14.3691	-0.105705	0.218424		O15211	RGL2	14.1201	14.181	-0.0608416	0.330664
O15212	PFDN6	13.9398	13.6207	0.31917	0.000980172		O15212	PFDN6	13.8722	13.5801	0.292111	0.0116455
O15213	WDR46	11.6246	11.9027	-0.278003	0.403535		O15213	WDR46	10.964	11.3781	-0.414054	0.0386364
O15217	GSTA4	13.6571	13.6853	-0.0281758	0.404552		O15217	GSTA4	13.7926	14.0201	-0.227486	0.294358
O15226	NKRF	13.0727	12.8458	0.226969	0.111085		O15226	NKRF	12.6755	12.717	-0.0415152	0.749046
O15228	GNPAT	13.123	13.1486	-0.0256376	0.745849		O15228	GNPAT	13.088	12.8995	0.188472	0.0123176
O15229	KMO	15.7651	15.7016	0.0634763	0.600005		O15229	KMO	15.0936	14.5423	0.551233	0.00442748
O15230	LAMA5	16.6442	15.7576	0.886603	0.0120476		O15230	LAMA5	16.2834	15.3038	0.97961	0.000353485
O15231	ZNF185	16.0867	16.259	-0.172332	0.0262617		O15231	ZNF185	16.0971	16.286	-0.188948	0.00191204
O15234	CASC3	13.535	13.6978	-0.162725	0.0642673		O15234	CASC3	13.5437	13.7102	-0.166496	0.0809865
O15235	MRPS12	11.714	12.3032	-0.58911	0.0926303		O15235	MRPS12	11.77	11.9179	-0.147801	0.669444
O15243	LEPROT	14.9389	14.7763	0.162582	0.34012		O15243	LEPROT	14.6935	14.6503	0.0431647	0.470148
O15254	ACOX3	13.6788	13.4065	0.272277	0.344551		O15254	ACOX3	13.1934	13.157	0.0364129	0.836867
O15258	RER1	15.8738	15.9734	-0.0996053	0.262414		O15258	RER1	15.7908	15.7952	-0.00436469	0.825471
O15260	SURF4	15.7695	15.5871	0.182421	0.154249		O15260	SURF4	15.8345	15.4759	0.358629	0.0382479
O15269	SPTLC1	15.8614	15.715	0.146402	0.252628		O15269	SPTLC1	15.9078	15.8004	0.107431	0.0123793
O15270	SPTLC2	14.3796	14.3176	0.0620017	0.0384134		O15270	SPTLC2	14.606	14.3643	0.241748	0.00853508
O15294	OGT	13.9721	14.0568	-0.0847087	0.139586		O15294	OGT	13.884	14.0445	-0.160518	0.00532399
O15305	PMM2	15.4109	15.324	0.0868511	0.140703		O15305	PMM2	15.8171	15.8243	-0.00727572	0.917529
O15321	TM9SF1	16.0639	15.6535	0.410415	0.0234625		O15321	TM9SF1	16.0048	15.7774	0.227393	0.0210247
O15327	INPP4B	13.0867	13.1868	-0.100135	0.597794		O15327	INPP4B	12.6493	12.7908	-0.141459	0.343914
O15344	MID1	13.3535	13.3446	0.0089097	0.792856		O15344	MID1	13.4595	13.5894	-0.129909	0.166882
O15347	HMGB3	17.5641	17.8207	-0.256592	0.146811		O15347	HMGB3	17.8854	18.0168	-0.131472	0.0476065
O15355	PPM1G	16.011	16.2815	-0.270518	0.0233581		O15355	PPM1G	16.0341	16.1886	-0.154489	0.0383656
O15357	INPPL1	14.9678	14.8906	0.0771813	0.0201042		O15357	INPPL1	15.0772	15.0855	-0.00835868	0.920555
O15371	EIF3D	15.4409	15.4361	0.00475764	0.950235		O15371	EIF3D	15.4692	15.3495	0.119693	0.501385
O15372	EIF3H	16.7374	16.778	-0.0405998	0.401775		O15372	EIF3H	16.8087	16.7481	0.0605853	0.184329
O15379	HDAC3	10.061	10.6218	-0.560807	0.0537896		O15379	HDAC3	10.5963	9.93845	0.657892	0.232501
O15381	NVL	13.2598	13.285	-0.0251629	0.777201		O15381	NVL	13.1817	13.1536	0.0280942	0.89275
O15382	BCAT2	14.0962	14.0829	0.0132992	0.895938		O15382	BCAT2	13.8488	13.8782	-0.0294364	0.802299
O15394	NCAM2	11.6806	11.1586	0.522068	0.2557		O15394	NCAM2	11.6048	10.867	0.737839	0.0165204
O15397	IPO8	17.5988	18.4965	-0.897786	0.00507536		O15397	IPO8	17.3301	18.2608	-0.93069	0.00175581
O15399	GRIN2D	12.6814	12.5488	0.132611	0.315866		O15399	GRIN2D	12.4802	12.495	-0.0148516	0.865973
O15400	STX7	17.5568	17.2222	0.334602	0.0146945		O15400	STX7	17.5431	17.2608	0.282282	0.000165457
O15427	SLC16A3	18.5447	17.8435	0.701175	0.00818895		O15427	SLC16A3	19.1141	18.5284	0.585655	0.000528151
O15431	SLC31A1	12.8514	12.4741	0.37735	0.287527		O15431	SLC31A1	12.9784	11.1206	1.85778	0.281807
O15439	ABCC4	13.8472	13.6947	0.152418	0.134901		O15439	ABCC4	13.8882	13.6868	0.201345	0.00462375
O15440	ABCC5	13.8228	13.7388	0.083987	0.0838408		O15440	ABCC5	14.3289	14.1829	0.145934	0.124093
O15446	POLR1G	14.8333	15.3162	-0.482893	0.0562323		O15446	POLR1G	14.4762	14.9675	-0.491261	0.00715689
O15457	MSH4	13.0208	12.9942	0.0266364	0.657966		O15457	MSH4	13.0807	13.0725	0.00817599	0.967069
O15460	P4HA2	17.1679	16.8586	0.3093	0.134793		O15460	P4HA2	16.7078	16.6291	0.0786585	0.295054
O15484	CAPN5	12.1354	11.608	0.527443	0.0398665		O15484	CAPN5	12.1321	11.8296	0.302431	0.0922998
O15488	GYG2	12.9169	12.6549	0.26204	0.442131		O15488	GYG2	13.5458	13.3725	0.173313	0.300208
O15498	YKT6	15.4649	15.3524	0.112493	0.335747		O15498	YKT6	15.5186	15.4441	0.0745262	0.324137
O15504	NUP42	12.7823	12.5943	0.187974	0.0165058		O15504	NUP42	12.5701	12.9718	-0.401717	0.361564
O15511	ARPC5	16.582	16.5761	0.00593853	0.944714		O15511	ARPC5	16.4684	16.5478	-0.0794277	0.272011
O15514	POLR2D	13.1765	13.2707	-0.0941803	0.334467		O15514	POLR2D	13.1226	13.2565	-0.133841	0.176949
O15523	DDX3Y	16.2392	16.7068	-0.467511	0.0157132		O15523	DDX3Y	16.2416	16.6468	-0.405197	0.0139421
O15530	PDPK1	13.2905	13.3446	-0.0541194	0.385505		O15530	PDPK1	13.4158	13.5454	-0.129602	0.159291
O15533	TAPBP	14.3178	13.7466	0.571214	0.0545369		O15533	TAPBP	14.4682	13.9014	0.566832	0.0431647
O15540	FABP7	12.2609	12.2923	-0.031391	0.330718		O15540	FABP7	12.2955	12.3025	-0.00695254	0.502552
O15541	RNF113A	12.4138	12.0692	0.344575	0.349757		O15541	RNF113A	12.3123	11.8695	0.442746	0.133816
O15551	CLDN3	10.1043	10.1541	-0.0498483	0.862268		O15551	CLDN3	10.8755	9.30224	1.57327	0.246468
O43143	DHX15	16.8263	16.8917	-0.0653687	0.0292313		O43143	DHX15	16.8324	16.8854	-0.0530246	0.239766
O43148	RNMT	15.3978	15.4739	-0.0761392	0.464575		O43148	RNMT	15.3587	15.4635	-0.104804	0.0603694
O43149	ZZEF1	14.0101	13.9458	0.0643394	0.660584		O43149	ZZEF1	14.1265	14.2066	-0.0800544	0.0925723
O43150	ASAP2	11.6831	11.9989	-0.315753	0.0064231		O43150	ASAP2	11.1595	11.6147	-0.455265	0.0232273
O43155	FLRT2	14.329	13.8879	0.44116	0.111143		O43155	FLRT2	14.2193	13.9959	0.223392	0.0892212
O43157	PLXNB1	14.3761	14.1618	0.214324	0.0936596		O43157	PLXNB1	14.4913	14.2719	0.219348	0.00314688
O43159	RRP8	12.5198	13.0289	-0.509159	0.00769558		O43159	RRP8	12.6431	13.1555	-0.512353	0.00117014
O43164	PJA2	13.3806	13.212	0.168536	0.484656		O43164	PJA2	13.2638	13.3318	-0.0680225	0.483838
O43169	CYB5B	16.2608	16.226	0.0347953	0.758104		O43169	CYB5B	16.221	16.1143	0.106735	0.117616
O43172	PRPF4	15.1664	15.0731	0.0932622	0.212732		O43172	PRPF4	15.182	15.1673	0.0147285	0.812157
O43175	PHGDH	17.0965	16.8982	0.198337	0.062056		O43175	PHGDH	17.233	17.1732	0.0598401	0.498368
O43181	NDUFS4	15.9033	15.7858	0.117536	0.261253		O43181	NDUFS4	15.9702	15.8489	0.121257	0.000567483
O43237	DYNC1LI2	16.582	16.5908	-0.00879335	0.930302		O43237	DYNC1LI2	16.5469	16.5744	-0.0275299	0.638574
O43242	PSMD3	17.2134	17.0849	0.128411	0.0462157		O43242	PSMD3	17.1629	17.0894	0.0735024	0.234388
O43251	RBFOX2	14.0527	14.0818	-0.0291474	0.819609		O43251	RBFOX2	14.0331	13.7239	0.309184	0.131836
O43252	PAPSS1	15.2115	15.3231	-0.111569	0.271525		O43252	PAPSS1	15.1179	15.3749	-0.257002	0.00311004
O43264	ZW10	13.3455	13.4399	-0.0943868	0.0770812		O43264	ZW10	13.3099	13.3866	-0.0766897	0.00809331
O43272	PRODH	11.7548	11.7248	0.0300675	0.805318		O43272	PRODH	11.7816	11.6568	0.124766	0.283113
O43278	SPINT1	13.7837	11.8612	1.92253	0.151016		O43278	SPINT1	13.6594	12.8599	0.799502	0.000440278
O43290	SART1	14.4966	14.7196	-0.223017	0.121494		O43290	SART1	14.4657	14.6254	-0.159659	0.00282105
O43291	SPINT2	15.8492	13.904	1.94518	0.0272543		O43291	SPINT2	15.7614	13.958	1.80335	0.000223595
O43292	GPAA1	13.9237	13.8044	0.119311	0.258974		O43292	GPAA1	13.8801	13.9007	-0.0206368	0.838297
O43293	DAPK3	13.7703	13.8501	-0.0797713	0.241285		O43293	DAPK3	13.522	13.6717	-0.149741	0.255807
O43294	TGFB1I1	11.7543	12.0164	-0.262149	0.282861		O43294	TGFB1I1	11.0197	11.4358	-0.416112	0.101234
O43299	AP5Z1	11.863	12.1088	-0.245736	0.00886983		O43299	AP5Z1	11.8352	12.3197	-0.484519	0.000488324
O43301	HSPA12A	12.0908	12.1785	-0.0877397	0.711152		O43301	HSPA12A	11.5709	11.5518	0.0190872	0.915797
O43312	MTSS1	10.6164	11.0892	-0.472775	0.50374		O43312	MTSS1	11.3405	11.5711	-0.230653	0.253134
O43314	PPIP5K2	13.6545	13.8506	-0.196067	0.0428219		O43314	PPIP5K2	13.7728	14.0241	-0.251265	0.223404
O43318	MAP3K7	15.8127	15.6946	0.118107	0.155704		O43318	MAP3K7	15.7285	15.8596	-0.131038	0.465172
O43324	EEF1E1	15.3787	15.269	0.109723	0.198469		O43324	EEF1E1	15.2934	15.3327	-0.0393429	0.856212
O43325	LYRM1	12.3789	12.5305	-0.151574	0.527795		O43325	LYRM1	12.6653	12.7844	-0.11908	0.136319
O43347	MSI1	13.4042	13.6849	-0.280746	0.191307		O43347	MSI1	13.7733	13.8172	-0.0438644	0.354694
O43390	HNRNPR	17.0267	17.6448	-0.618024	0.120327		O43390	HNRNPR	16.8613	17.5669	-0.705634	0.00630615
O43395	PRPF3	15.2637	15.1629	0.100736	0.259183		O43395	PRPF3	15.2527	15.1819	0.0707309	0.0618662
O43396	TXNL1	16.7522	16.7803	-0.0281076	0.407609		O43396	TXNL1	16.714	16.8002	-0.0862459	0.0483754
O43399	TPD52L2	16.3036	16.2629	0.0406761	0.280932		O43399	TPD52L2	16.2141	16.2604	-0.0462606	0.337347
O43402	EMC8	14.6571	14.3467	0.31034	0.0884056		O43402	EMC8	14.4641	14.3003	0.163799	0.021409
O43414	ERI3	13.9666	13.7594	0.207219	0.0881742		O43414	ERI3	13.9153	13.8021	0.113259	0.241568
O43426	SYNJ1	15.4534	15.126	0.327425	0.0203957		O43426	SYNJ1	15.3907	15.167	0.223762	0.097085
O43427	FIBP	12.2103	12.9739	-0.763551	0.121354		O43427	FIBP	12.7986	13.2041	-0.405495	0.0776256
O43432	EIF4G3	15.6485	15.6989	-0.0504069	0.424537		O43432	EIF4G3	15.6805	15.7268	-0.0463551	0.0558843
O43447	PPIH	14.6126	14.4964	0.116237	0.191872		O43447	PPIH	14.7051	14.6036	0.101481	0.184198
O43464	HTRA2	14.1477	14.1032	0.0444722	0.305474		O43464	HTRA2	14.1093	13.9419	0.167406	0.0847318
O43488	AKR7A2	17.492	17.4377	0.0543418	0.552175		O43488	AKR7A2	17.6151	17.5637	0.0513995	0.38033
O43490	PROM1	12.711	12.1711	0.539919	0.0221902		O43490	PROM1	12.6648	12.2659	0.398965	0.123737
O43491	EPB41L2	14.7197	14.9654	-0.245615	0.0771494		O43491	EPB41L2	14.9186	15.1245	-0.205933	0.00278711
O43493	TGOLN2	15.7291	15.741	-0.0118449	0.891008		O43493	TGOLN2	15.3538	15.2777	0.0760382	0.408524
O43504	LAMTOR5	14.5206	14.6355	-0.114868	0.730772		O43504	LAMTOR5	14.3481	14.5578	-0.209671	0.319534
O43505	B4GAT1	15.2751	14.6694	0.605641	0.00538272		O43505	B4GAT1	15.1863	14.7017	0.48459	0.0196662
O43524	FOXO3	12.2824	12.3869	-0.104442	0.475923		O43524	FOXO3	12.697	12.6489	0.0481089	0.534017
O43567	RNF13	13.8307	12.8194	1.01133	0.00562849		O43567	RNF13	14.2652	13.1233	1.14187	0.0146176
O43572	AKAP10	12.4954	12.2785	0.216961	0.423668		O43572	AKAP10	12.5882	12.4392	0.14905	0.461066
O43583	DENR	15.975	16.0277	-0.0526795	0.521858		O43583	DENR	15.9141	16.0198	-0.105681	0.244986
O43592	XPOT	14.7291	14.5994	0.129671	0.0646537		O43592	XPOT	14.6979	14.6961	0.00189904	0.967738
O43598	DNPH1	14.6207	14.654	-0.0332184	0.835104		O43598	DNPH1	15.1246	15.0796	0.0449833	0.52959
O43602	DCX	10.2404	12.1825	-1.94209	0.166508		O43602	DCX	10.9899	11.8425	-0.852595	0.231426
O43615	TIMM44	15.3536	15.2056	0.148029	0.101814		O43615	TIMM44	15.3397	15.185	0.154675	0.0568805
O43617	TRAPPC3	15.09	15.0278	0.0621684	0.403099		O43617	TRAPPC3	15.2534	15.2529	0.000498363	0.995324
O43633	CHMP2A	13.5352	13.5734	-0.0381687	0.784346		O43633	CHMP2A	13.5598	13.5841	-0.0242838	0.717407
O43639	NCK2	13.5003	13.5023	-0.00201225	0.942974		O43639	NCK2	13.6299	13.6781	-0.0482358	0.353812
O43657	TSPAN6	15.822	15.1332	0.688819	0.0653382		O43657	TSPAN6	15.8105	15.2411	0.569381	0.010613
O43660	PLRG1	15.0791	15.2091	-0.129963	0.282822		O43660	PLRG1	15.0851	15.2624	-0.177324	0.0953503
O43670	ZNF207	16.3411	16.3259	0.0151763	0.820229		O43670	ZNF207	16.2807	16.3326	-0.0518815	0.368872
O43674	NDUFB5	15.3646	15.2414	0.123208	0.251137		O43674	NDUFB5	15.4601	15.3191	0.14109	0.208979
O43676	NDUFB3	16.3308	15.97	0.360778	0.0414973		O43676	NDUFB3	16.3617	16.1388	0.22291	0.121611
O43677	NDUFC1	14.3059	14.1875	0.118396	0.0716129		O43677	NDUFC1	14.3084	14.1612	0.147201	0.0589585
O43678	NDUFA2	15.5754	15.5833	-0.00788427	0.938304		O43678	NDUFA2	15.5228	15.5377	-0.0149208	0.922985
O43681	GET3	16.8313	16.7118	0.119442	0.0716688		O43681	GET3	17.0482	17.0523	-0.00405393	0.981864
O43684	BUB3	17.1467	17.3228	-0.176051	0.0534683		O43684	BUB3	17.2325	17.2964	-0.0639087	0.113847
O43707	ACTN4	18.423	18.0306	0.392436	0.147734		O43707	ACTN4	17.9061	17.1892	0.716868	0.0110408
O43708	GSTZ1	12.363	11.6167	0.746278	0.000793974		O43708	GSTZ1	12.4678	11.7249	0.74294	0.292275
O43709	BUD23	12.2936	12.3317	-0.0381458	0.780292		O43709	BUD23	11.9913	12.1688	-0.177505	0.255091
O43715	TRIAP1	13.7347	13.3546	0.380031	0.00697105		O43715	TRIAP1	13.9501	13.7795	0.170644	0.315227
O43716	GATC	11.6726	11.9354	-0.262724	0.0457565		O43716	GATC	11.5694	11.5954	-0.0260006	0.858182
O43719	HTATSF1	15.793	16.024	-0.231045	0.0143474		O43719	HTATSF1	15.8557	16.0011	-0.145451	0.000198367
O43741	PRKAB2	12.8188	11.9004	0.918418	0.187124		O43741	PRKAB2	11.8168	11.8524	-0.0356092	0.965959
O43747	AP1G1	15.7961	15.7801	0.0160291	0.749085		O43747	AP1G1	15.8744	15.8626	0.01184	0.826258
O43752	STX6	13.7796	13.0253	0.754315	0.00647815		O43752	STX6	13.6488	13.1598	0.489019	0.0467787
O43759	SYNGR1	14.9346	14.7489	0.185705	0.120005		O43759	SYNGR1	15.1671	14.9064	0.260698	0.0154146
O43760	SYNGR2	17.7959	17.2963	0.499672	0.00664948		O43760	SYNGR2	17.8502	17.3243	0.525853	0.00168127
O43761	SYNGR3	13.8352	13.7588	0.0764831	0.629484		O43761	SYNGR3	13.93	13.7458	0.184161	0.0243287
O43765	SGTA	17.0827	16.9423	0.140405	0.0203253		O43765	SGTA	17.1836	17.1326	0.0510112	0.198664
O43768	ENSA	15.6795	15.6758	0.00379395	0.971799		O43768	ENSA	15.7044	15.8596	-0.155234	0.0123098
O43772	SLC25A20	15.7529	15.7027	0.0501645	0.527002		O43772	SLC25A20	15.6686	15.4956	0.172946	0.0431082
O43776	NARS1	17.6133	17.5231	0.0902204	0.0116276		O43776	NARS1	17.6108	17.585	0.0258034	0.649255
O43795	MYO1B	14.3018	14.2216	0.0801611	0.217902		O43795	MYO1B	14.1667	14.1617	0.00502259	0.957295
O43809	NUDT21	16.2606	16.3534	-0.0928297	0.0914343		O43809	NUDT21	16.2851	16.2836	0.00148719	0.980698
O43813	LANCL1	15.973	15.9798	-0.00686598	0.948732		O43813	LANCL1	16.0921	16.1581	-0.0660207	0.354786
O43815	STRN	14.6519	14.5842	0.0677648	0.0306339		O43815	STRN	14.7169	14.6962	0.0207182	0.717873
O43818	RRP9	14.7793	14.733	0.0462399	0.591578		O43818	RRP9	14.6781	14.7016	-0.0234583	0.771111
O43819	SCO2	13.9366	14.1187	-0.182083	0.109527		O43819	SCO2	13.9758	14.0916	-0.115815	0.0740128
O43822	CFAP410	12.0539	12.4178	-0.363947	0.336848		O43822	CFAP410	12.4344	12.4155	0.0188965	0.884294
O43823	AKAP8	14.5676	14.4572	0.110331	0.198517		O43823	AKAP8	14.6677	14.5133	0.154378	0.00132149
O43824	GTPBP6	11.8151	12.0984	-0.283334	0.360932		O43824	GTPBP6	11.9573	11.9032	0.0541172	0.754699
O43826	SLC37A4	14.1993	13.4227	0.776551	0.0423525		O43826	SLC37A4	14.4185	14.0033	0.415167	0.000882273
O43837	IDH3B	14.5387	14.4731	0.0655711	0.341794		O43837	IDH3B	14.4591	14.3061	0.152985	0.0506825
O43847	NRDC	14.6651	14.6088	0.056351	0.542133		O43847	NRDC	14.6329	14.6452	-0.0123254	0.824904
O43852	CALU	19.4359	19.2097	0.22616	0.0268834		O43852	CALU	19.2083	19.0083	0.199957	0.013787
O43854	EDIL3	13.8985	12.1166	1.78196	0.0527638		O43854	EDIL3	12.6498	11.334	1.31579	0.0623399
O43865	AHCYL1	15.4608	15.4292	0.0316117	0.655457		O43865	AHCYL1	15.5918	15.5341	0.0576369	0.417437
O43896	KIF1C	14.6946	14.7998	-0.105163	0.0412424		O43896	KIF1C	14.7521	14.9106	-0.158571	0.0632732
O43920	NDUFS5	15.8865	15.6617	0.224804	0.0575903		O43920	NDUFS5	15.8505	15.5527	0.297743	0.0031172
O43924	PDE6D	13.4751	13.392	0.0831471	0.13651		O43924	PDE6D	13.4384	13.4507	-0.012385	0.854255
O43929;SWISS-PROT:Q2YDI2	ORC4;	10.7642	11.0014	-0.237133	0.404946		O43929;SWISS-PROT:Q2YDI2	ORC4;	10.4877	11.2832	-0.79556	0.274482
O43933	PEX1	9.79442	10.4037	-0.609233	0.0137842		O43933	PEX1	9.56809	9.53444	0.0336553	0.94582
O60216	RAD21	15.6985	15.692	0.00650525	0.905142		O60216	RAD21	15.7803	15.7824	-0.00215026	0.928421
O60220	TIMM8A	14.9095	14.4066	0.502908	0.0742258		O60220	TIMM8A	14.7123	14.4079	0.304383	0.0400168
O60231	DHX16	13.2198	13.4555	-0.235735	0.0222754		O60231	DHX16	13.3117	13.4634	-0.151685	0.0102492
O60232	ZNRD2	12.1723	12.3875	-0.215178	0.252894		O60232	ZNRD2	12.1584	12.3757	-0.217308	0.0428446
O60237	PPP1R12B	14.5517	14.4258	0.125915	0.290906		O60237	PPP1R12B	14.2469	14.1714	0.0755412	0.481776
O60238	BNIP3L	15.9806	15.6701	0.310462	0.148769		O60238	BNIP3L	15.6993	15.428	0.271376	0.0313032
O60244	MED14	12.5703	12.801	-0.230645	0.00408019		O60244	MED14	12.4366	12.6538	-0.217119	0.312678
O60245	PCDH7	15.5948	14.5047	1.09014	0.00629797		O60245	PCDH7	15.5423	14.4084	1.13388	1.25953e-05
O60256	PRPSAP2	15.2997	15.1523	0.147429	0.0316765		O60256	PRPSAP2	15.4339	15.3351	0.0988396	0.421134
O60262	GNG7	15.074	14.707	0.366949	0.037987		O60262	GNG7	15.6112	15.5906	0.0205789	0.858338
O60264	SMARCA5	15.8084	15.9919	-0.183414	0.193486		O60264	SMARCA5	15.7935	15.931	-0.137445	0.0583233
O60271	SPAG9	15.0997	15.0967	0.00293136	0.920166		O60271	SPAG9	15.2664	15.2978	-0.031389	0.0506394
O60282	KIF5C	14.655	14.7944	-0.139387	0.245718		O60282	KIF5C	14.3577	14.5294	-0.17173	0.149237
O60287	URB1	12.7793	12.6437	0.135671	0.443841		O60287	URB1	12.6633	12.6801	-0.0167746	0.854586
O60291	MGRN1	13.7905	13.3112	0.479326	0.00506461		O60291	MGRN1	13.7988	13.2075	0.591262	0.00031017
O60294	LCMT2	10.8629	11.4607	-0.597843	0.0885055		O60294	LCMT2	10.8309	11.3216	-0.490771	0.0155446
O60306	AQR	16.1202	16.1093	0.0108998	0.893109		O60306	AQR	16.1456	16.1011	0.0445445	0.465665
O60313	OPA1	15.7366	15.6728	0.0637598	0.563234		O60313	OPA1	15.6712	15.6047	0.0664492	0.16362
O60315	ZEB2	11.9314	12.1385	-0.20704	0.283168		O60315	ZEB2	11.8631	12.0224	-0.159282	0.0959504
O60318	MCM3AP	12.7371	12.6737	0.0633528	0.62401		O60318	MCM3AP	12.7857	12.7002	0.0855675	0.258608
O60331	PIP5K1C	14.5176	14.6276	-0.110007	0.0360234		O60331	PIP5K1C	14.529	14.6137	-0.0847269	0.463097
O60333	KIF1B	13.8934	14.0435	-0.150135	0.132543		O60333	KIF1B	13.8842	14.0307	-0.146553	0.175232
O60337	MARCHF6	9.89381	9.99499	-0.10118	0.677625		O60337	MARCHF6	9.90705	10.0103	-0.10325	0.337172
O60341	KDM1A	13.6665	13.8068	-0.140304	0.0475226		O60341	KDM1A	13.6386	13.802	-0.163379	0.241191
O60353	FZD6	13.6792	12.9345	0.744687	0.00812472		O60353	FZD6	13.4788	12.8027	0.676172	0.000103324
O60361	NME2P1	15.2178	14.5272	0.690561	0.316586		O60361	NME2P1	13.556	13.9124	-0.35643	0.598994
O60427	FADS1	14.4021	13.8899	0.512207	0.102231		O60427	FADS1	14.1564	13.9388	0.217633	0.23817
O60437	PPL	18.0843	18.0463	0.0379825	0.554981		O60437	PPL	17.9796	17.9298	0.0498505	0.269599
O60443	GSDME	14.992	14.974	0.0180082	0.485413		O60443	GSDME	14.9357	15.0763	-0.140557	0.102737
O60476	MAN1A2	14.1143	14.0678	0.0465221	0.713862		O60476	MAN1A2	14.1608	14.095	0.0658346	0.478915
O60488	ACSL4	13.1344	12.7307	0.403665	0.0305251		O60488	ACSL4	12.73	12.2422	0.487716	0.00782828
O60493	SNX3	16.5805	16.5166	0.0638256	0.347279		O60493	SNX3	16.5741	16.6036	-0.0294775	0.825878
O60499	STX10	12.931	12.2939	0.637159	0.0113685		O60499	STX10	12.6473	12.6219	0.0254542	0.918088
O60502	OGA	13.5376	13.7125	-0.174954	0.215206		O60502	OGA	13.5722	13.9664	-0.394265	0.0370954
O60504	SORBS3	13.9831	14.3139	-0.330803	0.540115		O60504	SORBS3	14.0292	14.101	-0.0717933	0.5412
O60506	SYNCRIP	19.0182	19.2395	-0.221375	0.295957		O60506	SYNCRIP	18.8543	19.1332	-0.278908	0.0347352
O60508	CDC40	13.054	13.0205	0.0335381	0.715889		O60508	CDC40	12.9273	13.0046	-0.0773088	0.576949
O60518	RANBP6	14.6847	14.7056	-0.0208423	0.753746		O60518	RANBP6	14.5149	14.5801	-0.0652039	0.295759
O60524	NEMF	13.5274	13.6549	-0.127569	0.0623466		O60524	NEMF	13.5476	13.6644	-0.116767	0.0341855
O60547	GMDS	15.0836	15.0624	0.021204	0.786164		O60547	GMDS	15.09	15.0725	0.0174588	0.726998
O60551	NMT2	12.6926	12.6879	0.00468063	0.956823		O60551	NMT2	12.792	12.7441	0.0479569	0.481594
O60565	GREM1	13.7526	12.3394	1.41319	0.198067		O60565	GREM1	12.1538	11.6862	0.467546	0.587766
O60568	PLOD3	16.5719	16.2369	0.335059	0.133078		O60568	PLOD3	16.2292	16.0796	0.1496	0.0463712
O60573	EIF4E2	12.4281	12.4365	-0.00838376	0.877862		O60573	EIF4E2	12.4365	12.3718	0.0646655	0.15862
O60610	DIAPH1	15.0325	15.2405	-0.208001	0.00168815		O60610	DIAPH1	14.9264	15.0404	-0.114009	0.0367989
O60613	SELENOF	13.9495	13.5232	0.426251	0.119025		O60613	SELENOF	13.9917	13.6805	0.311176	0.022801
O60637	TSPAN3	16.5095	15.2161	1.29338	0.00834052		O60637	TSPAN3	16.4955	15.2393	1.25618	2.46786e-05
O60641	SNAP91	15.0881	15.0946	-0.00647735	0.956223		O60641	SNAP91	14.8075	14.9464	-0.138909	0.0554337
O60645	EXOC3	14.5144	14.5021	0.012367	0.836439		O60645	EXOC3	14.6556	14.5569	0.0986156	0.409435
O60664	PLIN3	16.7245	16.6598	0.0647435	0.294733		O60664	PLIN3	16.6704	16.698	-0.0276225	0.199294
O60684	KPNA6	15.3606	15.4329	-0.0723412	0.322909		O60684	KPNA6	15.318	15.3395	-0.0215308	0.702631
O60701	UGDH	16.7642	16.6131	0.151106	0.102557		O60701	UGDH	16.5562	16.4905	0.0657218	0.309673
O60716	CTNND1	16.9762	17.0304	-0.0542145	0.415097		O60716	CTNND1	16.8945	17.0166	-0.122077	0.0277801
O60739	EIF1B	14.8363	14.9598	-0.123458	0.0816728		O60739	EIF1B	14.8286	15.0156	-0.186968	0.0421185
O60749	SNX2	16.0647	16.004	0.0606437	0.343926		O60749	SNX2	16.24	16.2675	-0.0274598	0.707397
O60762	DPM1	16.1819	15.9419	0.240013	0.129151		O60762	DPM1	16.1358	16.029	0.10674	0.322858
O60763	USO1	16.3434	16.348	-0.00459194	0.925644		O60763	USO1	16.3053	16.2735	0.0317554	0.169612
O60783	MRPS14	13.1315	13.0616	0.0698388	0.494359		O60783	MRPS14	13.0497	12.8539	0.195892	0.0218088
O60784	TOM1	15.361	15.2523	0.108716	0.0769981		O60784	TOM1	15.5287	15.4433	0.0853623	0.0768966
O60814;P57053;P62807	H2BC12;H2BS1;H2BC10	23.4318	23.6957	-0.263858	0.272905		O60814;P57053;P62807	H2BC12;H2BS1;H2BC10	23.3548	23.6602	-0.305364	0.0795752
O60825	PFKFB2	15.3547	15.2722	0.0824461	0.148173		O60825	PFKFB2	15.511	15.4948	0.0161362	0.839735
O60826	CCDC22	14.4487	14.4644	-0.0156581	0.799868		O60826	CCDC22	14.6174	14.6155	0.00193051	0.978917
O60828	PQBP1	14.5062	14.6885	-0.182281	0.0451775		O60828	PQBP1	14.5674	14.8708	-0.303374	0.0456001
O60830	TIMM17B	14.5538	14.4281	0.125628	0.282749		O60830	TIMM17B	14.5694	14.4049	0.164456	0.21914
O60831	PRAF2	16.5327	16.1524	0.380291	0.0990987		O60831	PRAF2	16.194	16.1337	0.0603345	0.755684
O60832	DKC1	16.1808	16.2745	-0.0937498	0.583028		O60832	DKC1	16.0842	16.2073	-0.123037	0.00221068
O60841	EIF5B	15.7261	15.848	-0.121859	0.00303376		O60841	EIF5B	15.6455	15.7243	-0.0787253	0.00724533
O60861	GAS7	11.9056	12.1418	-0.236209	0.115159		O60861	GAS7	11.8083	12.0294	-0.221089	0.0784608
O60869	EDF1	15.5155	16.4201	-0.904661	0.103271		O60869	EDF1	15.2996	16.3993	-1.09978	0.0521322
O60870	KIN	11.8553	11.9186	-0.0633361	0.366712		O60870	KIN	11.401	11.9028	-0.501778	0.0901731
O60879	DIAPH2	17.5537	17.1219	0.431777	0.431663		O60879	DIAPH2	17.3511	17.2468	0.104316	0.472437
O60884	DNAJA2	17.5707	17.4736	0.0970244	0.0955032		O60884	DNAJA2	17.4531	17.4122	0.0409058	0.111664
O60885	BRD4	13.1813	13.1529	0.0284348	0.851825		O60885	BRD4	13.3036	13.2325	0.0711209	0.375521
O60888	CUTA	16.5483	16.5796	-0.0312395	0.704999		O60888	CUTA	16.6699	16.9278	-0.257922	0.503888
O60906	SMPD2	12.9875	13.363	-0.375472	0.00725102		O60906	SMPD2	13.1053	13.292	-0.186749	0.0585977
O60907	TBL1X	13.9262	14.0737	-0.147517	0.0687932		O60907	TBL1X	14.0114	14.0073	0.00412301	0.935482
O60911	CTSV	16.5596	16.0095	0.55012	0.0429196		O60911	CTSV	16.4858	15.9503	0.53554	0.0332048
O60925	PFDN1	15.4984	15.3057	0.192673	0.0394657		O60925	PFDN1	15.4623	15.432	0.0302936	0.821828
O60927	PPP1R11	12.3689	12.7573	-0.388401	0.139196		O60927	PPP1R11	12.4729	13.0025	-0.529648	0.0010099
O60934	NBN	13.2487	13.7467	-0.497958	0.013616		O60934	NBN	12.9871	13.4161	-0.428999	0.000257376
O60936	NOL3	12.1752	11.751	0.424219	0.0165455		O60936	NOL3	11.8213	11.4057	0.415571	0.00890392
O75027	ABCB7	13.6889	13.672	0.0168552	0.854898		O75027	ABCB7	13.7636	13.6606	0.103067	0.0385967
O75030	MITF	13.6295	13.761	-0.131494	0.347408		O75030	MITF	13.8109	14.1589	-0.348015	0.0375867
O75037	KIF21B	13.1786	12.811	0.367578	0.110898		O75037	KIF21B	13.5715	13.1889	0.382541	0.106412
O75044	SRGAP2	13.3072	13.1445	0.162666	0.364441		O75044	SRGAP2	13.1889	13.1665	0.0223329	0.843247
O75052	NOS1AP	12.3465	12.5005	-0.153975	0.135152		O75052	NOS1AP	12.4954	12.6962	-0.200792	0.165913
O75054	IGSF3	13.2759	12.5658	0.710039	0.0262915		O75054	IGSF3	13.4508	13.0233	0.427475	0.515635
O75071	EFCAB14	12.1106	11.7285	0.382092	0.452131		O75071	EFCAB14	11.5194	11.135	0.384417	0.506299
O75083	WDR1	19.1611	19.1131	0.0480499	0.527951		O75083	WDR1	19.1029	19.0774	0.0254448	0.446202
O75084	FZD7	13.8714	12.8126	1.0588	0.0196783		O75084	FZD7	13.4236	12.2885	1.13507	9.02349e-05
O75094	SLIT3	13.9746	12.4671	1.50754	0.000394711		O75094	SLIT3	13.3679	11.8956	1.47229	0.00147495
O75095	MEGF6	10.6569	10.3678	0.289097	0.426204		O75095	MEGF6	10.4402	10.0496	0.390596	0.0404996
O75106	AOC2	13.3466	13.4794	-0.132763	0.255316		O75106	AOC2	13.3542	13.3808	-0.0266016	0.000451722
O75110	ATP9A	11.0817	10.9445	0.13719	0.359592		O75110	ATP9A	10.724	10.6587	0.065356	0.813742
O75112	LDB3	12.7691	12.7014	0.0676772	0.360017		O75112	LDB3	12.1427	12.1263	0.0164219	0.904872
O75116	ROCK2	13.5015	13.5216	-0.0201147	0.73093		O75116	ROCK2	13.5592	13.5128	0.046427	0.447087
O75122	CLASP2	13.7342	14.0854	-0.351161	0.0375299		O75122	CLASP2	13.9144	14.0833	-0.168907	0.00946785
O75131	CPNE3	16.3875	16.257	0.130503	0.243731		O75131	CPNE3	16.5448	16.6017	-0.0568725	0.676189
O75143	ATG13	12.8841	12.7059	0.178259	0.363902		O75143	ATG13	12.798	12.6733	0.124657	0.120821
O75146	HIP1R	14.4855	14.2675	0.21802	0.0694643		O75146	HIP1R	14.6578	14.351	0.306857	0.0028056
O75147	OBSL1	13.6637	13.5353	0.128411	0.258062		O75147	OBSL1	13.6775	13.5	0.177429	0.0364862
O75150	RNF40	14.0079	14.1732	-0.16536	0.0313119		O75150	RNF40	14.0592	14.1929	-0.133786	0.00496357
O75152	ZC3H11A	15.5611	15.6045	-0.0434515	0.2699		O75152	ZC3H11A	15.6177	15.5933	0.0244063	0.468212
O75153	CLUH	12.5449	12.7986	-0.253725	0.0562533		O75153	CLUH	12.732	12.9555	-0.223563	0.036147
O75155	CAND2	14.1983	14.2144	-0.0160966	0.967137		O75155	CAND2	14.4089	14.2909	0.118004	0.625322
O75157	TSC22D2	14.6602	14.4379	0.222285	0.017862		O75157	TSC22D2	14.5235	14.4957	0.0277886	0.690945
O75165	DNAJC13	13.6211	13.6596	-0.0385044	0.461772		O75165	DNAJC13	13.616	13.6049	0.0110544	0.68628
O75167	PHACTR2	13.9911	13.9498	0.041297	0.619814		O75167	PHACTR2	14.4199	14.419	0.000927107	0.985218
O75170	PPP6R2	15.826	15.8136	0.0123632	0.853227		O75170	PPP6R2	16.031	15.9564	0.0746192	0.327682
O75175	CNOT3	13.6226	13.6593	-0.0366526	0.702387		O75175	CNOT3	13.7735	13.7596	0.013926	0.793503
O75177	SS18L1	12.4849	12.4446	0.0402553	0.890157		O75177	SS18L1	12.8631	12.5738	0.289314	0.162757
O75179	ANKRD17	12.6323	12.9718	-0.339504	0.0142436		O75179	ANKRD17	12.6818	12.8958	-0.214029	7.13639e-05
O75182	SIN3B	12.9969	13.1733	-0.176433	0.0513972		O75182	SIN3B	13.0916	13.1935	-0.101923	0.174198
O75190	DNAJB6	14.9524	14.903	0.0493584	0.670434		O75190	DNAJB6	14.7129	14.7826	-0.0697084	0.307471
O75204	TMEM127	12.2368	11.1958	1.04094	0.0673434		O75204	TMEM127	11.5279	11.0926	0.435282	0.287798
O75208	COQ9	14.2801	14.3739	-0.093806	0.273791		O75208	COQ9	14.3361	14.2176	0.118516	0.0500137
O75223	GGCT	16.1265	15.9611	0.165457	0.179081		O75223	GGCT	16.2959	16.2679	0.027986	0.693762
O75251	NDUFS7	16.6552	16.6503	0.00482416	0.952246		O75251	NDUFS7	16.7021	16.6678	0.0342824	0.547776
O75306	NDUFS2	16.7525	16.6834	0.0690856	0.605655		O75306	NDUFS2	16.8926	16.7946	0.0980674	0.254693
O75312	ZPR1	14.024	14.0729	-0.0488837	0.78176		O75312	ZPR1	14.0707	14.1818	-0.111144	0.100402
O75323	NIPSNAP2	16.6831	16.6486	0.0344992	0.221449		O75323	NIPSNAP2	16.6195	16.561	0.0585254	0.505765
O75325	LRRN2	11.2538	8.93881	2.31501	0.0107882		O75325	LRRN2	11.7072	9.1209	2.58626	0.000342957
O75340	PDCD6	15.263	15.1605	0.102483	0.220743		O75340	PDCD6	15.2071	15.0921	0.114975	0.40479
O75347	TBCA	15.8811	15.8182	0.0628936	0.476331		O75347	TBCA	16.0752	16.0382	0.0369972	0.204481
O75348	ATP6V1G1	16.4172	16.2806	0.136589	0.0713583		O75348	ATP6V1G1	16.4788	16.2981	0.180702	0.0150306
O75351	VPS4B	13.8823	14.0394	-0.157171	0.142112		O75351	VPS4B	14.0042	14.1092	-0.105065	0.0871029
O75352	MPDU1	17.282	17.1338	0.148139	0.0700931		O75352	MPDU1	17.3949	17.2422	0.152691	0.435144
O75365	PTP4A3	12.4838	12.2063	0.277411	0.277155		O75365	PTP4A3	12.866	12.7661	0.0999392	0.725478
O75367	MACROH2A1	18.4644	18.9909	-0.526524	0.189672		O75367	MACROH2A1	18.1779	18.8721	-0.69428	0.0134927
O75368	SH3BGRL	17.562	17.4808	0.0811515	0.609726		O75368	SH3BGRL	17.9668	17.8913	0.075504	0.173658
O75369	FLNB	20.0163	19.9642	0.052012	0.283667		O75369	FLNB	19.4977	19.559	-0.0613526	0.10072
O75379	VAMP4	14.2279	13.2956	0.932314	0.10559		O75379	VAMP4	14.2293	13.5312	0.698126	0.00338018
O75380	NDUFS6	15.0304	15.0361	-0.00569964	0.91675		O75380	NDUFS6	15.1121	15.1093	0.00284454	0.897944
O75381	PEX14	14.6321	14.3833	0.248795	0.0658113		O75381	PEX14	14.5973	14.3137	0.283597	0.000530421
O75382	TRIM3	13.8902	13.6296	0.260588	0.272769		O75382	TRIM3	13.4196	13.6261	-0.206515	0.413016
O75390	CS	17.3994	17.3243	0.0750508	0.187085		O75390	CS	17.3051	17.267	0.0380938	0.822693
O75391	SPAG7	12.3447	12.8342	-0.489452	0.0269142		O75391	SPAG7	12.0722	12.7283	-0.656099	0.018588
O75394	MRPL33	9.444	10.5889	-1.14491	0.0175642		O75394	MRPL33	9.79783	10.3567	-0.558915	0.151165
O75396	SEC22B	17.8695	17.8433	0.0261831	0.551493		O75396	SEC22B	17.8501	17.7632	0.0869487	0.0849019
O75400	PRPF40A	15.2509	15.2546	-0.00369525	0.955112		O75400	PRPF40A	15.1803	15.1691	0.0112688	0.771159
O75410	TACC1	14.4155	14.1799	0.235565	0.0751971		O75410	TACC1	14.8624	14.5243	0.338145	0.00193701
O75414	NME6	11.7558	12.3243	-0.568496	0.00514108		O75414	NME6	12.2116	12.2823	-0.0706712	0.485596
O75427	LRCH4	13.3769	13.4536	-0.076669	0.630527		O75427	LRCH4	13.651	13.6324	0.0186137	0.864233
O75431	MTX2	14.9249	14.8068	0.118102	0.308305		O75431	MTX2	14.8786	14.7856	0.0930008	0.0421972
O75436	VPS26A	17.0506	17.0381	0.0124936	0.733744		O75436	VPS26A	17.1891	17.1653	0.0238141	0.369649
O75438	NDUFB1	16.6629	16.4614	0.201538	0.131474		O75438	NDUFB1	16.2929	16.4035	-0.110623	0.508738
O75439	PMPCB	16.4182	16.4182	3.3855e-05	0.999708		O75439	PMPCB	16.3468	16.2826	0.0641349	0.221146
O75448	MED24	14.6764	14.9707	-0.294259	0.0336795		O75448	MED24	14.5933	14.6611	-0.0677959	0.505529
O75475	PSIP1	16.1246	16.4235	-0.298949	0.114729		O75475	PSIP1	16.0208	16.3382	-0.317444	0.0183649
O75477	ERLIN1	16.7772	16.5907	0.186478	0.231286		O75477	ERLIN1	16.8916	16.6944	0.197173	0.0223285
O75487	GPC4	11.5833	9.73168	1.85162	0.0954088		O75487	GPC4	10.3719	9.59911	0.772787	0.0937507
O75489	NDUFS3	16.842	16.6549	0.187057	0.00607301		O75489	NDUFS3	16.7915	16.5994	0.192144	0.00396063
O75494	SRSF10	16.3788	16.3996	-0.0208349	0.774096		O75494	SRSF10	16.3153	16.2441	0.0711869	0.224373
O75503	CLN5	13.9862	14.4937	-0.507488	0.0829111		O75503	CLN5	13.4194	14.3822	-0.962741	0.0194958
O75506	HSBP1	15.8457	15.7628	0.0829253	0.159505		O75506	HSBP1	15.9183	15.5697	0.348646	0.19365
O75521	ECI2	14.9557	14.8686	0.0871408	0.121762		O75521	ECI2	14.9153	14.7254	0.189892	0.00163366
O75525	KHDRBS3	13.2523	13.1303	0.121942	0.743473		O75525	KHDRBS3	12.7419	13.201	-0.459072	0.153407
O75528	TADA3	10.9489	10.9084	0.0404301	0.733906		O75528	TADA3	10.6348	10.6158	0.0190071	0.922948
O75531	BANF1	17.8998	17.7934	0.10643	0.0251979		O75531	BANF1	17.8256	17.7952	0.030426	0.502729
O75533	SF3B1	17.4537	17.4384	0.0152988	0.777242		O75533	SF3B1	17.4618	17.4344	0.0274522	0.138824
O75534	CSDE1	15.842	16.1375	-0.295495	0.00149386		O75534	CSDE1	15.8288	16.0905	-0.261708	0.000137143
O75569	PRKRA	15.7207	15.8727	-0.151968	0.0854021		O75569	PRKRA	15.6337	15.7766	-0.142959	0.0418404
O75592	MYCBP2	12.8273	13.0217	-0.194354	0.19047		O75592	MYCBP2	12.867	12.9796	-0.11263	0.164793
O75600	GCAT	13.4793	13.4037	0.0755734	0.250465		O75600	GCAT	13.3572	13.2183	0.138911	0.307246
O75607	NPM3	13.7821	13.9877	-0.205516	0.0491213		O75607	NPM3	13.7125	13.8298	-0.117299	0.172487
O75608	LYPLA1	15.5534	15.1856	0.36779	0.00381568		O75608	LYPLA1	15.6706	15.5574	0.11317	0.397424
O75635	SERPINB7	13.4871	13.9326	-0.44552	0.316899		O75635	SERPINB7	13.5309	13.9579	-0.427031	0.145402
O75643	SNRNP200	17.0166	17.0398	-0.0231676	0.777895		O75643	SNRNP200	17.0252	17.0352	-0.0100297	0.821231
O75663	TIPRL	15.491	15.4285	0.0625696	0.579785		O75663	TIPRL	15.5762	15.5021	0.0740644	0.153852
O75674	TOM1L1	14.4191	14.2966	0.122489	0.0225176		O75674	TOM1L1	14.467	14.423	0.0439775	0.391371
O75676	RPS6KA4	12.8032	13.2062	-0.402983	0.248586		O75676	RPS6KA4	13.3571	13.5017	-0.144606	0.403525
O75683	SURF6	14.3362	14.7397	-0.403516	0.042821		O75683	SURF6	14.3884	14.8074	-0.418955	0.0406056
O75688	PPM1B	15.6838	15.7931	-0.109275	0.152231		O75688	PPM1B	16.0391	16.1629	-0.123736	0.00737538
O75691	UTP20	14.0029	14.1019	-0.0990291	0.238314		O75691	UTP20	13.8954	14.1574	-0.261951	0.114967
O75694	NUP155	15.3818	15.3596	0.0221541	0.803553		O75694	NUP155	15.3539	15.3703	-0.0163802	0.693591
O75695	RP2	14.7871	14.4755	0.311582	0.0336851		O75695	RP2	14.6174	14.4096	0.207761	0.107336
O75717	WDHD1	12.4788	12.5803	-0.101455	0.625173		O75717	WDHD1	12.5201	12.6905	-0.170411	0.399063
O75718	CRTAP	16.5619	16.4084	0.153494	0.209703		O75718	CRTAP	16.3637	16.2965	0.0672278	0.519735
O75746	SLC25A12	14.3517	14.2011	0.150672	0.295676		O75746	SLC25A12	14.2598	14.1624	0.0974331	0.572503
O75781	PALM	16.5072	16.4249	0.082386	0.0794714		O75781	PALM	16.3581	16.217	0.141082	0.0970162
O75787	ATP6AP2	13.9946	13.4656	0.528936	0.0313987		O75787	ATP6AP2	13.9663	13.2843	0.682038	0.00100453
O75792	RNASEH2A	13.3846	13.4527	-0.0681105	0.564204		O75792	RNASEH2A	13.3359	13.3906	-0.0546919	0.438054
O75817	POP7	13.61	13.5771	0.0328629	0.700482		O75817	POP7	13.762	13.796	-0.0339586	0.52979
O75818	RPP40	13.0682	12.2233	0.844953	0.285737		O75818	RPP40	12.8037	12.05	0.753765	0.0459018
O75821	EIF3G	17.7351	17.7137	0.021399	0.722275		O75821	EIF3G	17.7131	17.72	-0.00693539	0.894036
O75822	EIF3J	16.0097	15.9154	0.094244	0.150116		O75822	EIF3J	15.9521	15.9622	-0.0101783	0.912416
O75828	CBR3	9.72961	9.79236	-0.0627513	0.863998		O75828	CBR3	10.1188	9.96381	0.155037	0.0760482
O75832	PSMD10	14.5322	14.5191	0.0131202	0.916604		O75832	PSMD10	14.6054	14.5245	0.0808486	0.175394
O75843	AP1G2	13.5685	13.5134	0.0550563	0.758081		O75843	AP1G2	13.6623	13.8446	-0.18233	0.157621
O75844	ZMPSTE24	16.2522	16.1922	0.0600526	0.529805		O75844	ZMPSTE24	16.1386	15.9961	0.142547	0.0140393
O75845	SC5D	14.9992	13.783	1.21622	0.0233834		O75845	SC5D	14.9142	13.8395	1.07478	0.0192023
O75874	IDH1	18.0151	17.7259	0.289256	0.003544		O75874	IDH1	18.2253	18.0578	0.167496	0.050736
O75879	GATB	12.1639	12.1654	-0.00155521	0.986318		O75879	GATB	12.1657	12.0377	0.127998	0.216468
O75880	SCO1	15.2611	15.1475	0.113631	0.340233		O75880	SCO1	15.3294	15.1132	0.216125	0.120156
O75882	ATRN	12.6612	12.0084	0.652875	0.0109401		O75882	ATRN	12.347	11.8851	0.461956	0.0134549
O75884	RBBP9	14.9729	14.9022	0.0706747	0.610369		O75884	RBBP9	15.1694	15.0593	0.110117	0.223626
O75886	STAM2	12.0183	12.3058	-0.287509	0.0312149		O75886	STAM2	11.2398	12.2368	-0.997005	0.0789891
O75907	DGAT1	13.534	13.3401	0.193897	0.160299		O75907	DGAT1	13.3903	13.2508	0.139504	0.093406
O75909	CCNK	13.6523	13.6768	-0.0244672	0.402742		O75909	CCNK	13.571	13.6512	-0.0801525	0.249988
O75911	DHRS3	13.3295	13.621	-0.291477	0.372376		O75911	DHRS3	13.8402	13.6257	0.214508	0.0686655
O75915	ARL6IP5	18.146	17.752	0.394044	0.0587227		O75915	ARL6IP5	17.9082	17.7155	0.192759	0.172222
O75925	PIAS1	12.1912	12.5956	-0.404438	0.213915		O75925	PIAS1	12.2328	12.3562	-0.123385	0.0574588
O75934	BCAS2	14.4634	14.3483	0.115051	0.46726		O75934	BCAS2	14.4968	14.4449	0.0518563	0.388751
O75935	DCTN3	15.717	15.4837	0.233315	0.0065406		O75935	DCTN3	15.7299	15.4881	0.241827	0.00340554
O75937	DNAJC8	15.4538	15.6336	-0.179837	0.0431703		O75937	DNAJC8	15.5585	15.6446	-0.0860329	0.101593
O75940	SMNDC1	13.2247	14.165	-0.940335	0.0441888		O75940	SMNDC1	13.4089	14.0021	-0.593182	0.0325212
O75947	ATP5PD	18.2984	18.0938	0.204561	0.152367		O75947	ATP5PD	18.2998	18.1591	0.140737	0.0248978
O75954	TSPAN9	15.0911	13.728	1.36307	0.000348675		O75954	TSPAN9	14.8513	13.3986	1.45267	4.73813e-08
O75955	FLOT1	16.6722	16.4099	0.262312	0.0580506		O75955	FLOT1	16.753	16.5127	0.240233	0.0024715
O75962	TRIO	12.1997	12.3087	-0.109036	0.124887		O75962	TRIO	12.06	12.3134	-0.253457	0.0554334
O75964	ATP5MG	18.0696	17.8629	0.206697	0.0714714		O75964	ATP5MG	18.015	17.7989	0.21605	0.255386
O75970	MPDZ	16.5133	16.4648	0.0484817	0.445497		O75970	MPDZ	16.7269	16.6405	0.0863844	0.0152763
O75976	CPD	14.8931	14.9907	-0.097641	0.461232		O75976	CPD	14.803	14.9545	-0.151566	0.0488137
O76003	GLRX3	15.841	15.9108	-0.0698228	0.525331		O76003	GLRX3	15.7568	15.9856	-0.228789	0.161153
O76021	RSL1D1	15.7839	16.3091	-0.525218	0.161365		O76021	RSL1D1	15.5982	16.3287	-0.730453	0.00828378
O76024	WFS1	15.0835	14.8904	0.193152	0.0886458		O76024	WFS1	14.992	14.8283	0.163676	0.0833616
O76031	CLPX	13.9519	14.0095	-0.0576117	0.537312		O76031	CLPX	13.8477	13.9411	-0.0933993	0.18475
O76041	NEBL	11.9454	12.205	-0.259588	0.469637		O76041	NEBL	11.6649	11.6301	0.0348129	0.911259
O76054	SEC14L2	14.1771	14.1071	0.0700018	0.619466		O76054	SEC14L2	14.4479	14.5625	-0.114605	0.188201
O76061	STC2	12.6432	11.7967	0.846573	0.00244524		O76061	STC2	12.4088	11.8212	0.587615	0.22099
O76062	TM7SF2	14.809	14.6493	0.159654	0.287979		O76062	TM7SF2	14.846	14.68	0.165972	0.246286
O76071	CIAO1	15.2472	15.4528	-0.205588	0.123461		O76071	CIAO1	15.4518	15.5078	-0.0559998	0.486762
O76075	DFFB	12.2069	12.2464	-0.0394638	0.870003		O76075	DFFB	12.2938	12.6486	-0.354782	0.185861
O76080	ZFAND5	12.7308	11.5037	1.22706	0.0127939		O76080	ZFAND5	11.3979	10.4903	0.90769	0.142553
O76090	BEST1	11.8961	12.5766	-0.680465	0.285788		O76090	BEST1	12.9808	12.8708	0.110011	0.645797
O76094	SRP72	16.0104	16.4568	-0.446427	0.0261563		O76094	SRP72	16.1213	16.502	-0.380673	0.00447218
O76095	JTB	14.4923	13.7227	0.769592	0.0118107		O76095	JTB	14.2738	13.6052	0.668537	0.00236982
O94760	DDAH1	17.6927	17.6423	0.0503669	0.65589		O94760	DDAH1	17.8661	17.8446	0.0215784	0.629297
O94763	URI1	13.2748	13.3374	-0.0625997	0.166877		O94763	URI1	13.1526	13.19	-0.0374335	0.696459
O94766	B3GAT3	14.863	14.383	0.479974	0.0378227		O94766	B3GAT3	14.992	14.2421	0.749856	0.000183086
O94776	MTA2	15.4704	15.5917	-0.121276	0.0425466		O94776	MTA2	15.5138	15.6405	-0.126682	0.135173
O94788	ALDH1A2	15.8655	14.8181	1.04738	0.00974136		O94788	ALDH1A2	15.4243	14.6858	0.738484	0.0066047
O94804	STK10	12.5011	12.8928	-0.391645	0.0232437		O94804	STK10	12.1605	12.695	-0.534524	0.00445145
O94811	TPPP	12.8811	13.0854	-0.204388	0.295226		O94811	TPPP	13.1202	13.3021	-0.181919	0.306514
O94813	SLIT2	12.4083	11.2429	1.16541	0.108426		O94813	SLIT2	10.666	10.9569	-0.290994	0.635824
O94817	ATG12	13.4407	13.2612	0.179434	0.322673		O94817	ATG12	13.3059	13.4043	-0.0984515	0.844806
O94819	KBTBD11	15.6075	15.7082	-0.100745	0.473603		O94819	KBTBD11	15.9836	15.9174	0.066165	0.320968
O94822	LTN1	12.5686	12.6548	-0.0862262	0.405613		O94822	LTN1	12.4392	12.6252	-0.186005	0.0321476
O94826	TOMM70	15.7092	15.6289	0.0803483	0.428382		O94826	TOMM70	15.6799	15.6393	0.040658	0.173405
O94829	IPO13	14.904	14.8378	0.0661547	0.486734		O94829	IPO13	15.0942	15.0071	0.087045	0.423627
O94830	DDHD2	13.931	13.3335	0.597472	0.0263046		O94830	DDHD2	13.5596	13.2449	0.314754	0.0110338
O94832	MYO1D	15.6332	15.6707	-0.0375242	0.431464		O94832	MYO1D	15.8223	15.9336	-0.111363	0.058288
O94842	TOX4	13.9802	13.947	0.033272	0.882293		O94842	TOX4	13.8516	13.8994	-0.0478001	0.623905
O94851	MICAL2	12.4909	12.7078	-0.21686	0.322204		O94851	MICAL2	12.3893	12.3101	0.0791094	0.703173
O94855	SEC24D	13.8236	13.6902	0.133404	0.211501		O94855	SEC24D	13.4153	13.3071	0.108262	0.498725
O94874	UFL1	14.8327	14.8436	-0.0109339	0.913925		O94874	UFL1	14.8485	14.8287	0.0198428	0.786314
O94875	SORBS2	17.133	17.2392	-0.106244	0.19275		O94875	SORBS2	17.3343	17.3736	-0.039293	0.474909
O94880	PHF14	13.3668	13.3363	0.0305848	0.817524		O94880	PHF14	13.3931	13.3056	0.0875072	0.121915
O94885	SASH1	13.4347	12.756	0.678682	0.318414		O94885	SASH1	13.0065	12.8458	0.160695	0.485755
O94887	FARP2	11.9026	11.825	0.0775805	0.848074		O94887	FARP2	11.6136	12.0261	-0.412425	0.00676577
O94888	UBXN7	14.034	14.0741	-0.0401418	0.581364		O94888	UBXN7	14.002	14.1503	-0.148363	0.239064
O94901	SUN1	14.669	14.7495	-0.0805225	0.642247		O94901	SUN1	14.4055	14.4608	-0.0552671	0.313799
O94903	PLPBP	15.9952	15.9782	0.0170584	0.675564		O94903	PLPBP	16.2933	16.3088	-0.0155678	0.873451
O94905	ERLIN2	17.2695	17.0446	0.224919	0.130588		O94905	ERLIN2	17.4035	17.2948	0.108665	0.087598
O94906	PRPF6	15.8401	15.8517	-0.0115991	0.882806		O94906	PRPF6	15.8705	15.8607	0.0097802	0.650636
O94913	PCF11	11.6254	12.1255	-0.500078	0.0114985		O94913	PCF11	11.8457	11.9485	-0.102878	0.712747
O94915	FRYL	11.9644	11.9812	-0.0168543	0.867803		O94915	FRYL	11.8424	11.9466	-0.104269	0.329095
O94919	ENDOD1	13.7814	13.5124	0.269008	0.181678		O94919	ENDOD1	13.8272	13.5454	0.281823	0.000106427
O94925	GLS	17.539	17.4278	0.111173	0.39276		O94925	GLS	16.8827	16.8028	0.0799253	0.231214
O94953	KDM4B	12.1995	11.7732	0.426291	0.0316259		O94953	KDM4B	12.0666	11.4157	0.650846	0.00281456
O94966	USP19	12.6698	13.0779	-0.408163	0.0933908		O94966	USP19	12.7586	13.0184	-0.259712	0.235698
O94967	WDR47	11.0883	11.3875	-0.299267	0.0491756		O94967	WDR47	11.0191	11.1361	-0.117005	0.777086
O94973	AP2A2	16.0729	16.0733	-0.000416275	0.991746		O94973	AP2A2	16.1637	16.1572	0.00655773	0.904699
O94979	SEC31A	17.0807	17.1599	-0.079164	0.262349		O94979	SEC31A	17.0231	17.1029	-0.0797269	0.0886004
O94985	CLSTN1	12.4629	10.6673	1.79556	0.013629		O94985	CLSTN1	10.9666	10.4878	0.478866	0.776853
O94988	FAM13A	14.7969	14.8255	-0.0286493	0.551049		O94988	FAM13A	14.9688	14.9342	0.0345387	0.720646
O94992	HEXIM1	13.7189	14.2139	-0.495026	0.0110783		O94992	HEXIM1	13.5272	13.9032	-0.375969	0.00524001
O95049	TJP3	12.1103	12.4095	-0.299217	0.423515		O95049	TJP3	12.1015	12.2955	-0.194025	0.061212
O95070	YIF1A	14.832	14.9386	-0.106506	0.69703		O95070	YIF1A	15.0744	14.7863	0.288154	0.0411836
O95071	UBR5	13.0701	13.2794	-0.209205	0.00763119		O95071	UBR5	13.2061	13.2058	0.00027561	0.996603
O95072	REC8	11.6396	11.4233	0.216354	0.488036		O95072	REC8	11.2066	11.2467	-0.040085	0.848321
O95081	AGFG2	12.0862	12.3924	-0.306256	0.423632		O95081	AGFG2	12.2453	12.5754	-0.33011	0.118175
O95084	PRSS23	14.1972	12.9656	1.23157	0.524027		O95084	PRSS23	12.342	12.8175	-0.475497	0.00540382
O95104	SCAF4	14.6686	15.0142	-0.34559	0.0567879		O95104	SCAF4	14.9669	15.1569	-0.190006	0.0872426
O95139	NDUFB6	14.9955	14.866	0.129412	0.156281		O95139	NDUFB6	14.9863	14.9592	0.0270873	0.778572
O95140	MFN2	15.02	15.0074	0.01262	0.910543		O95140	MFN2	14.9319	14.8654	0.0664928	0.580055
O95149	SNUPN	12.4055	12.617	-0.211558	0.250521		O95149	SNUPN	12.2407	12.5942	-0.353482	0.180629
O95155	UBE4B	15.3131	15.4973	-0.184188	0.00325429		O95155	UBE4B	15.2943	15.5012	-0.206933	0.0190888
O95159	ZFPL1	12.4078	12.9795	-0.571718	0.143395		O95159	ZFPL1	12.1805	11.8619	0.318656	0.356801
O95163	ELP1	14.9401	15.2128	-0.272741	0.0307696		O95163	ELP1	15.2041	15.4197	-0.215574	0.000522873
O95166	GABARAP	14.1493	13.5505	0.598793	0.00832421		O95166	GABARAP	14.3257	13.7445	0.581195	8.19489e-05
O95167	NDUFA3	14.3831	14.3192	0.0639136	0.450662		O95167	NDUFA3	14.4094	14.2544	0.154936	0.126367
O95168	NDUFB4	15.8134	15.865	-0.0515604	0.584129		O95168	NDUFB4	15.7992	15.8197	-0.020504	0.900903
O95169	NDUFB8	14.2623	14.1538	0.108552	0.324979		O95169	NDUFB8	14.2111	14.0882	0.122946	0.294359
O95178	NDUFB2	15.8148	15.3224	0.492371	0.241489		O95178	NDUFB2	15.8388	15.744	0.0948328	0.655874
O95182	NDUFA7	15.6808	15.5274	0.153386	0.135489		O95182	NDUFA7	15.8689	15.6416	0.227262	0.00199609
O95185	UNC5C	14.7976	14.5796	0.217961	0.210797		O95185	UNC5C	14.9684	14.6325	0.335932	0.00994949
O95197	RTN3	16.972	16.9139	0.0580792	0.636935		O95197	RTN3	17.0274	16.9221	0.105361	0.223425
O95202	LETM1	17.0762	16.9597	0.116484	0.16256		O95202	LETM1	17.0577	16.9488	0.108881	0.00944638
O95208	EPN2	13.9759	14.1024	-0.126476	0.321679		O95208	EPN2	13.847	13.9253	-0.0782755	0.465535
O95210	STBD1	16.5061	16.3332	0.172946	0.0170457		O95210	STBD1	16.2528	16.0691	0.18366	0.0432884
O95214	LEPROTL1	14.2367	13.6384	0.598271	0.00730851		O95214	LEPROTL1	14.1095	13.5776	0.531892	0.000284877
O95218	ZRANB2	16.6145	16.8025	-0.187969	0.101582		O95218	ZRANB2	16.6461	16.7432	-0.0970958	0.046453
O95219	SNX4	14.9344	14.8971	0.0372787	0.470008		O95219	SNX4	15.0717	15.0945	-0.0228194	0.696649
O95232	LUC7L3	15.1991	15.7103	-0.511218	0.0145819		O95232	LUC7L3	15.2738	15.676	-0.402182	0.000648361
O95237	LRAT	13.1002	12.9928	0.107461	0.277462		O95237	LRAT	12.9156	12.9283	-0.012763	0.931158
O95248	SBF1	13.6939	13.906	-0.212099	0.137177		O95248	SBF1	14.0531	14.1389	-0.0857897	0.138129
O95249	GOSR1	12.9269	12.8041	0.122841	0.75931		O95249	GOSR1	13.4035	13.1535	0.249996	0.133438
O95251	KAT7	13.1099	13.3975	-0.287568	0.0452719		O95251	KAT7	13.0736	13.2358	-0.16224	0.0237424
O95255	ABCC6	15.9327	15.8238	0.108829	0.31169		O95255	ABCC6	15.9289	15.7747	0.154164	0.427076
O95260	ATE1	14.4076	14.432	-0.0243771	0.751909		O95260	ATE1	14.3692	14.5082	-0.138933	0.0404536
O95292	VAPB	16.1774	16.0535	0.123865	0.121031		O95292	VAPB	16.2583	16.2043	0.0539938	0.277368
O95295	SNAPIN	14.2962	14.3673	-0.0710194	0.700502		O95295	SNAPIN	14.4502	14.4283	0.0219758	0.693336
O95297	MPZL1	15.2348	14.0228	1.21196	0.00441831		O95297	MPZL1	14.9012	14.0579	0.843283	1.72562e-05
O95298	NDUFC2	15.785	15.5986	0.186419	0.147974		O95298	NDUFC2	15.8241	15.7509	0.0732085	0.590476
O95299	NDUFA10	16.9946	16.978	0.0165677	0.859718		O95299	NDUFA10	17.0385	16.9773	0.0612106	0.11143
O95302	FKBP9	16.4472	16.353	0.0942161	0.611759		O95302	FKBP9	16.0719	16.1345	-0.0625869	0.497899
O95319	CELF2	13.524	13.8071	-0.283157	0.266534		O95319	CELF2	13.8158	13.932	-0.116239	0.148852
O95336	PGLS	16.4914	16.3336	0.157807	0.0636963		O95336	PGLS	16.6964	16.6197	0.0767198	0.343975
O95342	ABCB11	12.8182	12.7422	0.0760756	0.77037		O95342	ABCB11	12.7531	12.3057	0.44744	0.00496368
O95343	SIX3	13.3037	13.7454	-0.441714	0.608489		O95343	SIX3	13.9861	13.5441	0.441956	0.116347
O95347	SMC2	7.85682	9.05885	-1.20203	0.262611		O95347	SMC2	8.5227	6.92764	1.59506	0.24888
O95352	ATG7	12.8697	13.0096	-0.139893	0.0589674		O95352	ATG7	12.9203	13.1292	-0.208911	0.0327777
O95372	LYPLA2	14.9193	14.8034	0.115961	0.291004		O95372	LYPLA2	14.9832	15.0883	-0.105104	0.164015
O95373	IPO7	15.9917	15.8758	0.115949	0.054708		O95373	IPO7	15.9207	15.8685	0.052166	0.400317
O95376	ARIH2	12.3964	12.316	0.0804338	0.619937		O95376	ARIH2	12.4141	12.3293	0.084798	0.346146
O95379	TNFAIP8	14.8897	14.7306	0.159114	0.221456		O95379	TNFAIP8	14.602	14.5771	0.0248631	0.802044
O95394	PGM3	16.5871	16.4927	0.0943875	0.105282		O95394	PGM3	16.8103	16.7977	0.0126005	0.739014
O95396	MOCS3	12.7266	12.8872	-0.160644	0.392681		O95396	MOCS3	12.8706	13.0715	-0.200885	0.0293233
O95400	CD2BP2	14.6328	14.5603	0.0724936	0.365145		O95400	CD2BP2	14.6318	14.6464	-0.0145585	0.865446
O95406	CNIH1	10.5158	11.0023	-0.48647	0.102946		O95406	CNIH1	10.4507	10.7447	-0.293993	0.58566
O95425	SVIL	13.566	13.3095	0.256487	0.567496		O95425	SVIL	13.4253	12.671	0.754308	0.0280861
O95429	BAG4	13.6162	13.7186	-0.102481	0.486929		O95429	BAG4	13.4943	13.4503	0.043942	0.492636
O95433	AHSA1	17.1946	17.2017	-0.00709677	0.94496		O95433	AHSA1	17.2712	17.2841	-0.0129114	0.572549
O95453	PARN	13.5265	13.7663	-0.23974	0.0483334		O95453	PARN	13.4811	13.6999	-0.218772	0.00381105
O95456	PSMG1	14.4141	14.7143	-0.300214	0.0784194		O95456	PSMG1	14.5233	14.7789	-0.255569	0.132301
O95470	SGPL1	14.7837	14.6366	0.147014	0.388883		O95470	SGPL1	14.5996	14.5412	0.0583631	0.127505
O95476	CTDNEP1	14.968	14.5834	0.384608	0.0360255		O95476	CTDNEP1	14.9218	14.6735	0.248352	0.0321606
O95477	ABCA1	8.26301	7.92747	0.335537	0.379435		O95477	ABCA1	7.6563	7.67821	-0.0219126	0.631374
O95478	NSA2	12.8172	12.9108	-0.0936439	0.712373		O95478	NSA2	12.6685	12.9972	-0.328689	0.346926
O95479	H6PD	15.3616	15.179	0.182562	0.0136189		O95479	H6PD	15.395	15.258	0.137048	0.106872
O95486	SEC24A	14.3724	14.3631	0.0092988	0.884266		O95486	SEC24A	14.2733	14.3763	-0.103066	0.555079
O95487	SEC24B	15.8732	15.852	0.0211508	0.665789		O95487	SEC24B	15.9271	15.9683	-0.0411081	0.592228
O95490	ADGRL2	13.319	12.1399	1.17902	0.0276762		O95490	ADGRL2	12.7378	11.953	0.784802	0.0471602
O95562	SFT2D2	15.0702	14.3655	0.704661	0.0787664		O95562	SFT2D2	14.8913	14.2409	0.65038	0.0016308
O95563	MPC2	11.5554	11.1642	0.391235	0.0153959		O95563	MPC2	10.8485	10.961	-0.112494	0.827863
O95571	ETHE1	16.0567	16.0481	0.00859618	0.917816		O95571	ETHE1	16.1007	16.0315	0.0692106	0.297128
O95573	ACSL3	15.4883	15.044	0.444297	0.0341959		O95573	ACSL3	15.2695	14.8846	0.384925	0.000765037
O95602	POLR1A	12.6814	12.808	-0.126647	0.0474306		O95602	POLR1A	12.5405	12.831	-0.290479	0.00701308
O95613	PCNT	13.0174	12.9854	0.0320144	0.804868		O95613	PCNT	12.8763	12.901	-0.0247112	0.829911
O95630	STAMBP	15.9432	15.9418	0.0014627	0.967155		O95630	STAMBP	15.9501	15.9835	-0.0334143	0.747467
O95633	FSTL3	12.685	12.2525	0.432434	0.0772064		O95633	FSTL3	11.8025	11.744	0.0584482	0.523524
O95639	CPSF4	14.4665	14.5064	-0.0399029	0.787331		O95639	CPSF4	14.2691	14.3443	-0.0752576	0.305818
O95671	ASMTL	13.691	13.6826	0.00845719	0.912887		O95671	ASMTL	14.0415	14.0533	-0.0117645	0.883206
O95674	CDS2	15.808	15.4535	0.354481	0.0280897		O95674	CDS2	15.7204	15.5046	0.21582	8.50177e-05
O95677	EYA4	13.5992	13.3422	0.257018	0.124942		O95677	EYA4	13.2114	13.4131	-0.201694	0.317691
O95684	CEP43	9.41909	10.0128	-0.593704	0.039283		O95684	CEP43	9.49901	9.54071	-0.0417018	0.908555
O95707	POP4	13.3211	13.2269	0.0942235	0.509819		O95707	POP4	13.2682	13.2939	-0.0256654	0.603374
O95716	RAB3D	13.8409	13.6253	0.215616	0.137528		O95716	RAB3D	14.1727	13.9487	0.224066	0.0805095
O95721	SNAP29	15.6075	15.5328	0.0746589	0.284944		O95721	SNAP29	15.6492	15.656	-0.00674302	0.81834
O95747	OXSR1	17.2805	17.1061	0.17441	0.0738928		O95747	OXSR1	17.2999	17.2356	0.0642182	0.321113
O95749	GGPS1	14.3687	14.2976	0.0710175	0.587625		O95749	GGPS1	14.4836	14.4298	0.0537976	0.665701
O95757	HSPA4L	16.3343	16.3094	0.0248237	0.519243		O95757	HSPA4L	16.1557	16.1566	-0.000966614	0.982905
O95758	PTBP3	14.7923	15.1537	-0.361358	0.083566		O95758	PTBP3	14.8536	14.8681	-0.0145359	0.910969
O95772	STARD3NL	15.3788	14.9319	0.446868	0.038061		O95772	STARD3NL	15.092	14.6229	0.469157	0.00740481
O95777	LSM8	16.0954	16.0425	0.0528362	0.457124		O95777	LSM8	16.1195	16.1062	0.0132944	0.796682
O95780;Q14588;Q86V71;Q9NYT6	ZNF682;ZNF234;ZNF429;ZNF226	9.61134	10.5621	-0.950757	0.00647311		O95780;Q14588;Q86V71;Q9NYT6	ZNF682;ZNF234;ZNF429;ZNF226	9.95279	10.6834	-0.73057	0.0194129
O95782	AP2A1	16.9956	17.0253	-0.0296831	0.268726		O95782	AP2A1	16.9924	17.047	-0.054627	0.425765
O95785	WIZ	13.9497	14.0085	-0.0587985	0.611523		O95785	WIZ	14.0097	14.2628	-0.253078	0.131724
O95786	DDX58	11.2208	11.3573	-0.13648	0.123757		O95786	DDX58	11.0972	11.239	-0.141763	0.102045
O95793	STAU1	15.1917	15.3907	-0.19907	0.0592213		O95793	STAU1	15.0596	15.3867	-0.327069	0.00434726
O95807	TMEM50A	13.481	12.8758	0.605135	1.27546e-05		O95807	TMEM50A	13.2854	12.9245	0.360942	0.00855628
O95810	CAVIN2	12.6708	12.7014	-0.0306021	0.624472		O95810	CAVIN2	12.6819	12.2234	0.458414	0.0941381
O95816	BAG2	14.8908	14.7616	0.129221	0.2694		O95816	BAG2	14.71	14.6062	0.103873	0.0212551
O95817	BAG3	15.8055	15.79	0.0154808	0.823239		O95817	BAG3	15.6843	15.6997	-0.0154249	0.81703
O95819	MAP4K4	14.6204	14.7453	-0.124899	0.143053		O95819	MAP4K4	14.6869	14.803	-0.116032	0.0810908
O95822	MLYCD	16.3885	16.1966	0.191878	0.0924411		O95822	MLYCD	16.3377	16.1182	0.219445	0.035447
O95825	CRYZL1	13.9466	13.921	0.0256577	0.816387		O95825	CRYZL1	14.0587	14.0083	0.0504307	0.193165
O95831	AIFM1	18.3471	18.1424	0.204696	0.0691153		O95831	AIFM1	18.3477	18.1534	0.194282	0.00390122
O95832	CLDN1	13.4833	12.5924	0.890927	0.0286733		O95832	CLDN1	12.4644	11.954	0.510416	0.224993
O95834	EML2	13.3418	12.9627	0.379134	0.022866		O95834	EML2	13.4347	13.2434	0.191298	0.0612535
O95837	GNA14	15.9535	15.9674	-0.0139453	0.871226		O95837	GNA14	15.5471	15.6069	-0.0598143	0.71287
O95848	NUDT14	15.6241	15.428	0.196179	0.100884		O95848	NUDT14	15.609	15.6367	-0.0277102	0.553371
O95857	TSPAN13	15.7174	12.2943	3.42309	0.0681302		O95857	TSPAN13	12.6836	10.4112	2.27242	0.0901622
O95861	BPNT1	16.8182	16.8058	0.0124769	0.889702		O95861	BPNT1	16.9325	16.9682	-0.0357208	0.611389
O95864	FADS2	15.563	14.7082	0.854764	0.0347848		O95864	FADS2	15.5567	14.8574	0.699248	0.00178651
O95865	DDAH2	17.9096	17.7715	0.138103	0.0594416		O95865	DDAH2	17.9017	17.908	-0.00629725	0.928386
O95870	ABHD16A	14.6189	14.3819	0.236999	0.135999		O95870	ABHD16A	14.3225	14.1665	0.155974	0.029006
O95881	TXNDC12	15.6987	15.5634	0.135268	0.263205		O95881	TXNDC12	15.7394	15.6336	0.105807	0.301744
O95907	SLC16A8	13.9985	14.1554	-0.156908	0.395172		O95907	SLC16A8	14.5713	14.6303	-0.0590749	0.586915
O95967	EFEMP2	13.7472	12.2921	1.4552	0.108662		O95967	EFEMP2	13.4049	12.189	1.21595	0.0360582
O95983	MBD3	13.5336	13.6492	-0.11562	0.333814		O95983	MBD3	13.6383	13.6058	0.0324366	0.73632
O95989	NUDT3	14.4448	14.16	0.284841	0.163129		O95989	NUDT3	14.5328	14.2787	0.254108	0.0278284
O95999	BCL10	14.3568	14.2686	0.0881469	0.493167		O95999	BCL10	14.2251	14.2073	0.0178088	0.820931
O96000	NDUFB10	15.2309	15.2775	-0.0465195	0.458377		O96000	NDUFB10	15.1943	15.1957	-0.00138446	0.972625
O96005	CLPTM1	15.443	15.5226	-0.0795836	0.224565		O96005	CLPTM1	15.4933	15.56	-0.0666342	0.105849
O96008	TOMM40	15.4424	15.3553	0.0870979	0.54165		O96008	TOMM40	15.5338	15.2139	0.319877	0.162187
O96011	PEX11B	14.8403	14.4483	0.392007	0.0881369		O96011	PEX11B	14.6693	14.3989	0.270461	0.0537206
O96013	PAK4	14.3949	14.9751	-0.580181	0.0372892		O96013	PAK4	14.7683	15.3574	-0.589115	0.0182075
O96019	ACTL6A	16.3088	16.4337	-0.124898	0.0245957		O96019	ACTL6A	16.3713	16.5968	-0.225511	0.00298131
P00156	MT-CYB	13.9099	13.4523	0.457595	0.0756749		P00156	MT-CYB	13.2555	13.2131	0.0423598	0.874929
P00167	CYB5A	15.4973	15.4313	0.0659823	0.41263		P00167	CYB5A	15.5349	15.4449	0.0900401	0.0110304
P00338	LDHA	20.8144	20.4451	0.369319	0.041511		P00338	LDHA	20.3336	20.0489	0.284766	0.00171653
P00352	ALDH1A1	17.5605	17.4264	0.134086	0.116454		P00352	ALDH1A1	17.0001	16.9242	0.0758409	0.293685
P00367	GLUD1	16.8237	16.6765	0.14718	0.0784719		P00367	GLUD1	16.9091	16.801	0.108047	0.143524
P00374	DHFR	12.3362	11.8591	0.477096	0.044709		P00374	DHFR	12.3455	12.0013	0.34416	0.112855
P00387	CYB5R3	17.4089	17.3145	0.0943675	0.382565		P00387	CYB5R3	17.4629	17.3388	0.124066	0.067246
P00390	GSR	16.9172	17.0822	-0.165002	0.0415925		P00390	GSR	16.7941	16.9588	-0.164704	0.125285
P00403	MT-CO2	17.9097	17.9299	-0.0201373	0.725524		P00403	MT-CO2	17.9668	17.8886	0.0781795	0.605061
P00414	MT-CO3	14.4377	14.4098	0.0279388	0.256138		P00414	MT-CO3	14.3766	14.139	0.237579	0.0854094
P00441	SOD1	18.1062	18.204	-0.0978022	0.521615		P00441	SOD1	18.5047	18.4765	0.0282211	0.690741
P00450	CP	12.4341	12.0647	0.369355	0.00110903		P00450	CP	11.5717	10.9723	0.599374	0.00518254
P00451	F8	12.7218	12.8224	-0.100585	0.394999		P00451	F8	12.4909	12.74	-0.24914	0.246051
P00491	PNP	14.0233	13.8012	0.22217	0.0854367		P00491	PNP	14.1522	13.9567	0.195575	0.013682
P00492	HPRT1	17.034	16.8356	0.198413	0.066095		P00492	HPRT1	17.0394	16.9049	0.13453	0.0670782
P00505	GOT2	17.9346	17.9995	-0.0649352	0.495571		P00505	GOT2	18.0949	17.9713	0.123522	0.114549
P00519	ABL1	12.6823	13.4613	-0.77904	0.377638		P00519	ABL1	12.5887	12.7275	-0.138759	0.850856
P00533	EGFR	15.4268	14.9643	0.462482	0.0317505		P00533	EGFR	14.9501	14.6866	0.263559	0.0164828
P00558	PGK1	20.3011	20.0018	0.299291	0.0564037		P00558	PGK1	20.2949	20.1209	0.173983	0.00540769
P00568	AK1	15.7389	15.6955	0.0433433	0.758076		P00568	AK1	15.8672	15.9092	-0.0420407	0.292181
P00736	C1R	11.8381	11.7555	0.0825922	0.908296		P00736	C1R	12.0559	10.6811	1.37485	0.0221558
P00750	PLAT	13.7487	12.4314	1.31732	0.00407143		P00750	PLAT	13.6675	12.997	0.670536	0.0014103
P00813	ADA	15.3292	15.1492	0.17997	0.103074		P00813	ADA	15.4433	15.2527	0.190648	0.0028733
P00846	MT-ATP6	13.6571	13.7794	-0.122358	0.0359212		P00846	MT-ATP6	13.3841	13.5139	-0.129814	0.693483
P00918	CA2	14.8838	15.1926	-0.308748	0.481844		P00918	CA2	15.6109	15.6133	-0.00239944	0.978891
P00966	ASS1	13.8548	13.7848	0.0699995	0.305748		P00966	ASS1	12.7208	12.7587	-0.0378351	0.760759
P01024	C3	11.2408	11.3169	-0.076168	0.527749		P01024	C3	11.3713	11.3256	0.0457008	0.329662
P01034	CST3	16.0268	15.085	0.941818	0.0298252		P01034	CST3	16.5206	15.2702	1.2504	5.8874e-05
P01111	NRAS	14.8238	14.6442	0.179566	0.119807		P01111	NRAS	15.0219	14.9654	0.056503	0.7005
P01112	HRAS	13.8053	13.4505	0.354805	0.028961		P01112	HRAS	13.8606	13.6581	0.202493	0.0325825
P01116	KRAS	15.9979	15.9382	0.0596466	0.00328279		P01116	KRAS	16.167	16.074	0.0929815	0.0398698
P01130	LDLR	15.1668	12.1821	2.98471	0.00155699		P01130	LDLR	14.8343	12.1488	2.68546	1.43912e-05
P01135	TGFA	14.3053	13.4411	0.864197	0.0802088		P01135	TGFA	14.1076	14.0715	0.0360999	0.874664
P01137	TGFB1	10.6815	10.1693	0.512181	0.271676		P01137	TGFB1	9.7777	9.54497	0.232732	0.280505
P01889	HLA-B	16.5591	15.603	0.956113	0.0055671		P01889	HLA-B	17.1985	16.117	1.08143	2.19482e-05
P01893	HLA-H	13.244	12.3849	0.859172	0.0297983		P01893	HLA-H	14.2622	13.2761	0.986088	0.000989581
P02452	COL1A1	16.7916	16.8698	-0.078249	0.749548		P02452	COL1A1	15.841	16.1326	-0.291598	0.0669599
P02461	COL3A1	14.9493	15.0373	-0.0879376	0.420353		P02461	COL3A1	13.3293	13.4655	-0.136128	0.711846
P02462	COL4A1	15.6016	15.2787	0.322826	0.00664541		P02462	COL4A1	14.9894	14.9743	0.0150611	0.84076
P02489	CRYAA	18.5705	18.3246	0.245936	0.0618923		P02489	CRYAA	18.1516	17.9021	0.249426	0.00955448
P02511	CRYAB	19.713	19.6726	0.0403709	0.724342		P02511	CRYAB	18.8756	18.829	0.0465502	0.538563
P02538;P48668;SWISS-PROT:P02538;SWISS-PROT:P04259;SWISS-PROT:P48668	KRT6A;KRT6C;;;	13.1272	13.3515	-0.224248	0.0807203		P02538;P48668;SWISS-PROT:P02538;SWISS-PROT:P04259;SWISS-PROT:P48668	KRT6A;KRT6C;;;	13.1149	13.2293	-0.11437	0.367965
P02545	LMNA	20.3396	20.1317	0.207871	0.279411		P02545	LMNA	20.1286	20.0113	0.117226	0.0157919
P02649	APOE	19.101	17.2975	1.80347	0.00119795		P02649	APOE	19.1783	17.3252	1.85307	8.1997e-07
P02656	APOC3	7.09214	6.48406	0.608078	0.792575		P02656	APOC3	6.70911	6.85934	-0.150223	0.683777
P02751	FN1	18.2218	17.01	1.21176	0.0183055		P02751	FN1	17.3664	16.4297	0.936674	0.000790859
P02765	AHSG	12.7991	12.4493	0.349826	0.163011		P02765	AHSG	12.7137	12.3743	0.339443	0.257994
P02766	TTR	15.0271	14.5122	0.514867	0.333339		P02766	TTR	14.8261	13.9801	0.845955	0.0273466
P02786	TFRC	16.7578	16.5921	0.165747	0.130666		P02786	TFRC	16.8258	16.2606	0.565266	0.017772
P02787	TF	14.5269	12.7374	1.78955	0.0133429		P02787	TF	15.2788	12.8913	2.38754	1.83577e-05
P02794	FTH1	15.2716	15.3171	-0.0454874	0.236858		P02794	FTH1	15.3396	15.5724	-0.232758	0.0455374
P02795	MT2A	16.1449	16.355	-0.210176	0.314064		P02795	MT2A	15.8705	16.1911	-0.320596	0.0091267
P03886	MT-ND1	7.07286	9.2128	-2.13994	0.28568		P03886	MT-ND1	9.14746	9.87402	-0.726563	0.0268515
P03891	MT-ND2	14.7736	13.066	1.70757	0.0977937		P03891	MT-ND2	15.0773	13.7617	1.31556	0.0038908
P03897	MT-ND3	15.2467	14.9134	0.333291	0.214142		P03897	MT-ND3	15.0432	14.8243	0.218984	0.299152
P03905	MT-ND4	17.1171	16.8522	0.264833	0.0397265		P03905	MT-ND4	17.1183	17.0019	0.116459	0.538587
P03915	MT-ND5	13.2088	13.169	0.039752	0.810102		P03915	MT-ND5	12.8	13.2025	-0.402533	0.229569
P03923	MT-ND6	16.2623	16.1137	0.14857	0.148579		P03923	MT-ND6	16.2642	16.1171	0.14711	0.0115922
P03928	MT-ATP8	15.9858	15.7429	0.242962	0.0482562		P03928	MT-ATP8	16.1553	15.9926	0.162731	0.0294684
P03951	F11	16.6633	16.5354	0.127914	0.351932		P03951	F11	16.2928	16.2962	-0.00333105	0.980259
P04040	CAT	15.5303	15.4381	0.092175	0.400239		P04040	CAT	15.5232	15.4032	0.119936	0.0978686
P04049	RAF1	13.1082	13.2667	-0.158548	0.151884		P04049	RAF1	13.3217	13.3968	-0.0751455	0.440567
P04062	GBA	16.0997	16.2526	-0.152937	0.65391		P04062	GBA	15.7505	16.0454	-0.294828	0.131979
P04066	FUCA1	13.7905	13.8865	-0.0960801	0.673016		P04066	FUCA1	13.606	13.9343	-0.32829	0.0384338
P04075	ALDOA	22.1218	21.7595	0.362303	0.0789497		P04075	ALDOA	22.2035	21.8933	0.310172	0.000452418
P04080	CSTB	17.4097	17.0456	0.364066	0.034851		P04080	CSTB	17.5503	17.2105	0.339773	0.00727563
P04083	ANXA1	18.4069	18.347	0.0598617	0.272104		P04083	ANXA1	18.2627	18.3115	-0.0487693	0.534082
P04114	APOB	16.8362	17.2723	-0.436137	0.704602		P04114	APOB	16.8293	15.9388	0.890415	0.20668
P04156	PRNP	13.4881	12.2303	1.25773	0.00695247		P04156	PRNP	13.8636	12.244	1.61958	9.74068e-06
P04179	SOD2	14.3531	14.0202	0.332834	0.157256		P04179	SOD2	14.4185	13.8579	0.560603	0.00790237
P04181	OAT	14.95	15.0683	-0.118314	0.347963		P04181	OAT	14.856	15.0258	-0.169759	0.349645
P04264	KRT1	15.1944	15.6621	-0.467726	0.58583		P04264	KRT1	15.2028	14.8786	0.324199	0.551152
P04271	S100B	11.0895	11.2248	-0.135393	0.293758		P04271	S100B	11.1476	11.1919	-0.0442099	1.61426e-05
P04275	VWF	13.3879	13.2956	0.0922946	0.670681		P04275	VWF	13.1811	13.3298	-0.148654	0.635874
P04350	TUBB4A	17.0933	17.3217	-0.228345	0.306326		P04350	TUBB4A	17.6192	17.7161	-0.0969527	0.294738
P04406	GAPDH	21.5907	21.6189	-0.0281882	0.827171		P04406	GAPDH	21.8677	21.747	0.120726	0.106201
P04424	ASL	13.6259	13.0604	0.565521	0.00732223		P04424	ASL	13.6937	13.2961	0.397623	0.0795332
P04439	HLA-A	17.9099	16.8624	1.0475	0.00166162		P04439	HLA-A	18.428	17.1637	1.26428	6.49698e-05
P04626	ERBB2	12.575	12.5777	-0.0026257	0.986045		P04626	ERBB2	12.5625	12.4992	0.0632712	0.225804
P04632	CAPNS1	18.1345	17.8528	0.281665	0.100295		P04632	CAPNS1	18.065	17.9698	0.0952715	0.158941
P04733	MT1F	5.74216	5.66119	0.0809685	0.918741		P04733	MT1F	4.96154	4.23603	0.725507	0.0168883
P04792	HSPB1	20.1626	19.904	0.258579	0.00134165		P04792	HSPB1	19.8764	19.7874	0.0889963	0.106494
P04843	RPN1	19.2209	19.0473	0.173657	0.138128		P04843	RPN1	19.1506	19.0372	0.113449	0.175854
P04844	RPN2	18.2585	18.0703	0.188155	0.162387		P04844	RPN2	18.2066	18.0411	0.165554	0.000364399
P04899	GNAI2	17.3679	17.202	0.165875	0.130758		P04899	GNAI2	17.1065	17.0105	0.095977	0.0070995
P04920	SLC4A2	15.4823	14.7505	0.731752	0.0110972		P04920	SLC4A2	15.6865	14.7771	0.909432	0.000481628
P05023	ATP1A1	18.2606	17.8103	0.450217	0.0638088		P05023	ATP1A1	18.2083	17.8937	0.314672	0.00346578
P05026	ATP1B1	17.5178	16.8658	0.65199	0.0135486		P05026	ATP1B1	17.7409	17.2683	0.472516	0.00277411
P05067	APP	18.3177	15.3253	2.99237	2.39756e-05		P05067	APP	18.2081	15.155	3.05313	2.02198e-07
P05091	ALDH2	18.2067	18.1966	0.010108	0.877639		P05091	ALDH2	18.2038	18.1844	0.019407	0.788567
P05114	HMGN1	16.1783	17.8162	-1.63796	0.106202		P05114	HMGN1	15.6709	17.4694	-1.7985	0.0227324
P05121	SERPINE1	14.2361	13.9569	0.279241	0.232637		P05121	SERPINE1	14.017	13.6967	0.320294	0.0327912
P05141	SLC25A5	17.1403	17.0646	0.0756612	0.54958		P05141	SLC25A5	16.8583	16.763	0.0953276	0.400204
P05156	CFI	12.6738	13.2427	-0.568981	0.0723532		P05156	CFI	13.0969	12.9573	0.139687	0.486895
P05161	ISG15	11.1822	11.5603	-0.378096	0.220271		P05161	ISG15	10.4637	10.3395	0.124208	0.658949
P05165	PCCA	16.4139	16.4064	0.00752354	0.889922		P05165	PCCA	16.4424	16.2274	0.214973	0.0115034
P05166	PCCB	15.551	15.424	0.126966	0.097751		P05166	PCCB	15.515	15.3637	0.151388	0.000116299
P05198	EIF2S1	17.3645	17.3809	-0.0163579	0.65084		P05198	EIF2S1	17.3183	17.2738	0.0445347	0.373629
P05204	HMGN2	13.8494	18.5616	-4.71215	0.111359		P05204	HMGN2	13.6762	18.6532	-4.97697	0.0106163
P05362	ICAM1	15.3645	14.8845	0.480069	0.0868533		P05362	ICAM1	15.5879	15.1328	0.455118	0.000273564
P05386	RPLP1	17.5429	17.25	0.292865	0.450361		P05386	RPLP1	16.8167	17.2111	-0.394417	0.46304
P05387	RPLP2	18.5291	18.5279	0.00111341	0.967693		P05387	RPLP2	18.5168	18.4658	0.0510063	0.116708
P05388	RPLP0	19.5979	19.6017	-0.00383044	0.805108		P05388	RPLP0	19.5804	19.5668	0.0136487	0.89115
P05413	FABP3	18.1288	17.9095	0.219342	0.180123		P05413	FABP3	18.3338	18.2431	0.09071	0.338123
P05455	SSB	18.5474	18.6824	-0.135037	0.166055		P05455	SSB	18.6376	18.6872	-0.0496641	0.44047
P05556	ITGB1	18.5324	18.0772	0.455249	0.079912		P05556	ITGB1	18.2629	17.9603	0.302661	0.00682542
P05771	PRKCB	15.7748	15.7133	0.0614882	0.329268		P05771	PRKCB	15.8718	15.7962	0.0755775	0.442586
P05783	KRT18	20.6894	20.775	-0.0855751	0.0670751		P05783	KRT18	20.4387	20.483	-0.0443499	0.342508
P05787;SWISS-PROT:P05787	KRT8;	23.0538	23.1155	-0.0617332	0.259545		P05787;SWISS-PROT:P05787	KRT8;	23.0026	23.035	-0.0323723	0.325265
P05976	MYL1	11.8702	11.8114	0.0587897	0.0765784		P05976	MYL1	11.8925	11.8392	0.0533286	0.036747
P05997	COL5A2	15.2554	14.6598	0.595515	0.0127235		P05997	COL5A2	14.4146	14.077	0.33759	0.00445515
P06132	UROD	14.9585	14.8936	0.0648277	0.581011		P06132	UROD	15.0204	15.0284	-0.00796686	0.928222
P06213	INSR	14.6139	13.5711	1.04276	0.00617438		P06213	INSR	14.6277	13.7399	0.887818	0.00568127
P06241	FYN	12.5639	12.1659	0.398026	0.149125		P06241	FYN	12.5829	11.899	0.683931	0.0343068
P06280	GLA	11.8765	12.4576	-0.581103	0.0493455		P06280	GLA	11.7274	12.1273	-0.39988	0.0817036
P06396	GSN	17.8238	17.8425	-0.0187316	0.834287		P06396	GSN	17.7266	17.6266	0.100079	0.0601891
P06400	RB1	12.7019	13.2786	-0.576762	0.0149614		P06400	RB1	12.6562	13.0898	-0.433531	0.000465894
P06454	PTMA	21.1832	21.2516	-0.0684171	0.679642		P06454	PTMA	21.3017	21.3389	-0.0371696	0.481056
P06493	CDK1	13.937	14.519	-0.581943	0.118261		P06493	CDK1	14.2202	14.3718	-0.151556	0.0704877
P06576	ATP5F1B	19.345	19.3442	0.00083542	0.99319		P06576	ATP5F1B	19.42	19.367	0.0529921	0.590355
P06703	S100A6	18.1592	17.1812	0.977999	0.109288		P06703	S100A6	17.4457	17.4154	0.030232	0.936242
P06730	EIF4E	15.5178	15.4304	0.0874057	0.477478		P06730	EIF4E	15.3975	15.5294	-0.131858	0.571594
P06733	ENO1	21.7978	21.557	0.240746	0.130129		P06733	ENO1	21.8185	21.6696	0.148866	0.00282441
P06737	PYGL	15.8946	15.7493	0.14534	0.0399598		P06737	PYGL	16.0895	15.9978	0.0916207	0.130327
P06744	GPI	18.553	18.5263	0.026628	0.833037		P06744	GPI	18.8109	18.6821	0.128864	0.0118474
P06748	NPM1	19.9008	19.9058	-0.00499773	0.973158		P06748	NPM1	19.9142	19.8902	0.0240146	0.546254
P06753	TPM3	18.3127	18.3457	-0.0330706	0.641406		P06753	TPM3	17.9426	18.1072	-0.16459	0.0074242
P06756	ITGAV	16.9351	16.6621	0.273034	0.237487		P06756	ITGAV	16.8553	16.711	0.144332	0.0396751
P06858	LPL	9.77462	9.40951	0.365109	0.340042		P06858	LPL	9.13295	9.23484	-0.101891	0.672015
P06865	HEXA	15.7619	16.086	-0.324103	0.139696		P06865	HEXA	15.6153	16.1048	-0.489466	0.00146977
P07099	EPHX1	17.0086	16.8891	0.119532	0.42734		P07099	EPHX1	17.0501	16.8486	0.201563	0.00875587
P07108	DBI	17.3372	17.009	0.328253	0.121391		P07108	DBI	17.6315	17.3887	0.242846	0.0584895
P07195	LDHB	21.5978	21.4452	0.152576	0.0568188		P07195	LDHB	21.6191	21.4789	0.140173	0.00464564
P07199	CENPB	14.7466	14.9542	-0.207602	0.137232		P07199	CENPB	14.762	14.8096	-0.0475879	0.693864
P07203	GPX1	15.668	15.5711	0.096848	0.0176566		P07203	GPX1	15.7107	15.7819	-0.0712594	0.582663
P07205	PGK2	13.1406	12.7595	0.3811	0.628013		P07205	PGK2	12.5171	13.1637	-0.64659	0.234159
P07225	PROS1	13.5421	12.742	0.800156	0.00359284		P07225	PROS1	13.4559	13.0039	0.452023	0.0284318
P07237	P4HB	19.7129	19.3543	0.358546	0.0558688		P07237	P4HB	19.5795	19.3345	0.244975	0.0143282
P07305	H1-0	14.7485	15.8399	-1.09146	0.112306		P07305	H1-0	13.8004	15.3154	-1.51498	0.000638208
P07311	ACYP1	14.7242	14.637	0.0872762	0.712519		P07311	ACYP1	14.9675	14.8514	0.116076	0.108356
P07333	CSF1R	12.1023	10.5328	1.56948	0.0310588		P07333	CSF1R	12.5565	11.405	1.15155	0.0494892
P07339	CTSD	19.0047	19.2737	-0.268992	0.22447		P07339	CTSD	18.9913	19.392	-0.40063	0.0440885
P07355	ANXA2	22.1057	21.9	0.205674	0.064734		P07355	ANXA2	22.0162	21.9284	0.0878361	0.305947
P07384	CAPN1	16.49	16.461	0.0290155	0.755663		P07384	CAPN1	16.7025	16.696	0.00651605	0.872329
P07437	TUBB	21.03	21.2816	-0.251597	0.079523		P07437	TUBB	20.9453	21.2661	-0.320832	0.0464056
P07477;P07478;Q8NHM4;SWISS-PROT:P07477	PRSS1;PRSS2;PRSS3P2;	21.2028	19.9394	1.26334	0.102316		P07477;P07478;Q8NHM4;SWISS-PROT:P07477	PRSS1;PRSS2;PRSS3P2;	20.4299	20.0872	0.342617	0.146418
P07585	DCN	13.4117	12.3232	1.08844	0.0883935		P07585	DCN	12.1255	11.9372	0.188344	0.52652
P07602	PSAP	18.5822	17.5534	1.02886	0.00874893		P07602	PSAP	18.4506	17.4196	1.031	0.000206803
P07686	HEXB	16.0729	16.3927	-0.319789	0.120191		P07686	HEXB	15.9091	16.4017	-0.49257	0.000726786
P07711	CTSL	13.1649	13.8304	-0.66556	0.0290817		P07711	CTSL	12.9934	13.8017	-0.808322	0.00404704
P07737	PFN1	20.8996	20.7855	0.114031	0.480209		P07737	PFN1	20.6448	20.6827	-0.037896	0.685808
P07738	BPGM	14.0768	13.8408	0.236066	0.287006		P07738	BPGM	13.8377	13.7642	0.0735106	0.487365
P07741	APRT	16.031	15.8723	0.158682	0.0417673		P07741	APRT	16.1116	16.2027	-0.0910687	0.458111
P07814	EPRS1	17.6077	17.6279	-0.0202417	0.584867		P07814	EPRS1	17.5901	17.6009	-0.0108277	0.411301
P07858	CTSB	18.9812	19.7118	-0.730642	0.075841		P07858	CTSB	18.7302	19.4379	-0.707662	0.00108068
P07900	HSP90AA1	19.795	19.808	-0.012929	0.843454		P07900	HSP90AA1	19.8414	19.8597	-0.0182784	0.361406
P07902	GALT	13.2912	13.4806	-0.189449	0.242651		P07902	GALT	13.5971	13.7936	-0.196508	0.283482
P07910	HNRNPC	19.539	19.4709	0.0680919	0.512593		P07910	HNRNPC	19.4411	19.3804	0.0606153	0.255093
P07919	UQCRH	16.0464	15.7447	0.301713	0.0280042		P07919	UQCRH	16.0802	15.7728	0.307466	0.000113625
P07942	LAMB1	15.6802	15.1116	0.568656	0.0611741		P07942	LAMB1	15.3153	14.8737	0.441612	0.00167959
P07947	YES1	12.5784	12.6762	-0.0977871	0.322126		P07947	YES1	12.7748	12.7839	-0.00910486	0.901808
P07948	LYN	14.237	13.8621	0.374922	0.0272543		P07948	LYN	14.2067	13.956	0.250708	0.123243
P07951	TPM2	12.409	12.7107	-0.301744	0.505603		P07951	TPM2	12.7873	13.045	-0.257697	0.102681
P07954	FH	18.0724	17.9339	0.138456	0.0705731		P07954	FH	18.1497	18.017	0.132717	0.0335185
P07992	ERCC1	13.8949	13.8264	0.0684855	0.62778		P07992	ERCC1	13.8926	13.8784	0.0142565	0.908946
P07996	THBS1	13.2703	11.5308	1.73951	0.00332523		P07996	THBS1	12.5374	11.0822	1.45516	0.00198099
P08047	SP1	11.4115	11.6143	-0.20284	0.662241		P08047	SP1	11.417	11.2848	0.132191	0.412423
P08069	IGF1R	15.0127	14.3569	0.655868	0.003816		P08069	IGF1R	14.8079	14.1795	0.628403	0.00688424
P08133	ANXA6	19.1741	19.0269	0.147202	0.0113055		P08133	ANXA6	19.3479	19.2389	0.108975	0.175407
P08134	RHOC	18.0448	17.7061	0.338679	0.149277		P08134	RHOC	18.0539	17.7709	0.283076	0.0310652
P08183	ABCB1	13.0795	12.8378	0.241657	0.0256891		P08183	ABCB1	13.1409	12.7984	0.342419	0.0830289
P08195	SLC3A2	20.1232	19.5893	0.533889	0.003936		P08195	SLC3A2	20.5094	20.0272	0.482177	0.000356436
P08236	GUSB	10.3574	10.4874	-0.12996	0.664636		P08236	GUSB	9.82289	10.7397	-0.91685	0.254933
P08237	PFKM	15.7638	15.6937	0.0700769	0.42625		P08237	PFKM	15.8577	15.8013	0.0563566	0.0957024
P08238	HSP90AB1	21.6405	21.666	-0.0255528	0.65868		P08238	HSP90AB1	21.687	21.7319	-0.0448974	0.00687452
P08240	SRPRA	13.9714	14.0634	-0.0919778	0.304401		P08240	SRPRA	14.0366	14.0006	0.0360437	0.581907
P08243	ASNS	12.6911	12.4392	0.25195	0.416132		P08243	ASNS	12.0241	12.5218	-0.497662	0.126746
P08253	MMP2	12.1384	10.4981	1.64033	0.00989428		P08253	MMP2	11.2821	9.99492	1.28714	0.00456089
P08263;P09210	GSTA1;GSTA2	14.4444	13.8547	0.589764	0.166558		P08263;P09210	GSTA1;GSTA2	14.0954	13.6959	0.399457	0.313354
P08294	SOD3	13.1304	12.6852	0.445221	0.12642		P08294	SOD3	11.5908	11.7359	-0.145148	0.606602
P08397	HMBS	12.4322	12.6355	-0.203244	0.0502812		P08397	HMBS	12.8373	12.8252	0.0121916	0.889115
P08559	PDHA1	18.0058	17.9414	0.0644388	0.272321		P08559	PDHA1	18.0005	17.8967	0.10376	0.0366927
P08572	COL4A2	14.7541	14.0743	0.679806	0.0119248		P08572	COL4A2	14.0511	13.8502	0.200906	0.141188
P08574	CYC1	15.9013	15.7251	0.176254	0.151858		P08574	CYC1	15.9488	15.7936	0.155189	0.148618
P08579	SNRPB2	16.796	16.7598	0.0362453	0.587081		P08579	SNRPB2	16.7763	16.7194	0.0569066	0.162166
P08581	MET	13.9703	13.22	0.750318	0.00406696		P08581	MET	14.0633	13.3084	0.754945	0.000564377
P08621	SNRNP70	18.0758	17.9629	0.112921	0.146909		P08621	SNRNP70	18.0842	17.9651	0.119053	0.0315246
P08648	ITGA5	13.9258	13.4069	0.518957	0.101907		P08648	ITGA5	14.0801	13.6305	0.449557	0.00561337
P08651	NFIC	13.6501	13.816	-0.165887	0.272304		P08651	NFIC	13.642	13.7016	-0.0595598	0.747504
P08670	VIM	23.234	23.3478	-0.113812	0.226972		P08670	VIM	23.3105	23.3423	-0.031808	0.468796
P08708	RPS17	17.2322	17.2768	-0.0445886	0.521756		P08708	RPS17	17.2715	17.2455	0.0260337	0.737466
P08727	KRT19	16.2248	16.1285	0.0963299	0.600646		P08727	KRT19	16.3294	16.389	-0.059545	0.73655
P08729;TREMBL:Q3KNV1Q96GE1	KRT7;	14.2597	14.2156	0.0440793	0.617919		P08729;TREMBL:Q3KNV1Q96GE1	KRT7;	14.8094	14.2105	0.598943	0.0440383
P08754	GNAI3	15.7685	15.7618	0.00672173	0.955654		P08754	GNAI3	15.6594	15.7161	-0.0566338	0.271005
P08758	ANXA5	21.3977	21.2271	0.170635	0.0113805		P08758	ANXA5	21.4094	21.2702	0.139247	0.0518385
P08865	RPSA	18.9242	18.9523	-0.028131	0.59332		P08865	RPSA	18.9415	18.929	0.012504	0.36074
P08962	CD63	16.3736	15.9058	0.467725	0.186055		P08962	CD63	16.4751	15.7328	0.742382	0.00154887
P09001	MRPL3	13.8176	13.768	0.0495949	0.824325		P09001	MRPL3	13.91	13.7074	0.202592	0.00463112
P09012	SNRPA	16.2642	16.1952	0.0690067	0.55137		P09012	SNRPA	16.1333	15.9748	0.158581	0.13343
P09038	FGF2	14.1964	15.5461	-1.34964	0.0292925		P09038	FGF2	14.2022	15.5801	-1.37795	0.000555221
P09104	ENO2	19.2729	19.0847	0.188163	0.263558		P09104	ENO2	19.5261	19.2076	0.318468	0.0176959
P09110	ACAA1	15.7456	15.6155	0.130056	0.284716		P09110	ACAA1	15.3933	15.4777	-0.084431	0.527844
P09132	SRP19	14.4942	14.5344	-0.040179	0.678231		P09132	SRP19	14.6695	14.5741	0.0954854	0.224026
P09211	GSTP1	19.9762	20.0309	-0.0547195	0.695696		P09211	GSTP1	20.1586	20.1432	0.0154422	0.760234
P09234	SNRPC	15.4782	15.5492	-0.0710824	0.210736		P09234	SNRPC	15.5515	15.3681	0.183426	0.0147452
P09382	LGALS1	17.7916	17.5	0.291574	0.0108838		P09382	LGALS1	16.5782	16.572	0.0061967	0.952311
P09417	QDPR	15.5748	15.4132	0.161628	0.00183033		P09417	QDPR	15.9407	15.9045	0.0362203	0.815721
P09429	HMGB1	18.1475	18.3129	-0.165348	0.265094		P09429	HMGB1	18.2292	18.4051	-0.175913	0.0750499
P09455	RBP1	17.7651	17.6562	0.108857	0.120206		P09455	RBP1	18.6476	18.6423	0.00524466	0.931302
P09471	GNAO1	13.1708	12.5627	0.608084	0.00530776		P09471	GNAO1	13.1199	12.8692	0.250706	0.368943
P09486	SPARC	18.1967	17.0874	1.10934	0.00536477		P09486	SPARC	17.757	16.595	1.16201	0.000101087
P09488	GSTM1	15.6006	15.2686	0.331981	0.142273		P09488	GSTM1	15.5385	15.4994	0.0391545	0.49643
P09493	TPM1	19.8417	19.8599	-0.0181651	0.877538		P09493	TPM1	19.4802	19.6566	-0.176432	0.00188002
P09496	CLTA	18.759	18.6088	0.150211	0.0450551		P09496	CLTA	18.7096	18.6304	0.0791779	0.331295
P09497	CLTB	16.9077	16.7218	0.185946	0.0212056		P09497	CLTB	16.8403	16.731	0.109362	0.0163669
P09525	ANXA4	16.3777	16.3234	0.0542166	0.824824		P09525	ANXA4	16.2294	16.2835	-0.0540465	0.826072
P09543	CNP	17.3639	17.2007	0.163159	0.0413084		P09543	CNP	17.4638	17.318	0.145825	0.0259965
P09601	HMOX1	14.6719	13.8509	0.820995	0.00124146		P09601	HMOX1	15.4407	14.5141	0.926611	0.00159064
P09619	PDGFRB	16.9408	16.3622	0.578612	0.0223835		P09619	PDGFRB	16.9426	16.5106	0.431974	0.00192691
P09622	DLD	16.8263	16.7111	0.115161	0.165332		P09622	DLD	16.835	16.6591	0.175942	0.000593925
P09651	HNRNPA1	20.2992	20.7354	-0.436227	0.03123		P09651	HNRNPA1	20.2897	20.612	-0.322283	0.0380418
P09661	SNRPA1	17.4055	17.3437	0.0618324	0.289309		P09661	SNRPA1	17.4648	17.4128	0.051993	0.503073
P09668	CTSH	15.5063	16.6974	-1.19107	0.0154702		P09668	CTSH	15.3966	16.5475	-1.15087	0.000201042
P09669	COX6C	14.666	14.6961	-0.0301619	0.751113		P09669	COX6C	14.7507	14.6379	0.112865	0.56263
P09871	C1S	13.0773	12.3598	0.717436	0.0222937		P09871	C1S	13.2202	12.5062	0.714	0.000245678
P09874	PARP1	16.4532	16.5515	-0.0983033	0.0769718		P09874	PARP1	16.6656	16.6872	-0.0216119	0.255653
P09936	UCHL1	19.7674	19.5976	0.169787	0.0993175		P09936	UCHL1	19.7043	19.6473	0.057024	0.180063
P09960	LTA4H	18.1124	18.0208	0.0916033	0.390189		P09960	LTA4H	18.1193	18.1173	0.00200462	0.957086
P09972	ALDOC	16.0155	15.1314	0.884066	0.0139777		P09972	ALDOC	16.4431	15.7084	0.734694	0.000465903
P0C0L4	C4A	15.1665	15.0835	0.0829849	0.670566		P0C0L4	C4A	15.0323	14.892	0.140255	0.29505
P0C0L5	C4B_2	5.06998	7.74355	-2.67358	0.191043		P0C0L5	C4B_2	3.1465	6.15208	-3.00558	0.0147587
P0C0S5;Q71UI9	H2AZ1;H2AZ2	19.0736	18.9715	0.102105	0.455403		P0C0S5;Q71UI9	H2AZ1;H2AZ2	19.1807	19.0335	0.147153	0.774615
P0C7U0	ELFN1	11.8461	11.5183	0.327871	0.0811833		P0C7U0	ELFN1	12.1587	12.0639	0.0948158	0.781401
P0C870	JMJD7	11.9588	11.8771	0.0817602	0.832637		P0C870	JMJD7	12.0709	12.1829	-0.112049	0.709734
P0CAP2	POLR2M	11.6524	12.0498	-0.397405	0.100262		P0CAP2	POLR2M	11.6347	11.7609	-0.126187	0.382528
P0CG38	POTEI	20.5131	20.6695	-0.156345	0.276359		P0CG38	POTEI	20.4504	20.4652	-0.0147566	0.916977
P0CK96	SLC35E2B	12.7322	12.4341	0.298055	0.153523		P0CK96	SLC35E2B	12.7378	12.79	-0.0522169	0.838913
P0DI81;P0DI82	TRAPPC2;TRAPPC2B	12.0957	12.1678	-0.0720782	0.782956		P0DI81;P0DI82	TRAPPC2;TRAPPC2B	12.3379	12.4479	-0.109963	0.420612
P0DJ07	PET100	12.1938	12.374	-0.18018	0.327166		P0DJ07	PET100	12.6484	12.5965	0.0518372	0.585283
P0DJ93	SMIM13	13.9654	13.8414	0.123992	0.260563		P0DJ93	SMIM13	13.9841	13.6475	0.336554	0.0713869
P0DJD0;P0DJD1	RGPD1;RGPD2	11.8178	11.5119	0.30592	0.503027		P0DJD0;P0DJD1	RGPD1;RGPD2	12.4858	11.8172	0.668587	0.126777
P0DMM9;P0DMN0	SULT1A3;SULT1A4	12.7045	12.8418	-0.137247	0.504491		P0DMM9;P0DMN0	SULT1A3;SULT1A4	12.5764	12.7235	-0.147082	0.166141
P0DMV8;P0DMV9	HSPA1A;HSPA1B	22.6597	22.9073	-0.247538	0.0238882		P0DMV8;P0DMV9	HSPA1A;HSPA1B	22.5147	22.7431	-0.228443	0.000941822
P0DP23;P0DP24;P0DP25	CALM1;CALM2;CALM3	19.6699	19.4952	0.174724	0.0750909		P0DP23;P0DP24;P0DP25	CALM1;CALM2;CALM3	19.8086	19.7532	0.0554589	0.152222
P0DPB6	POLR1D	13.9578	13.9591	-0.00122881	0.990781		P0DPB6	POLR1D	14.0083	14.1934	-0.185095	0.252922
P0DPH7;P0DPH8	TUBA3C;TUBA3D	11.6932	12.8367	-1.14346	0.340749		P0DPH7;P0DPH8	TUBA3C;TUBA3D	12.4807	12.8733	-0.392564	0.326199
P0DPP9;Q3ZM63	ETDB;ETDA	14.7182	14.556	0.162228	0.357651		P0DPP9;Q3ZM63	ETDB;ETDA	14.7586	14.7952	-0.0366169	0.79867
P10109	FDX1	14.8176	14.9389	-0.121282	0.305491		P10109	FDX1	15.2713	15.4128	-0.1415	0.4078
P10114	RAP2A	16.1448	15.5802	0.56461	0.0156642		P10114	RAP2A	16.1824	15.7811	0.401304	0.0177711
P10155	RO60	16.4961	16.4063	0.0898209	0.0147982		P10155	RO60	16.491	16.4126	0.0784702	0.142468
P10176	COX8A	16.5867	16.781	-0.194354	0.307679		P10176	COX8A	16.7357	16.7712	-0.0354135	0.669231
P10253	GAA	16.0871	16.409	-0.321915	0.129912		P10253	GAA	15.7652	16.2643	-0.499063	0.00437161
P10301	RRAS	14.8503	14.4371	0.413189	0.111375		P10301	RRAS	14.4592	14.1866	0.272617	0.00609047
P10321	HLA-C	15.4579	14.1934	1.2645	0.0486388		P10321	HLA-C	15.987	14.3793	1.60778	0.000936341
P10398	ARAF	13.345	13.3374	0.00768352	0.932403		P10398	ARAF	13.5135	13.6446	-0.131106	0.334518
P10412	H1-4	19.511	20.0743	-0.563352	0.188354		P10412	H1-4	19.3362	20.1406	-0.804371	0.00439954
P10415	BCL2	12.3963	12.2917	0.104595	0.729822		P10415	BCL2	12.306	12.4499	-0.143901	0.733224
P10515	DLAT	17.028	16.852	0.176035	0.147672		P10515	DLAT	17.024	16.9388	0.0851566	0.459851
P10586	PTPRF	14.0758	13.1606	0.915246	0.0722555		P10586	PTPRF	14.0179	13.1866	0.831337	5.37709e-05
P10589	NR2F1	14.4075	14.611	-0.203435	0.134644		P10589	NR2F1	13.9301	13.8551	0.0750396	0.37882
P10599	TXN	19.197	18.8892	0.307796	0.0488381		P10599	TXN	19.2314	19.1116	0.119849	0.181929
P10606	COX5B	17.9835	17.9163	0.0671978	0.412287		P10606	COX5B	18.0598	18.0285	0.0313165	0.856349
P10619	CTSA	17.4576	17.7011	-0.243439	0.207762		P10619	CTSA	17.3132	17.5442	-0.230962	0.00378884
P10620	MGST1	17.5076	17.0676	0.440032	0.0107209		P10620	MGST1	17.574	17.3721	0.20191	0.0617794
P10644	PRKAR1A	14.693	14.2436	0.449442	0.0152866		P10644	PRKAR1A	14.4862	14.1784	0.307795	0.0037164
P10746	UROS	11.9946	12.0932	-0.0985851	0.199892		P10746	UROS	12.1322	12.3128	-0.180561	0.120441
P10768	ESD	16.2316	16.1206	0.111045	0.369096		P10768	ESD	16.341	16.307	0.0340637	0.309751
P10809	HSPD1	20.847	20.7448	0.102163	0.100924		P10809	HSPD1	20.9537	20.7738	0.179848	0.00183368
P10909	CLU	14.9864	14.0542	0.932185	0.00203051		P10909	CLU	14.7418	13.7077	1.03417	7.88272e-05
P11021	HSPA5	21.1517	20.8938	0.257831	0.0116151		P11021	HSPA5	21.1014	20.8846	0.216827	0.0102448
P11047	LAMC1	17.2475	16.4379	0.809611	0.0133615		P11047	LAMC1	16.8309	15.9528	0.878104	0.00053204
P11117	ACP2	15.3626	15.526	-0.163317	0.153932		P11117	ACP2	15.4034	15.4979	-0.0945161	0.312614
P11137	MAP2	15.2566	14.9645	0.29205	0.0807604		P11137	MAP2	14.7282	14.6725	0.0556931	0.860178
P11142	HSPA8	20.431	20.6582	-0.22729	0.0282678		P11142	HSPA8	20.5228	20.6919	-0.169132	6.00942e-05
P11166	SLC2A1	21.1617	20.7813	0.380365	0.000315863		P11166	SLC2A1	21.5482	21.2375	0.310727	0.0443954
P11169;Q8TDB8	SLC2A3;SLC2A14	14.6652	13.302	1.36324	0.0115907		P11169;Q8TDB8	SLC2A3;SLC2A14	14.6783	13.636	1.04223	0.000519716
P11171	EPB41	16.6887	16.5991	0.0895953	0.374955		P11171	EPB41	16.664	16.5069	0.157149	0.00284734
P11172	UMPS	14.6062	14.6405	-0.0342836	0.659588		P11172	UMPS	14.6748	14.7787	-0.103869	0.432955
P11177	PDHB	18.1151	17.9247	0.190455	0.0361173		P11177	PDHB	18.0189	17.8915	0.127444	0.320339
P11182	DBT	15.2896	15.0873	0.2023	0.118592		P11182	DBT	15.0873	15.0125	0.074747	0.485662
P11216	PYGB	17.4387	17.3526	0.0861268	0.128577		P11216	PYGB	17.2699	17.2765	-0.00661577	0.89456
P11217	PYGM	15.3885	15.282	0.106482	0.302356		P11217	PYGM	15.9706	15.9376	0.0329776	0.660441
P11229	CHRM1	15.2854	15.4677	-0.182329	0.0507797		P11229	CHRM1	15.2092	15.3732	-0.163996	0.173616
P11233	RALA	15.2128	15.0229	0.189931	0.0603238		P11233	RALA	15.2268	14.9663	0.26049	0.00030601
P11234	RALB	13.105	12.7854	0.319621	0.0848435		P11234	RALB	13.0376	12.7584	0.27919	0.175589
P11274	BCR	14.2564	14.362	-0.105547	0.358349		P11274	BCR	14.5177	14.5743	-0.0566057	0.401321
P11279	LAMP1	16.5551	16.3869	0.168277	0.442865		P11279	LAMP1	16.224	15.9832	0.24074	0.120676
P11310	ACADM	16.8489	16.75	0.0989242	0.256655		P11310	ACADM	16.8247	16.7756	0.0490134	0.488445
P11362;P21802;P22455;P22607	FGFR1;FGFR2;FGFR4;FGFR3	12.8947	12.8808	0.0139012	0.929578		P11362;P21802;P22455;P22607	FGFR1;FGFR2;FGFR4;FGFR3	12.9206	12.8383	0.0823194	0.56085
P11387	TOP1	16.0919	16.3871	-0.295117	0.249446		P11387	TOP1	16.0297	16.3779	-0.348139	0.0683406
P11388	TOP2A	12.7904	13.0363	-0.245927	0.192413		P11388	TOP2A	12.675	12.9905	-0.315535	0.218817
P11413	G6PD	16.8664	16.5963	0.270124	0.0194087		P11413	G6PD	16.6779	16.5742	0.10375	0.388689
P11441	UBL4A	14.8018	14.6776	0.124182	0.157909		P11441	UBL4A	14.898	14.7918	0.106221	0.255692
P11498	PC	15.0639	14.8047	0.259268	0.0435511		P11498	PC	14.9705	14.8119	0.158522	0.202221
P11532	DMD	15.5212	15.4743	0.0468335	0.661912		P11532	DMD	15.6463	15.6582	-0.0119019	0.931081
P11586	MTHFD1	16.7307	16.683	0.0476637	0.530217		P11586	MTHFD1	16.7804	16.7712	0.00912612	0.755424
P11717	IGF2R	16.1598	15.6459	0.513873	0.0568902		P11717	IGF2R	16.0136	15.5856	0.428	8.4362e-06
P11766	ADH5	18.1146	18.0801	0.0345011	0.665375		P11766	ADH5	18.1825	18.1895	-0.00704901	0.806407
P11802	CDK4	13.4255	13.5064	-0.0809188	0.0745862		P11802	CDK4	13.3703	13.5241	-0.153801	0.0240621
P11908	PRPS2	15.391	15.4928	-0.101873	0.227643		P11908	PRPS2	15.5944	15.5016	0.0928511	0.432021
P11940	PABPC1	17.1808	17.1195	0.0612903	0.0248152		P11940	PABPC1	17.1473	17.1664	-0.0191097	0.789152
P12004	PCNA	15.5215	16.0819	-0.560434	0.0160007		P12004	PCNA	15.6164	16.1558	-0.539427	3.68938e-06
P12074	COX6A1	14.2543	14.7261	-0.471772	0.265018		P12074	COX6A1	14.4112	14.5059	-0.0947151	0.731176
P12081	HARS1	16.5306	16.4325	0.0981803	0.0256827		P12081	HARS1	16.4554	16.5054	-0.0499788	0.563926
P12107	COL11A1	16.543	16.2176	0.325412	0.147447		P12107	COL11A1	16.3584	16.0613	0.297198	0.0250553
P12109	COL6A1	12.8091	12.7035	0.105598	0.401483		P12109	COL6A1	12.0908	12.0409	0.049942	0.407625
P12110	COL6A2	14.6963	14.8636	-0.167299	0.70512		P12110	COL6A2	14.6859	14.6159	0.0700256	0.85162
P12235	SLC25A4	16.6916	16.4127	0.278877	0.226155		P12235	SLC25A4	16.366	16.1737	0.192342	0.399579
P12236	SLC25A6	19.8283	19.6629	0.165354	0.208884		P12236	SLC25A6	19.6871	19.5725	0.114588	0.352845
P12268	IMPDH2	15.9604	16.1664	-0.205974	0.0509482		P12268	IMPDH2	15.9628	16.1533	-0.1905	0.000371456
P12270	TPR	19.6231	19.6184	0.00465107	0.941377		P12270	TPR	19.6948	19.6794	0.0154087	0.521225
P12271	RLBP1	15.2104	15.2705	-0.060091	0.464845		P12271	RLBP1	16.6566	16.6535	0.00310789	0.970472
P12277	CKB	15.8726	15.8291	0.0435338	0.628215		P12277	CKB	15.7347	15.6324	0.102287	0.339614
P12429	ANXA3	18.1364	17.8781	0.258254	0.0621201		P12429	ANXA3	17.9512	17.8121	0.139114	0.097006
P12532;P17540	CKMT1B;CKMT2	12.4577	11.6835	0.774161	0.170398		P12532;P17540	CKMT1B;CKMT2	12.6666	11.8955	0.771024	0.00763483
P12694	BCKDHA	15.279	15.2181	0.0609429	0.332822		P12694	BCKDHA	15.2221	15.0668	0.155264	0.00933983
P12814	ACTN1	19.4946	19.2581	0.236493	0.0903823		P12814	ACTN1	19.0384	18.5896	0.448754	0.0123531
P12829	MYL4	11.9419	12.0116	-0.0696989	0.728001		P12829	MYL4	11.3903	11.641	-0.250691	0.00275068
P12830	CDH1	14.2628	13.73	0.532792	0.00238448		P12830	CDH1	14.5657	14.2882	0.277431	0.16655
P12931	SRC	15.6021	15.4031	0.199045	0.00299779		P12931	SRC	15.7529	15.5143	0.238649	0.00976828
P12955	PEPD	17.5477	17.5941	-0.0463695	0.753743		P12955	PEPD	17.5409	17.5368	0.00405911	0.938573
P12956	XRCC6	18.1893	18.2346	-0.0452437	0.128489		P12956	XRCC6	18.242	18.2781	-0.036071	0.473021
P13010	XRCC5	18.7964	18.8516	-0.055151	0.113459		P13010	XRCC5	18.8803	18.8933	-0.0130454	0.686951
P13051	UNG	12.1191	11.8858	0.233305	0.0949965		P13051	UNG	11.6878	11.6036	0.084236	0.687033
P13073	COX4I1	16.3344	16.269	0.065455	0.328823		P13073	COX4I1	16.4661	16.2293	0.2368	0.00123166
P13473	LAMP2	16.6033	16.5597	0.043601	0.814008		P13473	LAMP2	16.6064	16.4708	0.135582	0.17364
P13489	RNH1	18.9079	18.747	0.160903	0.138453		P13489	RNH1	18.9243	18.8322	0.0920391	0.0579384
P13497	BMP1	12.0778	11.8917	0.18609	0.36671		P13497	BMP1	11.9338	11.9268	0.00695977	0.735478
P13498	CYBA	3.14756	2.96136	0.1862	0.452555		P13498	CYBA	3.45608	3.02652	0.429563	0.848035
P13591	NCAM1	13.5312	13.1718	0.359475	0.118559		P13591	NCAM1	12.668	12.8894	-0.221377	0.415988
P13611	VCAN	15.0621	14.9277	0.134349	0.707403		P13611	VCAN	14.6158	13.9649	0.650897	0.0871125
P13637	ATP1A3	18.9887	18.4856	0.503085	0.00361311		P13637	ATP1A3	19.0264	18.5626	0.463754	1.19568e-05
P13639	EEF2	19.6829	19.6872	-0.00423431	0.956334		P13639	EEF2	19.7024	19.7075	-0.00516973	0.876925
P13645;SWISS-PROT:P13645	KRT10;	14.9428	15.1951	-0.252373	0.662523		P13645;SWISS-PROT:P13645	KRT10;	14.7584	14.9235	-0.16511	0.431442
P13667	PDIA4	18.9824	18.8179	0.164514	0.0549231		P13667	PDIA4	18.8541	18.6961	0.158044	0.0120464
P13674	P4HA1	18.2628	17.9443	0.318513	0.06364		P13674	P4HA1	18.2226	17.952	0.270592	3.31252e-05
P13693	TPT1	17.6353	17.5955	0.0398135	0.774424		P13693	TPT1	17.5479	17.6071	-0.0592412	0.239832
P13716	ALAD	14.0595	13.8942	0.165293	0.324824		P13716	ALAD	14.1251	14.1156	0.00949328	0.939246
P13726	F3	12.9964	11.8878	1.10855	0.0842047		P13726	F3	13.3124	11.3495	1.96281	0.000660686
P13747	HLA-E	12.4147	12.3852	0.0295495	0.932902		P13747	HLA-E	12.253	12.0879	0.165109	0.482631
P13797	PLS3	18.3088	18.1661	0.142754	0.026637		P13797	PLS3	18.7731	18.7592	0.0139359	0.856505
P13798	APEH	17.3662	17.1755	0.190646	0.0103787		P13798	APEH	17.5202	17.4358	0.0843661	0.219975
P13804	ETFA	17.1108	17.1672	-0.0563526	0.429585		P13804	ETFA	17.1792	17.1369	0.0422753	0.385964
P13807	GYS1	15.3473	15.1208	0.22646	0.0703109		P13807	GYS1	15.4174	15.3408	0.076686	0.120076
P13861	PRKAR2A	16.6219	16.6196	0.00234461	0.955607		P13861	PRKAR2A	16.6952	16.6615	0.033662	0.441144
P13928	ANXA8	12.6946	12.5293	0.165248	0.542907		P13928	ANXA8	12.5701	12.748	-0.177825	0.322004
P13984	GTF2F2	14.5527	14.7291	-0.176396	0.0722832		P13984	GTF2F2	14.8264	14.8947	-0.0682466	0.324002
P13987	CD59	16.4581	16.0521	0.406031	0.0450407		P13987	CD59	16.067	15.6698	0.397259	0.0193521
P13995	MTHFD2	13.7103	13.5004	0.209853	0.392494		P13995	MTHFD2	12.9287	13.1485	-0.219827	0.295745
P14174	MIF	18.196	19.0527	-0.856717	0.200809		P14174	MIF	18.9241	18.9681	-0.0439437	0.898456
P14209	CD99	16.6995	16.5779	0.121544	0.227136		P14209	CD99	16.4204	16.3655	0.0549044	0.452536
P14314	PRKCSH	19.1434	18.8634	0.280028	0.00715162		P14314	PRKCSH	19.1828	18.9875	0.19539	0.0218985
P14324	FDPS	16.2447	15.6064	0.638349	0.0143078		P14324	FDPS	16.3215	15.7073	0.614187	0.000859562
P14373	TRIM27	10.728	10.8913	-0.163341	0.451922		P14373	TRIM27	10.5595	10.5996	-0.0400817	0.934988
P14406	COX7A2	17.0495	16.8878	0.16166	0.0193451		P14406	COX7A2	16.9915	16.8604	0.131112	0.675983
P14543	NID1	18.912	18.16	0.752008	0.0238643		P14543	NID1	18.5877	18.2937	0.294003	0.163177
P14550	AKR1A1	16.3828	16.2679	0.114916	0.243548		P14550	AKR1A1	16.3561	16.3536	0.00251252	0.965841
P14618	PKM	21.6803	21.3326	0.347724	0.0391623		P14618	PKM	21.6765	21.4174	0.259117	5.97671e-06
P14621	ACYP2	14.5075	14.5578	-0.0502539	0.616625		P14621	ACYP2	15.0136	14.9388	0.0747696	0.595844
P14625	HSP90B1	21.2637	21.0694	0.194238	0.0475467		P14625	HSP90B1	21.3026	21.1159	0.186749	0.00189837
P14649	MYL6B	19.7591	19.7165	0.0426221	0.636597		P14649	MYL6B	19.612	19.5853	0.0267113	0.493067
P14678	SNRPB	17.2558	17.2804	-0.0245824	0.66335		P14678	SNRPB	17.258	17.2043	0.0537055	0.687189
P14679	TYR	14.1279	13.568	0.559907	0.126212		P14679	TYR	14.5973	14.1458	0.45145	0.084691
P14735	IDE	15.2641	15.1801	0.0840027	0.0496456		P14735	IDE	15.1823	15.2004	-0.0181472	0.70328
P14854	COX6B1	18.3966	18.3512	0.0454025	0.160496		P14854	COX6B1	18.5412	18.4689	0.0722667	0.301344
P14859	POU2F1	12.2161	12.1678	0.0482635	0.850733		P14859	POU2F1	12.3415	12.0662	0.275328	0.057119
P14866	HNRNPL	19.2312	19.3807	-0.149517	0.168884		P14866	HNRNPL	19.1491	19.2341	-0.0850244	0.0417816
P14868	DARS1	17.0431	16.9857	0.0573516	0.221989		P14868	DARS1	17.0064	16.9728	0.0336723	0.450389
P14923	JUP	15.9527	15.8311	0.12157	0.332606		P14923	JUP	15.7973	15.7193	0.0780418	0.0553939
P14927	UQCRB	15.3896	15.231	0.158554	0.122241		P14927	UQCRB	15.4537	15.2705	0.183159	0.009025
P15088	CPA3	14.9105	14.6157	0.294855	0.00390424		P15088	CPA3	15.2618	15.1521	0.109783	0.480824
P15090	FABP4	11.0686	10.8833	0.185285	0.517489		P15090	FABP4	10.1014	8.48899	1.61241	0.115996
P15104	GLUL	14.4866	14.2293	0.257392	0.139121		P15104	GLUL	14.4883	14.3511	0.137231	0.256299
P15121	AKR1B1	15.5947	15.5335	0.0611601	0.491389		P15121	AKR1B1	15.7474	15.7341	0.0132732	0.831819
P15151	PVR	12.7757	12.3806	0.395101	0.225212		P15151	PVR	12.4892	12.0935	0.39568	0.195055
P15170	GSPT1	16.0721	16.1029	-0.0307057	0.646096		P15170	GSPT1	16.0176	16.023	-0.00540148	0.903915
P15259	PGAM2	13.325	13.2948	0.0301831	0.797981		P15259	PGAM2	12.5724	12.2979	0.274523	0.311998
P15260	IFNGR1	13.5526	12.8851	0.667579	0.0475753		P15260	IFNGR1	13.176	12.1925	0.983501	0.0022138
P15289	ARSA	16.174	16.4246	-0.250658	0.0757358		P15289	ARSA	16.0067	16.2624	-0.255683	0.0231303
P15291	B4GALT1	12.7676	12.7085	0.0591171	0.652085		P15291	B4GALT1	12.5894	12.6547	-0.065352	0.860936
P15311	EZR	18.9439	18.8624	0.0815034	0.206619		P15311	EZR	19.323	19.2748	0.0481924	0.197395
P15328	FOLR1	14.0563	13.9132	0.143083	0.34436		P15328	FOLR1	13.8634	13.8782	-0.0148838	0.94563
P15374	UCHL3	14.8366	14.6221	0.214465	0.0388134		P15374	UCHL3	14.778	14.6443	0.133715	0.10747
P15408	FOSL2	11.0366	11.0458	-0.00917441	0.927638		P15408	FOSL2	10.3106	10.5155	-0.204897	0.151688
P15502	ELN	11.7354	11.4015	0.333883	0.499555		P15502	ELN	12.3866	11.3173	1.0693	0.0107055
P15531	NME1	17.3528	17.1555	0.197253	0.0823544		P15531	NME1	17.4338	17.1997	0.234067	0.0134345
P15559	NQO1	14.7944	14.905	-0.110587	0.566526		P15559	NQO1	15.2834	15.4015	-0.118057	0.393693
P15586	GNS	18.5971	19.0149	-0.417741	0.125106		P15586	GNS	18.5619	19.0747	-0.51285	0.00364552
P15735	PHKG2	13.4209	13.0868	0.334106	0.0997646		P15735	PHKG2	13.4368	13.3914	0.0453933	0.455606
P15848	ARSB	15.468	16.0015	-0.533476	0.081198		P15848	ARSB	15.1547	16.0586	-0.903839	0.00302013
P15880	RPS2	17.4331	17.7418	-0.308704	0.0177937		P15880	RPS2	17.3417	17.6988	-0.357128	0.0230501
P15882	CHN1	12.3598	12.5405	-0.180688	0.335782		P15882	CHN1	11.9322	12.201	-0.268804	0.140803
P15924	DSP	16.003	16.2461	-0.243084	0.0953233		P15924	DSP	16.6073	16.8568	-0.249435	0.0297289
P15927	RPA2	13.7035	13.8149	-0.111329	0.513379		P15927	RPA2	13.8314	13.7605	0.0709655	0.606992
P15954	COX7C	17.1285	16.9835	0.145056	0.0568675		P15954	COX7C	17.2268	16.9538	0.272962	0.080845
P16035	TIMP2	14.7721	12.5441	2.22802	0.00249379		P16035	TIMP2	14.5655	12.5145	2.051	0.000142039
P16050	ALOX15	9.36402	9.19233	0.171688	0.272655		P16050	ALOX15	9.19417	9.10258	0.0915932	0.307634
P16070	CD44	15.5226	15.2019	0.320683	0.193441		P16070	CD44	15.3261	14.9671	0.358979	0.00636881
P16083	NQO2	14.2441	14.2338	0.0102894	0.94122		P16083	NQO2	14.3185	14.3394	-0.0208885	0.910871
P16104	H2AX	14.9016	14.8087	0.0929086	0.729376		P16104	H2AX	14.858	14.7335	0.12446	0.545322
P16144	ITGB4	16.2131	16.2336	-0.0204496	0.74914		P16144	ITGB4	16.0863	16.0826	0.00363037	0.956116
P16152	CBR1	16.5499	16.4823	0.0676496	0.536597		P16152	CBR1	16.5571	16.6428	-0.0856449	0.118073
P16157	ANK1	12.4583	12.3835	0.0747905	0.466158		P16157	ANK1	12.6002	12.6903	-0.0901636	0.575475
P16219	ACADS	13.7376	13.7699	-0.0322666	0.486555		P16219	ACADS	14.0098	13.9326	0.0772623	0.289123
P16220	CREB1	15.2832	15.2657	0.0174193	0.719356		P16220	CREB1	15.242	15.2876	-0.045593	0.764797
P16278	GLB1	17.3402	17.6254	-0.28526	0.193854		P16278	GLB1	17.1747	17.5162	-0.34152	0.00607958
P16298	PPP3CB	16.142	15.9636	0.178448	0.153542		P16298	PPP3CB	16.0787	16.0224	0.0563085	0.457528
P16333	NCK1	13.4092	13.208	0.20118	0.0956074		P16333	NCK1	13.467	13.2935	0.173559	0.000204891
P16383	GCFC2	11.4113	11.6299	-0.218624	0.530506		P16383	GCFC2	11.6368	11.8557	-0.218887	0.327633
P16401	H1-5	21.2478	21.5524	-0.304629	0.0915996		P16401	H1-5	21.1532	21.6849	-0.531702	0.00114026
P16402	H1-3	20.9424	21.6777	-0.735304	0.041825		P16402	H1-3	20.6451	21.6552	-1.01005	0.000766226
P16403	H1-2	18.1885	19.2556	-1.06702	0.12169		P16403	H1-2	17.8069	19.5015	-1.69468	0.000785489
P16435	POR	15.2907	15.2209	0.0697219	0.0839429		P16435	POR	15.4528	15.2467	0.206076	0.000356932
P16455	MGMT	14.4186	14.7421	-0.323451	0.288689		P16455	MGMT	14.1746	14.3416	-0.166929	0.0185841
P16473	TSHR	16.0805	16.1781	-0.0975676	0.147011		P16473	TSHR	16.2767	16.348	-0.0713043	0.661754
P16499	PDE6A	13.7204	13.6147	0.105726	0.510856		P16499	PDE6A	13.6369	13.6213	0.0155366	0.938928
P16520	GNB3	13.6352	13.5738	0.0613704	0.833853		P16520	GNB3	14.038	13.8139	0.224077	0.353934
P16591	FER	12.4732	12.7324	-0.259176	0.466362		P16591	FER	12.6982	12.4723	0.225918	0.250072
P16615	ATP2A2	18.2999	18.054	0.245899	0.0659509		P16615	ATP2A2	18.2447	18.0399	0.204806	0.000385454
P16930	FAH	11.6026	11.3417	0.260929	0.564709		P16930	FAH	12.052	11.7958	0.256241	0.414404
P16949	STMN1	17.9714	17.8039	0.167517	0.314277		P16949	STMN1	17.9013	17.816	0.0852639	0.13287
P16989	YBX3	14.4732	14.8183	-0.3451	0.0178336		P16989	YBX3	14.0044	14.3954	-0.390986	0.00489245
P17026	ZNF22	11.8419	12.8437	-1.00184	0.0160616		P17026	ZNF22	11.675	12.6383	-0.963308	0.000273781
P17028	ZNF24	13.9041	14.1658	-0.2617	0.272414		P17028	ZNF24	14.1848	14.5501	-0.365285	0.0951456
P17029	ZKSCAN1	11.6373	12.1874	-0.550128	0.0512961		P17029	ZKSCAN1	11.58	12.0518	-0.47181	0.00256292
P17036	ZNF3	11.7148	12.065	-0.350228	0.291497		P17036	ZNF3	11.6058	11.6574	-0.0515735	0.83011
P17050	NAGA	16.6021	16.9039	-0.301789	0.0462463		P17050	NAGA	16.4829	16.8815	-0.398598	0.00605356
P17081	RHOQ	9.0597	7.97118	1.08853	0.227855		P17081	RHOQ	8.98036	8.17959	0.800775	0.105686
P17096	HMGA1	14.3482	16.8468	-2.49856	0.022498		P17096	HMGA1	14.6415	17.0349	-2.39347	0.00461449
P17152	TMEM11	15.4876	15.3464	0.141192	0.0683241		P17152	TMEM11	15.4887	15.3533	0.135398	0.139914
P17174	GOT1	16.7399	16.4687	0.271197	0.0253422		P17174	GOT1	16.8112	16.7083	0.102881	0.441897
P17252	PRKCA	15.3784	15.2341	0.144266	0.0662409		P17252	PRKCA	15.2042	15.1631	0.0410817	0.510608
P17302	GJA1	16.7016	15.7336	0.968029	0.00820175		P17302	GJA1	16.336	15.2091	1.1269	4.51578e-05
P17342	NPR3	14.7682	11.4726	3.29553	0.13965		P17342	NPR3	14.1106	11.4236	2.68701	0.05638
P17405	SMPD1	15.5443	15.542	0.00236678	0.992706		P17405	SMPD1	15.1648	15.4202	-0.25539	0.556549
P17480	UBTF	16.4372	16.3971	0.0400748	0.752458		P17480	UBTF	16.4899	16.4727	0.0172125	0.530808
P17535	JUND	10.35	10.2537	0.0963082	0.82196		P17535	JUND	10.2456	10.4773	-0.231743	0.447258
P17538;Q6GPI1	CTRB1;CTRB2	13.3987	12.9344	0.464302	0.0943988		P17538;Q6GPI1	CTRB1;CTRB2	13.2348	13.0933	0.141487	0.233974
P17568	NDUFB7	14.2884	14.1255	0.162921	0.187272		P17568	NDUFB7	14.253	14.0703	0.182634	0.00530653
P17612	PRKACA	12.9679	12.9456	0.0223179	0.868001		P17612	PRKACA	12.9892	12.8629	0.126304	0.241124
P17643	TYRP1	19.9761	17.5954	2.38069	0.00126721		P17643	TYRP1	20.3624	17.9305	2.43196	1.46078e-05
P17655	CAPN2	17.3694	17.1614	0.207984	0.0979852		P17655	CAPN2	17.2288	17.0912	0.137668	0.0297823
P17661	DES	12.0619	12.2687	-0.206776	0.557334		P17661	DES	12.3029	12.2118	0.0910781	0.790239
P17676	CEBPB	14.1273	13.9797	0.147621	0.496494		P17676	CEBPB	14.3133	14.008	0.305299	0.0140536
P17693	HLA-G	15.3052	14.0865	1.21872	0.041231		P17693	HLA-G	15.6829	14.4358	1.24713	3.57131e-05
P17706	PTPN2	11.4512	11.6404	-0.18923	0.714054		P17706	PTPN2	11.3511	11.5607	-0.209604	0.250431
P17812	CTPS1	14.5846	14.4464	0.138289	0.0132644		P17812	CTPS1	14.6045	14.5723	0.0321297	0.605313
P17844	DDX5	17.5837	17.9112	-0.327491	0.0559227		P17844	DDX5	17.5138	17.8823	-0.368509	0.00635117
P17858	PFKL	17.7818	17.6527	0.129124	0.0383854		P17858	PFKL	18.0857	17.9462	0.139478	0.00743559
P17900	GM2A	13.7793	14.1392	-0.359896	0.00460396		P17900	GM2A	13.9116	14.2023	-0.290731	0.0398656
P17931	LGALS3	14.0414	14.1132	-0.0718477	0.489608		P17931	LGALS3	13.3805	13.6396	-0.259129	0.0457541
P17980	PSMC3	16.7412	16.5938	0.147457	0.000225318		P17980	PSMC3	16.705	16.7234	-0.018389	0.842631
P17987	TCP1	17.303	17.1769	0.126093	0.152034		P17987	TCP1	17.3673	17.3031	0.0642689	0.19088
P18031	PTPN1	15.7535	15.6736	0.07991	0.399958		P18031	PTPN1	15.7484	15.7017	0.0466347	0.292002
P18065	IGFBP2	12.0082	11.1561	0.852161	0.0376055		P18065	IGFBP2	10.6134	8.73764	1.87571	0.162467
P18074	ERCC2	13.6658	13.6962	-0.0304661	0.642544		P18074	ERCC2	13.527	13.7281	-0.201137	0.0526623
P18075	BMP7	12.1271	11.7301	0.396973	0.238711		P18075	BMP7	12.3305	12.4898	-0.159378	0.516807
P18077	RPL35A	18.0569	17.9467	0.110159	0.207621		P18077	RPL35A	17.9261	17.9328	-0.00671414	0.960236
P18084	ITGB5	14.9499	14.6435	0.306332	0.271778		P18084	ITGB5	14.7181	14.5149	0.203177	0.0720586
P18085	ARF4	17.7501	17.5734	0.176725	0.00699861		P18085	ARF4	17.7361	17.6176	0.118488	0.119689
P18124	RPL7	17.7782	17.7105	0.0676894	0.230696		P18124	RPL7	17.667	17.6837	-0.0166909	0.91329
P18206	VCL	19.9198	19.6582	0.261685	0.0134537		P18206	VCL	19.7008	19.6075	0.0932958	0.0821081
P18433	PTPRA	13.1336	13.102	0.0316141	0.834286		P18433	PTPRA	13.4498	13.3971	0.0527672	0.565336
P18583	SON	16.1097	16.2234	-0.113718	0.171344		P18583	SON	16.1094	16.261	-0.151592	0.011583
P18615	NELFE	13.6272	13.938	-0.310888	9.04677e-05		P18615	NELFE	13.6441	13.8703	-0.226208	0.00163011
P18621	RPL17	18.0656	18.5779	-0.512293	0.0774596		P18621	RPL17	18.0103	18.5319	-0.521603	0.0230724
P18669	PGAM1	20.2402	19.9906	0.249561	0.076196		P18669	PGAM1	20.1982	20.0519	0.146305	9.36219e-05
P18754	RCC1	15.5079	15.565	-0.0571606	0.752112		P18754	RCC1	15.4511	15.5072	-0.056154	0.599897
P18859	ATP5PF	16.9936	16.8144	0.179226	0.101276		P18859	ATP5PF	17.0099	16.8582	0.151708	0.0303724
P18887	XRCC1	13.4211	13.5838	-0.162718	0.246611		P18887	XRCC1	13.6046	13.7112	-0.106606	0.190561
P19021	PAM	6.7099	5.50598	1.20392	0.107944		P19021	PAM	6.06956	5.81836	0.251195	0.755092
P19022	CDH2	15.9662	15.4755	0.490756	0.0371801		P19022	CDH2	15.5109	15.1887	0.322286	0.000396087
P19086	GNAZ	13.263	12.9978	0.265298	0.224596		P19086	GNAZ	13.4589	13.2483	0.210597	0.0198223
P19099	CYP11B2	17.8296	17.2269	0.602659	0.024249		P19099	CYP11B2	17.7312	17.4777	0.253563	0.196015
P19174	PLCG1	14.7876	14.7885	-0.000854732	0.989021		P19174	PLCG1	14.8172	14.8277	-0.0105129	0.770145
P19256	CD58	15.2438	14.9309	0.312944	0.178282		P19256	CD58	15.1573	14.9164	0.24087	0.224261
P19338	NCL	19.028	19.0507	-0.0226731	0.797529		P19338	NCL	19.0076	19.0763	-0.0687139	0.272038
P19367	HK1	17.5728	17.4397	0.13313	0.161523		P19367	HK1	17.3378	17.1875	0.150327	0.00165169
P19387	POLR2C	15.0691	15.2355	-0.166442	0.0374856		P19387	POLR2C	15.0939	15.3334	-0.239511	0.0109731
P19388	POLR2E	15.578	15.5488	0.0291855	0.651098		P19388	POLR2E	15.6259	15.6136	0.0122192	0.782064
P19404	NDUFV2	15.6228	15.4704	0.152419	0.099462		P19404	NDUFV2	15.6596	15.5075	0.15216	0.00891144
P19438	TNFRSF1A	11.6043	9.32241	2.28187	0.00271051		P19438	TNFRSF1A	11.5663	9.40109	2.1652	0.00020486
P19447	ERCC3	12.1463	12.163	-0.0167389	0.809328		P19447	ERCC3	12.1416	12.1998	-0.0581596	0.65135
P19474	TRIM21	13.186	13.0178	0.168191	0.0924921		P19474	TRIM21	12.7407	12.853	-0.11235	0.2207
P19525	EIF2AK2	14.3524	14.55	-0.197669	0.0171347		P19525	EIF2AK2	14.3947	14.509	-0.114366	0.0197316
P19623	SRM	15.9409	15.9435	-0.00259471	0.983193		P19623	SRM	15.9712	15.9413	0.0299593	0.661907
P19634	SLC9A1	11.7543	11.4523	0.301983	0.110771		P19634	SLC9A1	11.9439	11.4791	0.464728	0.126657
P19784	CSNK2A2	14.6338	14.7418	-0.108045	0.100262		P19784	CSNK2A2	14.7326	14.7695	-0.0368586	0.235895
P19838	NFKB1	11.5467	11.5757	-0.0290308	0.793184		P19838	NFKB1	11.5612	11.7084	-0.147204	0.132268
P20020	ATP2B1	17.1593	16.9407	0.218606	0.0434743		P20020	ATP2B1	17.0348	16.8513	0.183495	1.60095e-05
P20042	EIF2S2	16.1487	16.3018	-0.153038	0.0309072		P20042	EIF2S2	16.1155	16.1829	-0.0674188	0.090588
P20073	ANXA7	17.4626	17.3981	0.0645819	0.0353544		P20073	ANXA7	17.4355	17.4355	1.79843e-05	0.999837
P20226	TBP	13.318	13.2087	0.109312	0.614893		P20226	TBP	13.4829	13.1194	0.363474	0.159562
P20290	BTF3	14.3256	14.5675	-0.241841	0.0238079		P20290	BTF3	14.196	14.4504	-0.254359	0.00439344
P20336	RAB3A	11.6524	11.2241	0.428262	0.283625		P20336	RAB3A	12.0601	11.4786	0.581542	0.0143636
P20338	RAB4A	18.0888	17.915	0.173806	0.0413895		P20338	RAB4A	18.1545	17.96	0.194427	0.0673375
P20339	RAB5A	18.7866	18.4754	0.311192	0.0234017		P20339	RAB5A	18.7459	18.5127	0.233224	0.00294329
P20340	RAB6A	15.6541	15.3434	0.31063	0.0034692		P20340	RAB6A	15.4931	15.2382	0.25494	0.000173032
P20472	PVALB	12.4763	12.2897	0.186613	0.0457294		P20472	PVALB	11.1263	11.1948	-0.0685089	0.659333
P20585	MSH3	12.2468	12.68	-0.433193	0.109328		P20585	MSH3	12.7586	12.9508	-0.192172	0.091368
P20618	PSMB1	14.7102	14.8897	-0.17947	0.0573728		P20618	PSMB1	15.0281	14.8812	0.146939	0.296606
P20645	M6PR	14.0773	13.4848	0.592584	0.0520202		P20645	M6PR	13.6326	13.2907	0.341843	0.0225325
P20674	COX5A	16.9983	16.9775	0.0208459	0.649183		P20674	COX5A	17.2787	17.1063	0.172412	0.0882401
P20700	LMNB1	19.1362	19.0628	0.073452	0.484898		P20700	LMNB1	19.0086	18.9346	0.0740054	0.0460611
P20783	NTF3	15.0433	14.7829	0.260433	0.0152829		P20783	NTF3	15.1587	15.0751	0.0835838	0.513156
P20810	CAST	15.1579	15.1164	0.0415146	0.542336		P20810	CAST	15.0164	15.0709	-0.0545052	0.0248547
P20908	COL5A1	14.7351	14.551	0.184176	0.551629		P20908	COL5A1	13.8538	13.8848	-0.0310068	0.754421
P20936	RASA1	13.4578	13.3432	0.114625	0.000281616		P20936	RASA1	13.5734	13.5596	0.013814	0.846019
P20962	PTMS	19.5163	19.6235	-0.107192	0.29597		P20962	PTMS	19.4894	19.5956	-0.106147	0.0495893
P21127	CDK11B	14.3456	14.2766	0.0690312	0.584119		P21127	CDK11B	14.3223	14.3367	-0.0143908	0.796674
P21246	PTN	13.1684	11.8889	1.27951	0.162719		P21246	PTN	13.3543	12.5959	0.75839	0.207521
P21266	GSTM3	17.5908	17.439	0.151743	0.112586		P21266	GSTM3	17.3704	17.3471	0.0233874	0.348684
P21281	ATP6V1B2	17.7109	17.5188	0.192071	0.0477264		P21281	ATP6V1B2	17.762	17.5975	0.164461	0.00946818
P21283	ATP6V1C1	16.1733	15.9231	0.25021	0.0164798		P21283	ATP6V1C1	16.2797	16.0968	0.182928	0.133437
P21291	CSRP1	14.5149	14.599	-0.0841758	0.332458		P21291	CSRP1	13.8444	14.1371	-0.292718	0.00994614
P21333	FLNA	20.4635	20.4983	-0.0347657	0.394592		P21333	FLNA	20.1534	20.2071	-0.0536758	0.0748099
P21359	NF1	12.3785	12.5312	-0.152731	0.141097		P21359	NF1	12.5883	12.6114	-0.0231192	0.648394
P21397	MAOA	13.0509	12.3386	0.712258	0.0379724		P21397	MAOA	12.6241	11.8984	0.725711	0.0347768
P21399	ACO1	16.5118	16.3134	0.198454	0.0157968		P21399	ACO1	16.844	16.7476	0.0964227	0.168711
P21439	ABCB4	14.0388	13.8667	0.172094	0.368156		P21439	ABCB4	13.6912	13.7084	-0.017187	0.904457
P21506	ZNF10	15.3672	14.8079	0.55928	0.440652		P21506	ZNF10	15.6671	14.0381	1.62899	0.0847631
P21579	SYT1	14.1385	13.1551	0.983426	0.0497716		P21579	SYT1	13.2806	12.2456	1.03494	0.0057092
P21589	NT5E	12.158	11.6396	0.518314	0.00650616		P21589	NT5E	11.7901	11.1164	0.673721	0.00507845
P21695	GPD1	8.41433	12.1357	-3.72133	0.0841523		P21695	GPD1	11.4697	11.6446	-0.174969	0.902112
P21741	MDK	15.3481	11.9895	3.35863	0.000102532		P21741	MDK	15.0557	11.2958	3.75998	0.000177122
P21796	VDAC1	19.5539	19.367	0.186844	0.237967		P21796	VDAC1	19.4268	19.2668	0.160015	0.0157454
P21810	BGN	13.3683	12.4346	0.933743	0.0153231		P21810	BGN	12.6188	11.8331	0.785728	0.00493787
P21912	SDHB	15.6031	15.6979	-0.0948596	0.323416		P21912	SDHB	15.6885	15.6121	0.0763163	0.0718413
P21926	CD9	14.8016	13.9297	0.871931	0.0116257		P21926	CD9	14.6294	13.9038	0.725593	0.00234235
P21953	BCKDHB	15.3617	15.3455	0.0162501	0.887716		P21953	BCKDHB	15.3786	15.2751	0.103517	0.0755854
P21964	COMT	13.6863	13.7202	-0.033927	0.822814		P21964	COMT	13.8888	13.8135	0.0753437	0.60462
P21980	TGM2	17.8213	17.5481	0.273227	0.310948		P21980	TGM2	17.211	17.4681	-0.257118	0.188906
P22033	MMUT	16.0242	15.8389	0.185299	0.0720203		P22033	MMUT	15.957	15.7782	0.178835	0.0504463
P22059	OSBP	16.2922	16.1795	0.112759	0.0595199		P22059	OSBP	16.3687	16.2885	0.080215	0.111927
P22061	PCMT1	16.8499	16.695	0.154959	0.148906		P22061	PCMT1	16.8104	16.7371	0.0732585	0.130727
P22087	FBL	18.291	18.802	-0.511041	0.0449055		P22087	FBL	18.3215	18.8104	-0.488964	0.000228511
P22090	RPS4Y1	15.638	15.5893	0.0486819	0.795873		P22090	RPS4Y1	15.1697	15.3913	-0.22158	0.24202
P22102	GART	16.3813	16.4369	-0.055645	0.518586		P22102	GART	16.4739	16.5142	-0.0402805	0.0641282
P22223	CDH3	11.9766	11.9572	0.0193999	0.913609		P22223	CDH3	12.0995	12.1195	-0.0199803	0.870209
P22234	PAICS	17.3223	17.0774	0.244916	0.0690144		P22234	PAICS	17.5586	17.3139	0.244676	0.000596789
P22307	SCP2	17.6327	17.3832	0.249512	0.108226		P22307	SCP2	17.4483	17.2486	0.199668	0.0229662
P22314	UBA1	20.0168	20.0192	-0.00238514	0.973407		P22314	UBA1	20.2426	20.2981	-0.0555597	0.4663
P22392	NME2	19.6089	19.3909	0.217989	0.0277802		P22392	NME2	19.5576	19.4367	0.120883	0.00112085
P22413	ENPP1	10.5328	10.0905	0.442385	0.217108		P22413	ENPP1	10.1135	10.0818	0.0317236	0.787511
P22570	FDXR	15.4149	15.2903	0.124671	0.189753		P22570	FDXR	15.4118	15.3289	0.0829062	0.406105
P22626	HNRNPA2B1	22.0146	22.0413	-0.0266166	0.858266		P22626	HNRNPA2B1	21.9391	22.0392	-0.100075	0.182046
P22670	RFX1	12.9256	12.8088	0.116765	0.256697		P22670	RFX1	12.9455	12.9141	0.0314409	0.637177
P22681	CBL	12.9153	12.7814	0.13389	0.300517		P22681	CBL	12.8459	12.9567	-0.110823	0.481338
P22694	PRKACB	16.2608	15.9838	0.277066	0.0039422		P22694	PRKACB	16.2234	16.0071	0.216359	0.000233746
P22695	UQCRC2	16.9449	16.9459	-0.000994683	0.98843		P22695	UQCRC2	17.0839	17.0125	0.0713269	0.377274
P22735	TGM1	12.6437	12.5398	0.103899	0.502784		P22735	TGM1	12.5091	12.1954	0.313749	0.0971315
P22830	FECH	15.7016	15.9055	-0.203897	0.132527		P22830	FECH	16.067	16.2156	-0.148598	0.0330505
P23142	FBLN1	16.2688	15.4694	0.799413	0.00505742		P23142	FBLN1	15.0333	15.0534	-0.0200609	0.960902
P23193	TCEA1	15.1438	15.4839	-0.340075	0.070484		P23193	TCEA1	15.2769	15.5037	-0.226748	9.9352e-05
P23229	ITGA6	15.2693	14.8538	0.415559	0.0175534		P23229	ITGA6	15.5646	15.2169	0.347705	0.0479186
P23246	SFPQ	19.4176	19.5591	-0.141453	0.308699		P23246	SFPQ	19.3372	19.6022	-0.265038	0.0949665
P23258	TUBG1	13.9073	14.0047	-0.0973961	0.112345		P23258	TUBG1	13.8782	13.9652	-0.0870624	0.0384196
P23284	PPIB	20.7676	20.5181	0.249578	0.0361543		P23284	PPIB	20.7038	20.519	0.18487	0.101705
P23352	ANOS1	13.7074	11.7532	1.95418	0.0848246		P23352	ANOS1	12.7831	12.4014	0.381652	0.165767
P23368	ME2	16.5426	16.388	0.154588	0.0433729		P23368	ME2	16.5287	16.3627	0.166072	0.0227848
P23378	GLDC	13.4262	13.3126	0.113583	0.318897		P23378	GLDC	13.3123	13.3289	-0.0166245	0.916429
P23381	WARS1	15.1917	14.8217	0.369972	0.0453098		P23381	WARS1	15.1847	14.9878	0.196972	0.00309855
P23396	RPS3	19.7121	19.7217	-0.00959492	0.442369		P23396	RPS3	19.7116	19.7038	0.00773076	0.889887
P23434	GCSH	15.1598	14.7647	0.395158	0.0348328		P23434	GCSH	15.1458	14.8107	0.335174	0.0954302
P23443	RPS6KB1	12.8223	12.794	0.0282483	0.878735		P23443	RPS6KB1	12.8437	13.3601	-0.516453	0.238869
P23458	JAK1	13.1484	12.3903	0.758132	0.049255		P23458	JAK1	12.7933	12.2719	0.521366	0.00583006
P23468	PTPRD	13.4812	12.5012	0.979941	0.0349957		P23468	PTPRD	13.3614	12.4967	0.864694	0.00010047
P23469	PTPRE	14.8621	14.4624	0.39976	0.0632699		P23469	PTPRE	14.4924	14.235	0.257402	0.179233
P23470	PTPRG	11.6831	10.711	0.972086	0.00326598		P23470	PTPRG	10.7656	10.6041	0.161543	0.616033
P23471	PTPRZ1	12.9997	12.5192	0.480548	0.0192098		P23471	PTPRZ1	13.2657	13.0616	0.204062	0.192475
P23497	SP100	18.0423	18.105	-0.0626702	0.607493		P23497	SP100	17.9249	18.0492	-0.124336	0.267892
P23508	MCC	11.7899	11.9816	-0.191694	0.515708		P23508	MCC	12.1431	12.2662	-0.123063	0.241293
P23511	NFYA	11.4808	11.5703	-0.0894997	0.690663		P23511	NFYA	11.2111	11.4213	-0.210202	0.154303
P23526	AHCY	16.975	16.9518	0.0231738	0.667941		P23526	AHCY	17.0946	17.0985	-0.00389426	0.883687
P23528	CFL1	20.347	20.307	0.0399809	0.693119		P23528	CFL1	20.2822	20.2743	0.00780487	0.81146
P23588	EIF4B	17.9236	18.0284	-0.104805	0.118791		P23588	EIF4B	17.9886	18.0746	-0.086028	0.0766261
P23610	F8A3	11.6606	12.0327	-0.372088	0.378707		P23610	F8A3	11.8054	11.9603	-0.154862	0.251598
P23634	ATP2B4	16.2975	16.0498	0.24773	0.0153632		P23634	ATP2B4	16.1094	15.8808	0.228632	0.00123736
P23743	DGKA	11.2164	11.1021	0.114331	0.811755		P23743	DGKA	10.7056	10.7334	-0.0278175	0.959073
P23786	CPT2	16.6206	16.5541	0.0664806	0.429364		P23786	CPT2	16.6481	16.5712	0.0768991	0.243064
P23919	DTYMK	15.8737	15.8306	0.0431056	0.699741		P23919	DTYMK	15.9672	15.8932	0.073982	0.0395411
P23921	RRM1	13.8625	13.9446	-0.0820427	0.254009		P23921	RRM1	13.8535	13.9352	-0.0816345	0.341671
P24043	LAMA2	16.0909	15.4549	0.635976	0.00765681		P24043	LAMA2	16.164	15.8032	0.360815	0.038987
P24311	COX7B	15.2036	15.3506	-0.147019	0.732018		P24311	COX7B	15.6494	15.5222	0.127224	0.448297
P24390	KDELR1	17.1264	16.8364	0.29	0.112125		P24390	KDELR1	16.8636	16.6787	0.184856	0.00954059
P24468	NR2F2	14.573	14.5725	0.000518323	0.993973		P24468	NR2F2	14.2625	14.0286	0.233827	0.00181338
P24534	EEF1B2	17.1608	17.1639	-0.0030613	0.932339		P24534	EEF1B2	17.0163	17.0169	-0.00063133	0.993801
P24539	ATP5PB	17.8101	17.6864	0.123658	0.108701		P24539	ATP5PB	17.86	17.7059	0.154143	0.030447
P24593	IGFBP5	17.9033	14.3312	3.57208	0.00417344		P24593	IGFBP5	18.1699	14.135	4.03487	9.23191e-05
P24666	ACP1	16.881	16.86	0.0210319	0.86066		P24666	ACP1	17.0797	17.0413	0.0383783	0.0768928
P24752	ACAT1	17.3946	17.3264	0.0681415	0.250382		P24752	ACAT1	17.381	17.2347	0.146241	0.00209922
P24821	TNC	11.5591	11.1618	0.397315	0.316686		P24821	TNC	11.387	11.3073	0.0797252	0.0132417
P24844	MYL9	20.3374	20.3206	0.0168505	0.879272		P24844	MYL9	19.8523	19.7217	0.130579	0.523065
P24928	POLR2A	14.3846	14.5506	-0.165978	0.0569039		P24928	POLR2A	14.3558	14.5025	-0.146675	0.0144005
P24941	CDK2	14.9062	14.5375	0.368755	0.0254029		P24941	CDK2	14.946	14.6837	0.262233	0.015865
P25054	APC	13.0008	13.4918	-0.491061	0.0570991		P25054	APC	13.6264	13.9823	-0.355934	0.00546419
P25098	GRK2	12.0843	12.3576	-0.27327	0.335991		P25098	GRK2	12.2853	12.3892	-0.103908	0.774915
P25106	ACKR3	12.1374	11.0112	1.12617	0.227167		P25106	ACKR3	11.0135	11.1849	-0.171432	0.343203
P25116	F2R	14.6444	13.0961	1.54827	0.0553804		P25116	F2R	14.6435	13.0867	1.55679	0.000897973
P25205	MCM3	14.3017	14.7417	-0.440074	0.0379143		P25205	MCM3	14.3169	14.7782	-0.461298	0.000908805
P25208	NFYB	15.09	15.041	0.0489869	0.667861		P25208	NFYB	15.1704	15.195	-0.0246311	0.851561
P25325	MPST	16.6107	16.4847	0.125922	0.248237		P25325	MPST	16.6927	16.62	0.0727065	0.112709
P25398	RPS12	17.7712	18.0743	-0.303133	0.0513069		P25398	RPS12	17.9269	17.9782	-0.0513641	0.395778
P25440	BRD2	13.5515	13.6961	-0.144621	0.266979		P25440	BRD2	13.5361	13.7198	-0.183627	0.0208364
P25445	FAS	13.8763	13.5317	0.344602	0.012514		P25445	FAS	13.6085	13.1239	0.484637	0.0374232
P25490	YY1	14.8435	15.1015	-0.258033	0.019125		P25490	YY1	15.018	15.0436	-0.0256194	0.528017
P25685	DNAJB1	15.3997	15.4386	-0.0389199	0.285877		P25685	DNAJB1	15.5148	15.5988	-0.0839889	0.00428048
P25686	DNAJB2	12.7358	12.6088	0.127044	0.279387		P25686	DNAJB2	12.7248	12.6178	0.107001	0.33743
P25705	ATP5F1A	19.9943	19.8254	0.168892	0.129851		P25705	ATP5F1A	20.0282	19.8865	0.141691	0.0379279
P25786	PSMA1	17.6653	17.8104	-0.145079	0.0817478		P25786	PSMA1	17.7906	17.8514	-0.0607689	0.565625
P25787	PSMA2	14.3285	14.829	-0.500455	0.00916397		P25787	PSMA2	14.7605	14.8038	-0.0433178	0.752133
P25788	PSMA3	15.7591	16.0872	-0.328074	0.0278914		P25788	PSMA3	16.0874	16.1063	-0.0188723	0.862847
P25789	PSMA4	15.7866	16.1419	-0.355337	0.0227062		P25789	PSMA4	16.1249	16.1635	-0.0386665	0.839585
P26006	ITGA3	17.3036	17.0309	0.272768	0.0817897		P26006	ITGA3	17.0704	16.8262	0.244123	0.0214222
P26012	ITGB8	13.0195	12.5476	0.471878	0.00887976		P26012	ITGB8	13.6824	13.3268	0.355513	0.0358719
P26022	PTX3	13.6004	13.2548	0.345631	0.317775		P26022	PTX3	13.3465	13.0461	0.300401	0.384232
P26038	MSN	19.0212	18.8627	0.158471	0.0664129		P26038	MSN	18.9533	18.9124	0.0409513	0.372632
P26045	PTPN3	13.1437	12.6543	0.4894	0.19257		P26045	PTPN3	13.0146	13.241	-0.226391	0.593226
P26196	DDX6	16.1541	16.1701	-0.0159597	0.785647		P26196	DDX6	16.3092	16.2209	0.0883681	0.0392761
P26232	CTNNA2	12.8431	12.1278	0.715242	0.0180652		P26232	CTNNA2	11.9331	12.0956	-0.162475	0.727802
P26358	DNMT1	13.6401	14.1835	-0.543348	0.0089935		P26358	DNMT1	13.6506	14.1435	-0.492867	0.00349099
P26367	PAX6	13.9416	14.0146	-0.0729604	0.666067		P26367	PAX6	13.202	13.5372	-0.335164	0.21633
P26368	U2AF2	16.9078	17.2394	-0.331558	0.0353578		P26368	U2AF2	16.9021	17.221	-0.318871	0.00417708
P26373	RPL13	17.663	17.5276	0.13543	0.144615		P26373	RPL13	17.5154	17.4147	0.100687	0.287446
P26440	IVD	16.8164	16.7335	0.0828624	0.128879		P26440	IVD	17.0751	16.8839	0.191215	0.00346199
P26447	S100A4	14.7093	14.74	-0.0307387	0.924952		P26447	S100A4	14.57	14.5572	0.012778	0.937676
P26583	HMGB2	17.4629	17.714	-0.251059	0.211243		P26583	HMGB2	17.6743	17.8565	-0.182223	0.241138
P26599	PTBP1	18.6538	18.9063	-0.252429	0.115504		P26599	PTBP1	18.7227	18.7035	0.01921	0.787163
P26639	TARS1	17.3035	17.0153	0.288199	0.0191609		P26639	TARS1	17.125	16.9831	0.141878	0.0347689
P26640	VARS1	16.6231	16.5824	0.0407255	0.532445		P26640	VARS1	16.8145	16.8022	0.0123321	0.763193
P26641	EEF1G	18.8835	18.9304	-0.046823	0.432389		P26641	EEF1G	18.808	18.8612	-0.0532831	0.53265
P26885	FKBP2	17.4013	17.0975	0.30381	0.135057		P26885	FKBP2	17.3909	17.1532	0.237711	0.0288238
P27105	STOM	15.9816	15.425	0.556555	0.000132379		P27105	STOM	15.8908	15.6533	0.237457	0.181163
P27144	AK4	16.2449	15.8922	0.352664	0.0331897		P27144	AK4	16.2235	16.0324	0.191059	0.110725
P27348	YWHAQ	19.3894	19.3773	0.012094	0.867129		P27348	YWHAQ	19.453	19.4584	-0.00535638	0.894055
P27361	MAPK3	16.5277	16.5003	0.0274158	0.757701		P27361	MAPK3	16.7164	16.687	0.0294108	0.75852
P27448	MARK3	12.4731	13.0622	-0.589031	0.0267754		P27448	MARK3	12.64	13.1683	-0.528336	0.001155
P27449	ATP6V0C	12.3914	12.9096	-0.518152	0.423322		P27449	ATP6V0C	12.2773	12.0464	0.230911	0.41019
P27544	CERS1	13.7451	13.459	0.286046	0.074063		P27544	CERS1	14.099	13.5675	0.531495	0.00292571
P27635	RPL10	16.8908	17.194	-0.303191	0.110443		P27635	RPL10	16.9538	17.1457	-0.191876	0.0882473
P27694	RPA1	16.406	16.5013	-0.0953379	0.281522		P27694	RPA1	16.5376	16.538	-0.00038474	0.994073
P27695	APEX1	18.711	18.8263	-0.115307	0.335915		P27695	APEX1	18.878	18.9001	-0.0221577	0.586811
P27707	DCK	14.2257	14.2977	-0.0720394	0.444032		P27707	DCK	14.4015	14.6194	-0.217832	0.0508449
P27708	CAD	16.031	16.0173	0.0136271	0.717146		P27708	CAD	16.0517	16.0569	-0.00525079	0.943196
P27797	CALR	21.2068	21.0376	0.169154	0.0696284		P27797	CALR	21.1468	20.9583	0.188574	0.0161964
P27816	MAP4	18.4886	18.6515	-0.162862	0.0503456		P27816	MAP4	18.3707	18.6289	-0.258122	0.00825732
P27824	CANX	20.1816	19.8358	0.345772	0.032637		P27824	CANX	20.1557	19.8593	0.296358	4.82158e-07
P27986	PIK3R1	12.5347	11.9316	0.60313	0.112142		P27986	PIK3R1	11.4376	11.2928	0.144763	0.553206
P27987	ITPKB	14.2047	14.0453	0.1594	0.601624		P27987	ITPKB	14.0798	14.2414	-0.161641	0.0104
P28062	PSMB8	13.2777	13.4967	-0.218997	0.0819929		P28062	PSMB8	13.6555	13.5464	0.109066	0.361261
P28065	PSMB9	13.3947	13.2316	0.163097	0.316972		P28065	PSMB9	13.7311	13.3566	0.374531	0.0622837
P28066	PSMA5	15.6215	15.8146	-0.193109	0.0344877		P28066	PSMA5	15.7637	15.7758	-0.01212	0.913218
P28070	PSMB4	15.4721	15.8788	-0.406674	0.00773431		P28070	PSMB4	15.6418	15.6811	-0.0393268	0.711313
P28072	PSMB6	15.4597	15.7589	-0.299231	0.0262523		P28072	PSMB6	15.6881	15.649	0.0391347	0.826747
P28074	PSMB5	14.4173	14.9657	-0.548407	0.0388325		P28074	PSMB5	14.8083	14.7236	0.0846526	0.616826
P28161	GSTM2	14.6743	14.5761	0.0982492	0.441245		P28161	GSTM2	15.2336	15.2935	-0.0599515	0.623809
P28288	ABCD3	14.975	14.7488	0.226239	0.178001		P28288	ABCD3	14.9698	14.8518	0.117996	0.315033
P28290	ITPRID2	11.9283	11.958	-0.0297461	0.823711		P28290	ITPRID2	12.0893	12.2863	-0.196942	0.0644221
P28300	LOX	13.9309	11.6227	2.30825	0.00738608		P28300	LOX	13.4882	11.3601	2.1281	5.93866e-05
P28331	NDUFS1	17.4503	17.4668	-0.0164309	0.863108		P28331	NDUFS1	17.547	17.5665	-0.0195321	0.798814
P28347	TEAD1	14.1434	14.1887	-0.045254	0.613119		P28347	TEAD1	14.0952	14.3824	-0.287249	0.384443
P28358	HOXD10	14.0474	13.8383	0.209059	0.164957		P28358	HOXD10	14.5483	14.3658	0.182515	0.0336684
P28370	SMARCA1	14.1447	14.3267	-0.182019	0.191479		P28370	SMARCA1	14.1824	14.2208	-0.0384252	0.473919
P28482	MAPK1	16.4986	16.566	-0.0674501	0.510632		P28482	MAPK1	16.3221	16.4555	-0.133421	0.0254222
P28676	GCA	13.5551	13.6778	-0.12269	0.324179		P28676	GCA	13.713	13.852	-0.13893	0.27192
P28702	RXRB	12.3436	12.3866	-0.0430565	0.778033		P28702	RXRB	12.4992	12.7208	-0.221649	0.315514
P28715	ERCC5	8.53421	8.94134	-0.40713	0.426033		P28715	ERCC5	8.24191	7.4285	0.813406	0.536145
P28799	GRN	16.6774	16.2379	0.439544	0.0217167		P28799	GRN	16.2844	15.602	0.682441	0.00318343
P28827	PTPRM	12.1739	12.148	0.0258725	0.897172		P28827	PTPRM	12.2678	12.2191	0.0486971	0.694534
P28838	LAP3	16.5615	16.4819	0.0796285	0.0542217		P28838	LAP3	16.5951	16.4812	0.113887	0.033653
P29034	S100A2	11.2826	11.1371	0.145514	0.494697		P29034	S100A2	10.8297	10.9652	-0.135499	0.327898
P29083	GTF2E1	11.9828	12.2565	-0.273646	0.147337		P29083	GTF2E1	11.9638	12.2525	-0.288764	0.165249
P29084	GTF2E2	11.4383	12.4521	-1.01385	0.0236284		P29084	GTF2E2	11.1685	11.9518	-0.783258	0.0026203
P29144	TPP2	15.6803	15.548	0.132326	0.0413402		P29144	TPP2	15.8023	15.7169	0.0854154	0.113376
P29218	IMPA1	16.8184	16.5777	0.240637	0.035874		P29218	IMPA1	16.8819	16.7146	0.167353	9.72637e-06
P29279	CCN2	15.9149	13.1122	2.80263	5.32864e-05		P29279	CCN2	15.1813	12.5956	2.58562	0.000199778
P29317	EPHA2	16.388	15.9595	0.428477	0.292338		P29317	EPHA2	15.8438	15.6157	0.2281	0.258149
P29323	EPHB2	13.02	12.3674	0.652583	0.0489945		P29323	EPHB2	12.3884	11.6754	0.712984	0.000701094
P29353	SHC1	12.5593	12.5702	-0.0108409	0.955175		P29353	SHC1	12.3126	12.3406	-0.0279909	0.848495
P29372	MPG	10.2224	12.4908	-2.26841	0.0105713		P29372	MPG	10.4105	12.1437	-1.73326	0.00360303
P29373	CRABP2	13.4033	12.9164	0.486818	0.102011		P29373	CRABP2	13.1385	12.9915	0.147028	0.435951
P29401	TKT	19.959	20.0317	-0.0726962	0.467559		P29401	TKT	19.9455	19.9844	-0.0388611	0.25557
P29536	LMOD1	16.2109	16.3809	-0.170023	0.13941		P29536	LMOD1	16.0121	16.1443	-0.13219	0.396133
P29558	RBMS1	15.2889	15.3043	-0.0154655	0.712791		P29558	RBMS1	15.1897	15.1553	0.0344193	0.568598
P29590	PML	14.8967	14.7968	0.0998864	0.595761		P29590	PML	14.6984	14.7117	-0.0133284	0.838505
P29597	TYK2	8.35052	8.34592	0.00459363	0.951887		P29597	TYK2	8.44873	9.0962	-0.647464	0.234273
P29692	EEF1D	18.0177	18.1703	-0.152621	0.103283		P29692	EEF1D	18.0426	18.092	-0.049409	0.316813
P29762	CRABP1	14.9643	14.9919	-0.0275626	0.924271		P29762	CRABP1	13.7335	13.5322	0.201292	0.540382
P29966	MARCKS	19.3873	19.3615	0.0257559	0.725063		P29966	MARCKS	19.1793	19.1925	-0.0132261	0.83218
P29972	AQP1	14.6657	13.9849	0.680788	0.00987563		P29972	AQP1	15.1863	14.4823	0.703991	0.0046829
P29992	GNA11	15.7071	15.4981	0.20899	0.118844		P29992	GNA11	15.7821	15.5442	0.237899	0.000997098
P30038	ALDH4A1	16.5186	16.4445	0.0740869	0.506175		P30038	ALDH4A1	16.3734	16.3306	0.0428276	0.381397
P30039	PBLD	12.8697	12.6754	0.194317	0.59615		P30039	PBLD	12.3334	12.6519	-0.318488	0.0819334
P30040	ERP29	18.6542	18.3863	0.267913	0.01689		P30040	ERP29	18.6482	18.3864	0.261805	0.0130898
P30041	PRDX6	19.0926	19.0442	0.0484304	0.686462		P30041	PRDX6	19.1065	19.0551	0.0514104	0.184496
P30043	BLVRB	15.9934	15.941	0.0523627	0.524016		P30043	BLVRB	16.3603	16.2951	0.0651672	0.20287
P30044	PRDX5	18.7423	18.4879	0.254451	0.0134905		P30044	PRDX5	18.6568	18.6493	0.00755855	0.953282
P30046	DDT	16.8368	16.0212	0.815568	0.000673668		P30046	DDT	16.5644	16.3353	0.229064	0.371382
P30047	GCHFR	12.5085	12.3518	0.156706	0.299619		P30047	GCHFR	13.1087	13.1352	-0.0264797	0.837015
P30048	PRDX3	20.0153	19.8166	0.198658	0.0685435		P30048	PRDX3	20.1373	19.9358	0.201495	0.0501905
P30049	ATP5F1D	17.4322	17.3628	0.069407	0.0708627		P30049	ATP5F1D	17.442	17.3227	0.119301	0.0708639
P30050	RPL12	18.6223	18.5733	0.0489306	0.225548		P30050	RPL12	18.6018	18.5507	0.0511317	0.444808
P30084	ECHS1	16.5879	16.3736	0.214375	0.0642973		P30084	ECHS1	16.5746	16.3937	0.180948	0.00328687
P30085	CMPK1	16.2942	16.0298	0.264333	0.0509658		P30085	CMPK1	16.2839	16.2141	0.0697399	0.41124
P30086	PEBP1	19.7455	19.7055	0.0399375	0.731423		P30086	PEBP1	19.9585	19.8619	0.0965759	0.0990994
P30101	PDIA3	21.5665	21.4158	0.150757	0.145918		P30101	PDIA3	21.5431	21.4219	0.121192	0.0450644
P30153	PPP2R1A	17.0652	17.0345	0.0307007	0.644504		P30153	PPP2R1A	17.08	17.1302	-0.0502033	0.405279
P30154	PPP2R1B	16.054	16.1	-0.0460746	0.574488		P30154	PPP2R1B	16.1204	16.1793	-0.0589725	0.382406
P30260	CDC27	15.9108	16.682	-0.771144	0.0625097		P30260	CDC27	16.0815	16.546	-0.464534	0.00809875
P30405	PPIF	15.9879	15.8633	0.124648	0.0177626		P30405	PPIF	16.4667	16.1882	0.278496	0.000104749
P30419	NMT1	16.0955	16.0694	0.026144	0.680112		P30419	NMT1	16.2623	16.2281	0.0342593	0.204415
P30511	HLA-F	7.56598	7.57111	-0.00513193	0.973136		P30511	HLA-F	8.44131	7.37402	1.06729	0.0853374
P30519	HMOX2	15.014	14.9341	0.0798771	0.466206		P30519	HMOX2	15.1276	15.0326	0.0949628	0.424658
P30520	ADSS2	15.8545	15.744	0.110445	0.0366971		P30520	ADSS2	15.5699	15.5801	-0.0101723	0.771409
P30533	LRPAP1	16.9418	16.937	0.00476742	0.972299		P30533	LRPAP1	16.8065	16.8466	-0.0400786	0.41836
P30536	TSPO	18.4301	18.096	0.334045	0.175746		P30536	TSPO	18.2757	18.071	0.204723	0.202338
P30559	OXTR	13.6848	13.4807	0.204046	0.255965		P30559	OXTR	13.1885	12.9369	0.251632	0.0131266
P30566	ADSL	15.9489	15.8249	0.123975	0.119557		P30566	ADSL	15.993	15.8793	0.113706	0.0087065
P30613	PKLR	13.7434	13.7066	0.0368214	0.798309		P30613	PKLR	13.8113	13.2592	0.552058	0.210778
P30622	CLIP1	13.9268	13.9623	-0.0355237	0.601398		P30622	CLIP1	13.8974	13.9017	-0.00425216	0.942167
P30626	SRI	17.8853	17.8236	0.061667	0.157923		P30626	SRI	17.7999	17.7507	0.0492442	0.478513
P30711	GSTT1	13.8085	13.7426	0.0658785	0.245824		P30711	GSTT1	13.5938	13.5278	0.0660097	0.531498
P30825	SLC7A1	15.2447	14.9034	0.341305	0.0506854		P30825	SLC7A1	15.6181	15.2173	0.400781	0.00164262
P30837	ALDH1B1	16.6555	16.4833	0.172209	0.0748169		P30837	ALDH1B1	16.6744	16.4996	0.174805	0.000880438
P30876	POLR2B	15.1566	15.2386	-0.0820613	0.179324		P30876	POLR2B	15.1475	15.2755	-0.127985	0.0126052
P31040	SDHA	17.1309	17.1348	-0.003932	0.973003		P31040	SDHA	17.2793	17.1599	0.119464	4.3396e-05
P31146	CORO1A	11.8895	11.9295	-0.0400546	0.783543		P31146	CORO1A	12.0821	12.2636	-0.181442	0.185041
P31150	GDI1	17.3087	17.0734	0.235235	0.0377471		P31150	GDI1	17.311	17.1703	0.140691	0.000673445
P31153	MAT2A	16.345	16.0745	0.270576	0.182299		P31153	MAT2A	16.4891	16.1554	0.333731	0.00191293
P31323	PRKAR2B	14.767	14.755	0.0120513	0.74172		P31323	PRKAR2B	14.7299	14.65	0.0799006	0.245744
P31327	CPS1	12.6347	12.5217	0.112941	0.48691		P31327	CPS1	12.7099	12.7889	-0.0790644	0.567661
P31431	SDC4	14.007	12.53	1.477	0.0124574		P31431	SDC4	13.7961	12.6531	1.143	0.00428054
P31483	TIA1	14.7819	14.7431	0.038805	0.557233		P31483	TIA1	14.6576	14.5818	0.0758141	0.531434
P31689	DNAJA1	15.887	15.9974	-0.110376	0.14136		P31689	DNAJA1	15.9577	16.029	-0.0712692	0.23502
P31749	AKT1	14.2722	14.3074	-0.0351601	0.841008		P31749	AKT1	14.3767	14.4658	-0.0890951	0.0933828
P31751	AKT2	14.0259	14.0888	-0.0629394	0.561793		P31751	AKT2	14.32	14.2556	0.0644056	0.105869
P31930	UQCRC1	18.1201	18.0559	0.0642324	0.0556595		P31930	UQCRC1	18.2205	18.1086	0.111846	0.0488628
P31937	HIBADH	16.8216	16.6324	0.189237	0.0955458		P31937	HIBADH	17.0322	16.8437	0.188475	0.00241292
P31939	ATIC	16.8494	16.8215	0.0279064	0.778472		P31939	ATIC	16.8355	16.886	-0.050587	0.477302
P31942	HNRNPH3	18.1086	18.0693	0.0393119	0.693105		P31942	HNRNPH3	17.9267	17.8747	0.0520698	0.264355
P31943	HNRNPH1	19.7141	19.8405	-0.126423	0.0857667		P31943	HNRNPH1	19.7375	19.7129	0.0246214	0.725243
P31946	YWHAB	19.9067	19.783	0.123691	0.16477		P31946	YWHAB	19.8356	19.8163	0.0193247	0.632409
P31948	STIP1	17.6999	17.5413	0.158569	0.0423646		P31948	STIP1	17.7681	17.6662	0.101868	0.0659772
P31949	S100A11	18.3872	18.315	0.0722342	0.310389		P31949	S100A11	17.8331	17.8463	-0.0131381	0.927993
P32119	PRDX2	20.1419	19.9931	0.148796	0.0464149		P32119	PRDX2	20.2337	20.1489	0.0847609	0.218132
P32121	ARRB2	13.1325	12.8401	0.292384	0.0157716		P32121	ARRB2	13.1063	13.1886	-0.082371	0.784102
P32189	GK	12.8251	12.8418	-0.0166943	0.845384		P32189	GK	13.0136	12.8884	0.12523	0.0658035
P32243	OTX2	14.4479	14.8739	-0.426024	0.25701		P32243	OTX2	15.1144	15.4121	-0.297698	0.18991
P32297	CHRNA3	12.0831	12.3023	-0.21923	0.305199		P32297	CHRNA3	12.5791	12.5042	0.0749027	0.282218
P32321	DCTD	15.1992	15.0092	0.190018	0.111476		P32321	DCTD	15.5056	15.3542	0.151394	0.0106039
P32322	PYCR1	16.8817	16.8859	-0.00427056	0.957257		P32322	PYCR1	16.819	16.6816	0.137399	0.179109
P32418	SLC8A1	12.3226	12.9619	-0.639288	0.0336809		P32418	SLC8A1	12.5838	12.5614	0.022419	0.95424
P32455	GBP1	15.2813	15.1516	0.129682	0.401245		P32455	GBP1	15.2715	15.1788	0.0927608	0.271488
P32780	GTF2H1	11.6396	11.7692	-0.129643	0.358316		P32780	GTF2H1	11.3076	12.0216	-0.713959	0.141695
P32856	STX2	14.1496	13.9172	0.2324	0.32368		P32856	STX2	14.3612	14.1303	0.230874	0.0780414
P32929	CTH	14.1392	13.803	0.336233	0.0021767		P32929	CTH	14.6744	14.3224	0.351952	0.012415
P32969	RPL9P9	15.8997	16.2576	-0.357928	0.101716		P32969	RPL9P9	15.9706	16.1232	-0.152593	0.214703
P33121	ACSL1	15.9887	15.6757	0.312994	0.0134346		P33121	ACSL1	16.0641	15.7663	0.297806	0.000804855
P33176	KIF5B	16.3603	16.3527	0.00764847	0.77132		P33176	KIF5B	16.3508	16.3826	-0.0317699	0.00454798
P33240	CSTF2	14.9243	14.9419	-0.0175934	0.84813		P33240	CSTF2	14.9469	15.0352	-0.0883162	0.656904
P33316	DUT	14.4551	14.4986	-0.0435221	0.669384		P33316	DUT	14.4889	14.4425	0.0464178	0.490554
P33527	ABCC1	15.9226	15.837	0.085633	0.0970088		P33527	ABCC1	16.212	16.0425	0.169479	0.00174954
P33897	ABCD1	13.6855	13.4662	0.21933	0.150585		P33897	ABCD1	13.4953	13.3677	0.127606	0.208343
P33908	MAN1A1	14.5973	15.3108	-0.713494	0.336004		P33908	MAN1A1	14.0729	14.69	-0.61707	0.0683605
P33991	MCM4	13.5038	13.9837	-0.479917	0.00259955		P33991	MCM4	13.5799	13.9443	-0.364463	0.000133759
P33992	MCM5	15.8294	15.9531	-0.123689	0.232645		P33992	MCM5	15.8494	16.0045	-0.155086	0.0398655
P33993	MCM7	14.6064	14.7933	-0.186956	0.236807		P33993	MCM7	14.6901	14.9579	-0.2678	0.0449876
P34059	GALNS	13.6421	13.8333	-0.191219	0.251947		P34059	GALNS	13.4579	13.895	-0.437098	0.00110327
P34741	SDC2	17.1088	15.7883	1.3205	0.00623006		P34741	SDC2	16.7682	15.5355	1.23279	3.90406e-06
P34896	SHMT1	15.55	15.5331	0.0168207	0.850154		P34896	SHMT1	15.6041	15.7439	-0.139841	0.00320952
P34897	SHMT2	16.9575	16.9926	-0.0350861	0.818847		P34897	SHMT2	16.9536	16.9197	0.0338963	0.622729
P34913	EPHX2	13.5787	13.6265	-0.0478301	0.664986		P34913	EPHX2	14.6323	14.7188	-0.086565	0.470192
P34931	HSPA1L	19.3281	19.4421	-0.113997	0.44241		P34931	HSPA1L	19.379	19.2021	0.176865	0.156623
P34932	HSPA4	17.7651	17.6868	0.0782795	0.334115		P34932	HSPA4	17.7316	17.6749	0.0566722	0.0122905
P34949	MPI	15.3161	15.3679	-0.0517762	0.708917		P34949	MPI	15.5441	15.5691	-0.0250402	0.594401
P35052	GPC1	13.9405	12.2655	1.67496	0.0914424		P35052	GPC1	13.8283	12.1044	1.72388	0.0069887
P35080	PFN2	17.9082	17.9392	-0.031003	0.822875		P35080	PFN2	17.8672	17.8894	-0.0222541	0.795321
P35221	CTNNA1	17.7673	17.7405	0.0267949	0.763883		P35221	CTNNA1	17.7562	17.7355	0.0207675	0.597953
P35222	CTNNB1	16.9856	16.9045	0.0810771	0.167195		P35222	CTNNB1	16.947	16.875	0.0720752	0.0209694
P35232	PHB	18.7256	18.5089	0.216773	0.0624621		P35232	PHB	18.7377	18.5129	0.224808	0.000298096
P35237	SERPINB6	16.1125	16.1008	0.0117128	0.895038		P35237	SERPINB6	16.2555	16.0917	0.163798	0.280264
P35240	NF2	13.6999	13.7212	-0.021358	0.832545		P35240	NF2	13.9741	14.014	-0.0398549	0.722808
P35241	RDX	18.7656	18.7973	-0.031774	0.612337		P35241	RDX	18.9476	18.9471	0.000528883	0.987579
P35244	RPA3	14.768	14.6983	0.0696337	0.557383		P35244	RPA3	14.8168	14.8771	-0.0602732	0.561862
P35249	RFC4	14.0347	14.3081	-0.273432	0.0248449		P35249	RFC4	14.1561	14.3384	-0.182359	0.224939
P35250	RFC2	14.4095	14.47	-0.0605042	0.511915		P35250	RFC2	14.4644	14.5422	-0.0778922	0.639922
P35251	RFC1	13.3866	13.644	-0.257432	0.0591336		P35251	RFC1	13.3967	13.6067	-0.20999	0.0119123
P35268	RPL22	20.0397	19.8905	0.149211	0.0861272		P35268	RPL22	20.0638	19.9853	0.078513	0.316516
P35269	GTF2F1	15.2277	15.4125	-0.184791	0.19957		P35269	GTF2F1	15.5946	15.6542	-0.0595462	0.208974
P35270	SPR	14.2426	14.0594	0.183239	0.215783		P35270	SPR	14.4444	14.4285	0.0158691	0.876775
P35442	THBS2	12.922	12.3311	0.590928	0.136771		P35442	THBS2	12.5231	12.2506	0.272478	0.0337086
P35475	IDUA	16.8315	17.378	-0.546444	0.065459		P35475	IDUA	16.5622	17.1132	-0.551084	0.00274104
P35499	SCN4A	13.1638	12.553	0.610729	0.00703322		P35499	SCN4A	12.9455	12.6375	0.307974	0.242207
P35520	CBS	12.6367	13.0243	-0.387551	0.338023		P35520	CBS	12.5253	12.5462	-0.0208836	0.955659
P35527;SWISS-PROT:P35527	KRT9;	14.6952	14.9745	-0.279282	0.698904		P35527;SWISS-PROT:P35527	KRT9;	14.3919	14.3503	0.0416158	0.90266
P35555	FBN1	14.7442	14.4276	0.31663	0.0830155		P35555	FBN1	14.1221	13.8254	0.296658	0.00142099
P35556	FBN2	15.6403	15.1568	0.483576	0.000351523		P35556	FBN2	15.3709	14.8305	0.540466	0.00340283
P35573	AGL	15.2669	15.2156	0.0512812	0.0747939		P35573	AGL	15.3389	15.314	0.0248767	0.309026
P35579	MYH9	19.7785	19.5675	0.211046	0.0108575		P35579	MYH9	19.3963	19.2964	0.0999037	0.00359927
P35580	MYH10	20.4913	20.368	0.12331	0.0447527		P35580	MYH10	20.309	20.2751	0.0339064	0.166645
P35606	COPB2	17.6126	17.5764	0.0361652	0.209688		P35606	COPB2	17.6591	17.5869	0.0721951	0.0158133
P35610	SOAT1	13.8041	13.9115	-0.107367	0.33198		P35610	SOAT1	13.8889	13.9701	-0.0811343	0.618291
P35611	ADD1	16.4461	16.4948	-0.0486548	0.640429		P35611	ADD1	16.6919	16.7029	-0.0109667	0.766169
P35612	ADD2	12.8729	12.4025	0.470461	0.173194		P35612	ADD2	12.5669	12.5518	0.0151163	0.940802
P35613	BSG	20.033	19.5553	0.477629	0.0131937		P35613	BSG	20.4512	19.9496	0.50152	6.21011e-06
P35625	TIMP3	17.2534	14.6451	2.60834	0.000360958		P35625	TIMP3	17.4452	14.7295	2.71562	6.19651e-05
P35626	GRK3	9.55762	9.23401	0.323609	0.346224		P35626	GRK3	9.14568	8.90127	0.244408	0.453508
P35637	FUS	16.6594	17.6528	-0.993416	0.0287116		P35637	FUS	16.8051	17.8074	-1.00229	0.00259543
P35658	NUP214	17.6577	17.7005	-0.0428491	0.395278		P35658	NUP214	17.7498	17.7928	-0.043038	0.068062
P35659	DEK	16.499	17.0092	-0.510278	0.129637		P35659	DEK	16.4656	16.9972	-0.531598	0.030613
P35670	ATP7B	11.153	11.3483	-0.195368	0.00339496		P35670	ATP7B	11.1067	11.5682	-0.461473	0.33151
P35749	MYH11	15.962	15.909	0.0530219	0.828524		P35749	MYH11	15.3281	15.2439	0.0842146	0.438558
P35754	GLRX	13.0336	13.1328	-0.099267	0.578298		P35754	GLRX	13.0397	13.3992	-0.359421	0.101291
P35790	CHKA	10.3098	9.90131	0.408495	0.577673		P35790	CHKA	10.1211	9.99302	0.128121	0.756653
P35813	PPM1A	15.0645	14.8643	0.200157	0.020384		P35813	PPM1A	15.1763	14.9907	0.185571	4.03227e-05
P35908	KRT2	14.6686	15.0476	-0.378986	0.571909		P35908	KRT2	14.7949	14.4338	0.361095	0.297068
P35914	HMGCL	16.2413	16.2288	0.012414	0.854294		P35914	HMGCL	16.3747	16.275	0.099671	0.44751
P35968	KDR	11.6748	11.1763	0.49849	0.149088		P35968	KDR	11.4954	10.8802	0.615127	0.0482947
P35998	PSMC2	17.6542	17.5865	0.0676522	0.15532		P35998	PSMC2	17.6467	17.681	-0.0342846	0.716822
P36021	SLC16A2	13.7602	13.2645	0.495732	0.0227823		P36021	SLC16A2	13.4005	13.0572	0.343335	0.0339143
P36404	ARL2	14.8052	14.7065	0.0987415	0.103431		P36404	ARL2	14.991	14.9396	0.0514604	0.43623
P36405	ARL3	16.36	16.2698	0.0901504	0.165342		P36405	ARL3	16.3237	16.3058	0.0179003	0.635138
P36507	MAP2K2	16.0983	16.0003	0.0979757	0.222156		P36507	MAP2K2	16.187	16.2186	-0.0315838	0.202788
P36542	ATP5F1C	17.5245	17.3974	0.127113	0.102027		P36542	ATP5F1C	17.6231	17.4725	0.150578	0.126661
P36543	ATP6V1E1	16.1449	15.9185	0.226377	0.0820763		P36543	ATP6V1E1	16.2417	16.0352	0.20644	0.0511265
P36551	CPOX	14.1166	14.0249	0.0916595	0.674962		P36551	CPOX	14.0102	13.861	0.149175	0.513774
P36578	RPL4	18.349	18.3074	0.0415964	0.548041		P36578	RPL4	18.3237	18.3708	-0.0470834	0.684514
P36639	NUDT1	14.4385	14.273	0.165497	0.467418		P36639	NUDT1	14.5984	14.3402	0.258111	0.141106
P36776	LONP1	16.293	16.1394	0.15362	0.303121		P36776	LONP1	16.35	16.1567	0.193251	0.00762952
P36871	PGM1	16.9558	16.728	0.227852	0.0191135		P36871	PGM1	16.9905	16.8861	0.104433	0.00745835
P36873	PPP1CC	17.1953	17.3108	-0.115543	0.154983		P36873	PPP1CC	17.3163	17.3871	-0.0707471	0.252012
P36894	BMPR1A	12.2757	11.891	0.384632	0.320586		P36894	BMPR1A	12.3612	11.9684	0.392806	0.0354212
P36897	TGFBR1	13.9167	12.8048	1.11192	0.119677		P36897	TGFBR1	14.0169	13.1705	0.846458	0.00901144
P36915	GNL1	15.4075	15.4852	-0.0777872	0.402319		P36915	GNL1	15.4615	15.4762	-0.0147144	0.790957
P36954	POLR2I	12.2453	12.6292	-0.383962	0.0212905		P36954	POLR2I	12.2056	12.6583	-0.452702	0.0134247
P36955	SERPINF1	17.1334	15.968	1.16542	0.000143644		P36955	SERPINF1	17.6545	16.5563	1.09814	2.72268e-05
P36957	DLST	17.3185	17.115	0.203471	0.0022892		P36957	DLST	17.3682	17.1949	0.173294	0.0217128
P36959	GMPR	15.7027	15.5493	0.153459	0.110288		P36959	GMPR	15.1859	15.2146	-0.0286168	0.685926
P36969	GPX4	13.4275	13.7656	-0.338129	0.0756181		P36969	GPX4	14.0545	14.2498	-0.195215	0.0860203
P37059	HSD17B2	19.1042	18.928	0.176186	0.00258273		P37059	HSD17B2	19.3286	19.2406	0.0879879	0.356705
P37108	SRP14	17.5614	17.7634	-0.201997	0.0848478		P37108	SRP14	17.6564	17.8202	-0.163792	0.129027
P37198	NUP62	16.5228	16.5309	-0.00809526	0.86822		P37198	NUP62	16.5471	16.5259	0.0211585	0.702512
P37235	HPCAL1	14.0392	13.9586	0.0806153	0.197335		P37235	HPCAL1	13.5751	13.6155	-0.0404333	0.790511
P37268	FDFT1	15.7652	14.3574	1.40778	0.00628056		P37268	FDFT1	15.4825	14.2175	1.26502	2.96132e-06
P37802	TAGLN2	19.7836	19.7046	0.0789633	0.472423		P37802	TAGLN2	19.4634	19.5121	-0.0487137	0.514506
P37837	TALDO1	18.8754	18.8459	0.029429	0.679844		P37837	TALDO1	19.0449	19.0336	0.0112888	0.867191
P37840	SNCA	15.7916	15.6766	0.115024	0.646184		P37840	SNCA	16.108	15.8491	0.258903	0.0542789
P38117	ETFB	17.9557	17.9438	0.0118351	0.866907		P38117	ETFB	17.993	17.9714	0.0215419	0.769022
P38159	RBMX	17.6863	18.8332	-1.14692	0.076964		P38159	RBMX	17.3334	18.7287	-1.39532	0.0002491
P38432	COIL	12.4523	12.7033	-0.251047	0.142407		P38432	COIL	12.4172	12.6483	-0.231058	0.0357353
P38435	GGCX	13.1586	13.2711	-0.11246	0.308964		P38435	GGCX	12.8801	13.1554	-0.27529	0.0981395
P38571	LIPA	12.883	12.4956	0.387312	0.240237		P38571	LIPA	12.5521	12.612	-0.0598575	0.817695
P38606	ATP6V1A	16.8466	16.7388	0.107819	0.0208505		P38606	ATP6V1A	16.9196	16.7628	0.156755	0.000370943
P38646	HSPA9	19.4764	19.4471	0.0293832	0.613681		P38646	HSPA9	19.4565	19.3671	0.0893416	0.0288445
P38919	EIF4A3	16.7519	16.6984	0.0535479	0.329154		P38919	EIF4A3	16.7558	16.6245	0.131326	0.0471405
P38935	IGHMBP2	9.74181	10.0189	-0.277117	0.240533		P38935	IGHMBP2	9.73688	10.265	-0.528098	0.190871
P38936	CDKN1A	10.6259	11.1649	-0.538984	0.19357		P38936	CDKN1A	10.3278	10.4531	-0.125282	0.530627
P39019	RPS19	18.0769	17.9902	0.0866184	0.065141		P39019	RPS19	17.9721	17.98	-0.00789942	0.94607
P39023	RPL3	18.9193	18.9296	-0.0103202	0.769808		P39023	RPL3	18.9041	18.9126	-0.00853784	0.736203
P39060	COL18A1	16.0271	15.5943	0.432849	0.00279509		P39060	COL18A1	15.9956	15.3418	0.653799	0.000928843
P39656	DDOST	18.3052	18.0511	0.25411	0.233515		P39656	DDOST	18.2501	18.1137	0.13642	0.175087
P39687	ANP32A	17.8898	17.9557	-0.065939	0.426484		P39687	ANP32A	17.919	17.9842	-0.0652499	0.204625
P39748	FEN1	14.8683	15.0315	-0.163251	0.233103		P39748	FEN1	14.9428	15.071	-0.128152	0.110765
P39880	CUX1	14.1602	14.1372	0.0230167	0.693921		P39880	CUX1	14.1411	14.0544	0.0866932	0.0250293
P40121	CAPG	14.6856	14.2558	0.429824	0.0858443		P40121	CAPG	14.4152	14.2359	0.179261	0.265092
P40123	CAP2	17.3912	17.2957	0.0954785	0.174063		P40123	CAP2	17.163	17.1487	0.0142792	0.780574
P40126	DCT	18.9593	16.9671	1.99222	0.000202405		P40126	DCT	19.598	17.406	2.19204	2.42954e-06
P40189	IL6ST	12.5432	11.5922	0.951065	0.0551051		P40189	IL6ST	12.1027	11.5906	0.51211	0.279736
P40222	TXLNA	15.3197	15.4409	-0.121176	0.131692		P40222	TXLNA	15.257	15.3816	-0.124559	0.000250894
P40227	CCT6A	17.8574	17.7531	0.104319	0.0240636		P40227	CCT6A	17.9379	17.8263	0.111607	0.000688453
P40261	NNMT	13.3943	12.9619	0.432335	0.152377		P40261	NNMT	12.4404	12.8697	-0.429273	0.171236
P40424	PBX1	13.3736	13.7825	-0.408851	0.0902567		P40424	PBX1	13.1974	13.4571	-0.259685	0.0819792
P40426	PBX3	13.5087	13.6047	-0.0960851	0.683066		P40426	PBX3	14.0649	13.6966	0.368369	0.0145794
P40429	RPL13A	18.0478	17.9039	0.143871	0.0337644		P40429	RPL13A	17.9375	17.8713	0.0661866	0.625285
P40616	ARL1	12.7431	12.7722	-0.0290473	0.813376		P40616	ARL1	12.5719	12.6694	-0.0974971	0.382797
P40617	ARL4A	10.9833	11.0014	-0.0181265	0.961179		P40617	ARL4A	10.6696	10.3317	0.337917	0.513721
P40692	MLH1	13.5899	14.0284	-0.438519	0.119424		P40692	MLH1	13.9239	14.1575	-0.233532	0.0061454
P40763	STAT3	15.6003	15.9034	-0.303053	0.00468523		P40763	STAT3	15.652	16.0317	-0.379768	7.41774e-07
P40818	USP8	12.498	12.5132	-0.01513	0.947507		P40818	USP8	12.5226	12.7063	-0.183681	0.357282
P40855	PEX19	12.9754	13.2644	-0.288981	0.0605959		P40855	PEX19	12.797	13.1929	-0.395853	0.0866891
P40925	MDH1	19.9644	19.8129	0.151508	0.170771		P40925	MDH1	19.9697	19.8796	0.09011	0.243276
P40926	MDH2	19.635	19.4307	0.204277	0.00123394		P40926	MDH2	19.6519	19.4415	0.210348	0.020665
P40937	RFC5	14.279	14.3424	-0.0633872	0.744673		P40937	RFC5	13.8795	14.0472	-0.167741	0.540875
P40938	RFC3	13.0183	13.6387	-0.620358	0.052484		P40938	RFC3	13.1162	13.6032	-0.486997	0.0256814
P40939	HADHA	18.0451	17.9831	0.0620461	0.487422		P40939	HADHA	18.069	17.9767	0.0922694	0.198868
P40967	PMEL	18.9321	17.3211	1.61107	0.00520143		P40967	PMEL	19.0366	17.4007	1.63593	0.00326721
P41091	EIF2S3	16.7104	16.7838	-0.0733652	0.140204		P41091	EIF2S3	16.7046	16.7301	-0.0255642	0.394918
P41208	CETN2	14.915	14.7572	0.157818	0.1764		P41208	CETN2	15.0701	14.8432	0.226959	0.00247278
P41214	EIF2D	13.4659	13.5964	-0.130493	0.148536		P41214	EIF2D	13.5865	13.799	-0.212492	0.0173214
P41219	PRPH	15.5546	15.5571	-0.00246358	0.798638		P41219	PRPH	16.113	16.1179	-0.0049012	0.96917
P41221;Q9H1J7	WNT5A;WNT5B	13.008	11.2838	1.72412	0.0250303		P41221;Q9H1J7	WNT5A;WNT5B	12.1114	10.9873	1.12411	0.0290763
P41222	PTGDS	14.6347	13.4147	1.22001	0.0013477		P41222	PTGDS	15.1673	14.0682	1.09907	0.000265326
P41223	BUD31	13.9814	14.0938	-0.112381	0.168003		P41223	BUD31	13.9635	14.0609	-0.0973767	0.391849
P41226	UBA7	10.3433	10.3804	-0.0371103	0.700386		P41226	UBA7	10.2261	9.70986	0.516246	0.0175992
P41227	NAA10	15.6284	15.7656	-0.137188	0.12		P41227	NAA10	15.6204	15.6944	-0.0740258	0.0575535
P41229	KDM5C	13.0293	12.8215	0.20772	0.0262512		P41229	KDM5C	13.0961	12.9333	0.162797	0.00146242
P41236	PPP1R2	14.8143	14.6768	0.137523	0.109853		P41236	PPP1R2	14.7936	14.7805	0.013095	0.82482
P41240	CSK	14.8204	14.7591	0.0613649	0.15183		P41240	CSK	14.8413	14.8339	0.00748076	0.955817
P41247	PNPLA4	12.3839	12.1521	0.23177	0.0797429		P41247	PNPLA4	12.8437	12.3725	0.471258	0.00215998
P41250	GARS1	16.7907	16.577	0.213726	0.0682053		P41250	GARS1	16.5762	16.5496	0.0266418	0.56224
P41252	IARS1	16.9007	16.9125	-0.0118213	0.697584		P41252	IARS1	16.8823	16.8569	0.0254459	0.138507
P41440	SLC19A1	13.9178	13.1574	0.760309	0.0127554		P41440	SLC19A1	14.2762	13.6279	0.648279	0.00306468
P41567	EIF1	12.3749	12.7952	-0.420397	0.116033		P41567	EIF1	12.4441	12.9652	-0.521058	0.0362371
P41732	TSPAN7	12.8741	12.364	0.510133	0.0334125		P41732	TSPAN7	11.9628	11.8524	0.110395	0.731679
P41743	PRKCI	14.7335	14.7991	-0.0655861	0.209319		P41743	PRKCI	14.7675	14.8194	-0.051975	0.329409
P42025	ACTR1B	14.4623	14.2727	0.1896	0.00212764		P42025	ACTR1B	14.4211	14.2351	0.185959	0.103245
P42126	ECI1	16.8981	16.66	0.238144	0.0565687		P42126	ECI1	16.92	16.6444	0.275618	0.0468657
P42166	TMPO	18.1911	18.1845	0.00667238	0.849048		P42166	TMPO	18.0881	18.0884	-0.000233513	0.989058
P42224	STAT1	14.471	14.5669	-0.0958164	0.0844437		P42224	STAT1	14.4039	14.622	-0.218071	0.000236511
P42285	MTREX	15.1549	15.1696	-0.0146945	0.849854		P42285	MTREX	15.226	15.2966	-0.070614	0.0355338
P42330	AKR1C3	12.5461	12.5954	-0.0492418	0.133221		P42330	AKR1C3	12.3519	12.3369	0.0150347	0.757316
P42345	MTOR	16.1258	16.1654	-0.0396311	0.498454		P42345	MTOR	16.3165	16.3072	0.00929097	0.785066
P42356	PI4KA	15.4556	15.4343	0.0213044	0.752845		P42356	PI4KA	15.6469	15.6332	0.0137577	0.517285
P42566	EPS15	14.3864	14.3341	0.0523415	0.462113		P42566	EPS15	14.5261	14.5544	-0.0282416	0.73485
P42574	CASP3	14.7096	14.6649	0.0446846	0.494734		P42574	CASP3	14.692	14.6995	-0.00749302	0.899929
P42575	CASP2	12.0307	11.8473	0.183393	0.575312		P42575	CASP2	11.5758	11.7364	-0.160601	0.323055
P42677	RPS27	16.1784	16.756	-0.577679	0.0562021		P42677	RPS27	16.0836	16.6853	-0.601715	0.0309579
P42684	ABL2	12.6554	12.5567	0.0986996	0.668759		P42684	ABL2	12.673	12.9688	-0.295755	0.00169161
P42694	HELZ	12.1684	12.2484	-0.0800803	0.583078		P42694	HELZ	11.9943	12.2108	-0.216457	0.0347274
P42696	RBM34	13.2043	14.1822	-0.977861	0.0684187		P42696	RBM34	12.9537	13.8163	-0.862588	0.000776827
P42704	LRPPRC	17.3587	17.3729	-0.0142069	0.831549		P42704	LRPPRC	17.3029	17.3124	-0.00945963	0.87365
P42765	ACAA2	15.6651	15.6802	-0.0151634	0.769709		P42765	ACAA2	15.7939	15.6535	0.140406	0.00274895
P42766	RPL35	16.6793	17.1677	-0.488428	0.0504713		P42766	RPL35	16.6265	17.1943	-0.567732	0.0458727
P42771	CDKN2A	13.4943	13.5582	-0.0639329	0.777682		P42771	CDKN2A	13.3374	13.3795	-0.0421141	0.560682
P42785	PRCP	15.3179	15.8259	-0.508009	0.116811		P42785	PRCP	14.9211	15.5735	-0.652338	0.00545977
P42858	HTT	12.7184	12.7841	-0.0656843	0.120172		P42858	HTT	12.8703	12.9752	-0.104836	0.0184668
P42892	ECE1	13.5666	13.0611	0.505495	0.195094		P42892	ECE1	12.3603	11.7759	0.584458	0.420199
P42898	MTHFR	14.0071	13.4049	0.602187	0.00219946		P42898	MTHFR	14.1723	13.5495	0.622798	4.41402e-05
P43034	PAFAH1B1	17.0099	16.8121	0.197829	0.0289242		P43034	PAFAH1B1	16.9967	16.8699	0.126816	0.00137871
P43121	MCAM	15.9073	15.679	0.228307	0.155898		P43121	MCAM	15.259	15.0481	0.210892	0.00856986
P43155	CRAT	15.0987	14.945	0.153677	0.0413073		P43155	CRAT	15.169	15.022	0.147031	0.137359
P43243	MATR3	17.6038	17.7536	-0.149754	0.0295223		P43243	MATR3	17.6118	17.6146	-0.00281361	0.933742
P43246	MSH2	14.3542	14.3951	-0.0409343	0.43412		P43246	MSH2	14.5242	14.6381	-0.113877	0.258421
P43251	BTD	13.8311	13.3647	0.466409	0.0196709		P43251	BTD	14.0003	13.5687	0.431582	0.0601829
P43304	GPD2	16.4517	16.2493	0.202469	0.144542		P43304	GPD2	16.4061	16.2175	0.188627	0.00763604
P43307	SSR1	17.5509	17.5306	0.0203137	0.934273		P43307	SSR1	17.2849	17.248	0.0368857	0.752338
P43353	ALDH3B1	13.7545	13.7991	-0.0445468	0.669203		P43353	ALDH3B1	13.8834	13.8255	0.0579	0.612332
P43378	PTPN9	15.5687	15.386	0.182706	0.011145		P43378	PTPN9	15.6191	15.5297	0.0894335	0.228527
P43487	RANBP1	17.1558	17.1393	0.0164928	0.836351		P43487	RANBP1	17.31	17.2666	0.0433568	0.555173
P43490	NAMPT	16.778	16.5022	0.275856	0.0372509		P43490	NAMPT	16.7122	16.5768	0.135438	0.201618
P43686	PSMC4	16.5879	16.5729	0.0149341	0.732415		P43686	PSMC4	16.5671	16.5862	-0.0191828	0.707462
P43897	TSFM	15.694	15.6715	0.0225081	0.627193		P43897	TSFM	15.6935	15.6928	0.000670163	0.991
P45844	ABCG1	11.4245	11.1089	0.315608	0.00847685		P45844	ABCG1	11.7391	10.8932	0.84581	0.0386638
P45877	PPIC	14.6643	14.5208	0.143528	0.365293		P45877	PPIC	14.5591	14.5498	0.00925091	0.964508
P45880	VDAC2	19.3688	19.2072	0.161544	0.230453		P45880	VDAC2	19.1535	18.9929	0.160692	0.00810809
P45954	ACADSB	14.6421	14.9889	-0.346809	0.00754079		P45954	ACADSB	14.8945	15.0825	-0.187987	0.0529322
P45973	CBX5	16.2618	16.1994	0.062448	0.498286		P45973	CBX5	16.346	16.2491	0.0968744	0.0172958
P45974	USP5	17.0112	17.0173	-0.00615215	0.929105		P45974	USP5	16.9477	16.9984	-0.050666	0.10455
P45984	MAPK9	13.9044	13.9773	-0.0728905	0.555502		P45984	MAPK9	14.0281	14.3706	-0.342455	0.155567
P45985	MAP2K4	14.8821	14.8936	-0.011482	0.939661		P45985	MAP2K4	15.1949	15.2522	-0.0573808	0.081299
P46013	MKI67	9.83531	10.3822	-0.546849	0.212329		P46013	MKI67	9.83181	10.2089	-0.37712	0.123695
P46019	PHKA2	11.9473	11.8482	0.0991027	0.0129539		P46019	PHKA2	11.9648	11.9446	0.0201257	0.86861
P46020	PHKA1	13.8987	13.6851	0.21367	0.0245423		P46020	PHKA1	13.6811	13.6434	0.0377727	0.694532
P46060	RANGAP1	15.9968	16.0039	-0.00705242	0.801399		P46060	RANGAP1	16.024	16.0389	-0.0148935	0.473686
P46063	RECQL	15.8167	15.9317	-0.115076	0.0696778		P46063	RECQL	15.7759	15.675	0.100889	0.0642694
P46087	NOP2	14.4966	14.8769	-0.380268	0.226747		P46087	NOP2	14.3216	14.8418	-0.520128	0.0164406
P46100	ATRX	14.9444	15.1143	-0.169893	0.0162846		P46100	ATRX	14.8988	15.0125	-0.113666	0.00695675
P46108	CRK	16.28	16.2935	-0.013546	0.831789		P46108	CRK	16.3263	16.3232	0.00317083	0.90105
P46109	CRKL	14.2127	14.0874	0.125322	0.0825044		P46109	CRKL	14.1194	14.0463	0.0730816	0.0320882
P46199	MTIF2	12.9545	12.941	0.0134773	0.807195		P46199	MTIF2	13.1412	12.9092	0.231917	0.01473
P46379	BAG6	15.3415	15.344	-0.00244641	0.931853		P46379	BAG6	15.38	15.3408	0.0391887	0.0646079
P46459	NSF	16.6427	16.4877	0.15498	0.0849258		P46459	NSF	16.5629	16.5011	0.061764	0.367736
P46527	CDKN1B	12.2793	12.8581	-0.578721	0.0121806		P46527	CDKN1B	12.5794	13.1245	-0.545148	0.051587
P46531	NOTCH1	12.4271	11.3595	1.06759	0.242116		P46531	NOTCH1	12.0376	11.2677	0.769845	0.00331644
P46734	MAP2K3	14.1295	14.1721	-0.042572	0.704438		P46734	MAP2K3	14.0334	14.2917	-0.258316	0.0673092
P46736	BRCC3	14.2418	14.2432	-0.00138045	0.988659		P46736	BRCC3	14.3108	14.2547	0.056104	0.278158
P46776	RPL27A	18.1487	19.1603	-1.01159	0.038675		P46776	RPL27A	18.09	19.193	-1.10298	0.00449196
P46777	RPL5	17.8637	17.8521	0.0115914	0.817746		P46777	RPL5	17.7856	17.8096	-0.0240171	0.552058
P46778	RPL21	16.3441	16.3719	-0.0277882	0.728371		P46778	RPL21	16.2219	16.449	-0.227089	0.11469
P46779	RPL28	18.6116	18.6472	-0.0355983	0.353253		P46779	RPL28	18.651	18.7327	-0.0817296	0.31593
P46781	RPS9	18.4745	18.4911	-0.0166326	0.645205		P46781	RPS9	18.4727	18.4787	-0.00598798	0.971515
P46782	RPS5	18.8052	18.8076	-0.00242662	0.975348		P46782	RPS5	18.5911	18.7291	-0.138025	0.201882
P46783	RPS10	17.583	17.6216	-0.0386524	0.619779		P46783	RPS10	17.6216	17.6137	0.00789806	0.932695
P46821	MAP1B	16.6204	16.6369	-0.0164895	0.255501		P46821	MAP1B	16.4991	16.5734	-0.0742689	0.0822792
P46926	GNPDA1	16.4756	16.2995	0.176095	0.124771		P46926	GNPDA1	16.8267	16.6369	0.189881	0.040056
P46934	NEDD4	10.3523	10.1792	0.173072	0.19756		P46934	NEDD4	8.75615	9.74007	-0.983924	0.0183573
P46937	YAP1	15.5579	15.7379	-0.179975	0.172499		P46937	YAP1	15.7197	15.8803	-0.160606	0.00150675
P46939	UTRN	16.0222	15.9935	0.0287702	0.644987		P46939	UTRN	16.2862	16.1873	0.0989102	0.00589518
P46940	IQGAP1	16.5618	16.4114	0.150403	0.00964068		P46940	IQGAP1	16.479	16.3507	0.128313	0.000124455
P46976	GYG1	14.1035	13.7025	0.400999	0.199963		P46976	GYG1	14.2123	13.8244	0.38798	0.0814743
P46977	STT3A	17.2531	16.9546	0.298505	0.113353		P46977	STT3A	17.2198	17.0092	0.210604	0.00753948
P47224	RABIF	12.4284	12.7433	-0.314917	0.354621		P47224	RABIF	12.7813	12.9679	-0.186631	0.0649475
P47736	RAP1GAP	13.4148	12.7515	0.663303	0.120667		P47736	RAP1GAP	13.0147	12.4978	0.516873	0.0183858
P47755	CAPZA2	17.4666	17.3545	0.112079	0.174357		P47755	CAPZA2	17.5299	17.4504	0.0795773	0.445954
P47756	CAPZB	17.7223	17.5943	0.127994	0.0561456		P47756	CAPZB	17.697	17.6153	0.0816977	0.0383779
P47804	RGR	13.7852	13.8724	-0.0871847	0.832387		P47804	RGR	14.2311	14.1918	0.0392757	0.91255
P47813	EIF1AX	13.8413	14.4497	-0.608404	0.195585		P47813	EIF1AX	14.5366	14.6811	-0.144494	0.791002
P47895	ALDH1A3	17.8319	17.7547	0.0772643	0.60383		P47895	ALDH1A3	18.5081	18.4362	0.0719607	0.150198
P47897	QARS1	16.4939	16.5945	-0.100576	0.00352073		P47897	QARS1	16.4589	16.5871	-0.128196	0.036622
P47914	RPL29	15.0393	16.643	-1.6037	0.0889624		P47914	RPL29	16.1596	17.0282	-0.868544	0.0109623
P47985	UQCRFS1	16.1424	16.1342	0.0082283	0.9474		P47985	UQCRFS1	16.1975	16.1405	0.0570166	0.23646
P48047	ATP5PO	17.0509	16.8834	0.167529	0.176717		P48047	ATP5PO	17.0368	16.8891	0.14766	0.297521
P48059	LIMS1	15.2078	15.261	-0.0531709	0.26432		P48059	LIMS1	15.1167	15.2794	-0.162679	0.0544664
P48060	GLIPR1	13.4823	13.1984	0.283847	0.0377117		P48060	GLIPR1	13.5052	12.9861	0.519091	0.00586739
P48147	PREP	16.0968	16.0828	0.0139589	0.884472		P48147	PREP	16.2552	16.231	0.0241999	0.320317
P48163	ME1	14.0558	13.6799	0.375902	0.078307		P48163	ME1	13.867	13.8082	0.0588244	0.566744
P48200	IREB2	13.5946	12.8112	0.783384	0.0279988		P48200	IREB2	13.418	13.0249	0.393189	0.400044
P48307	TFPI2	14.4764	12.6805	1.79586	0.0109375		P48307	TFPI2	13.6399	11.7507	1.88922	0.0127668
P48382	RFX5	13.0685	13.0575	0.0110798	0.927579		P48382	RFX5	13.1886	13.1625	0.0260488	0.618383
P48426	PIP4K2A	15.3023	15.0741	0.228168	0.053438		P48426	PIP4K2A	15.4068	15.2719	0.134906	0.170223
P48444	ARCN1	17.6861	17.701	-0.014977	0.7468		P48444	ARCN1	17.7279	17.7148	0.0131245	0.612881
P48449	LSS	16.801	16.1993	0.601648	0.0340976		P48449	LSS	16.614	16.129	0.484919	0.00158095
P48454	PPP3CC	13.2631	13.2714	-0.00831103	0.96248		P48454	PPP3CC	13.6983	13.3447	0.353583	0.138347
P48506	GCLC	14.9463	14.811	0.135346	0.150073		P48506	GCLC	15.2089	15.0717	0.137212	0.0108479
P48507	GCLM	13.9255	13.8449	0.0806298	0.502717		P48507	GCLM	13.9986	14.0582	-0.059559	0.255913
P48509	CD151	17.5408	16.5732	0.967554	0.0315438		P48509	CD151	16.9873	16.3014	0.68587	0.00091936
P48539	PCP4	11.6873	11.9774	-0.29006	0.268966		P48539	PCP4	11.974	11.7126	0.261443	0.312091
P48556	PSMD8	18.416	18.275	0.141008	0.0663629		P48556	PSMD8	18.3242	18.2243	0.0998614	0.30087
P48634	PRRC2A	15.4654	15.7156	-0.250205	0.0547738		P48634	PRRC2A	15.469	15.6424	-0.173405	0.01976
P48637	GSS	15.067	14.9471	0.119888	0.0251102		P48637	GSS	15.2059	15.0875	0.118406	0.239562
P48643	CCT5	16.9375	16.7809	0.156674	0.00232896		P48643	CCT5	17.0374	16.876	0.161422	0.000145358
P48651	PTDSS1	12.7496	12.8303	-0.0807526	0.489234		P48651	PTDSS1	12.6088	12.5933	0.0154888	0.826938
P48681	NES	12.274	12.3764	-0.1024	0.899231		P48681	NES	12.6922	12.5738	0.118466	0.44077
P48723	HSPA13	15.0057	14.7595	0.246224	0.025666		P48723	HSPA13	14.9766	14.8024	0.174255	0.0228612
P48728	AMT	13.4232	13.5324	-0.1092	0.32267		P48728	AMT	13.7791	13.6741	0.104986	0.53308
P48729	CSNK1A1	14.1004	14.2717	-0.171341	0.00600629		P48729	CSNK1A1	13.9917	14.1876	-0.195857	0.119436
P48730	CSNK1D	12.3785	12.6282	-0.249646	0.0210261		P48730	CSNK1D	12.3116	12.6328	-0.321188	0.168068
P48735	IDH2	18.5413	18.5165	0.0248132	0.207281		P48735	IDH2	18.6009	18.5058	0.0950644	0.139193
P48739	PITPNB	15.4318	15.1556	0.276277	0.00928112		P48739	PITPNB	15.498	15.3281	0.16992	0.000101652
P48741	HSPA7	11.8137	11.8525	-0.0387636	0.937709		P48741	HSPA7	11.6153	11.9281	-0.312845	0.298433
P49006	MARCKSL1	19.5108	19.6365	-0.125718	0.204084		P49006	MARCKSL1	19.6113	19.7182	-0.106866	0.0426107
P49023	PXN	14.1858	14.2169	-0.0311716	0.728335		P49023	PXN	14.006	14.0537	-0.0476821	0.295589
P49069	CAMLG	12.0951	12.1823	-0.0872383	0.351976		P49069	CAMLG	12.2307	12.1622	0.0684797	0.174831
P49116	NR2C2	13.514	13.298	0.215962	0.0720465		P49116	NR2C2	13.5234	13.4532	0.0702362	0.459184
P49189	ALDH9A1	18.3846	18.2769	0.107719	0.0537501		P49189	ALDH9A1	18.6131	18.5717	0.0414017	0.490239
P49207	RPL34	18.2497	18.3294	-0.0797114	0.132308		P49207	RPL34	18.1078	18.0902	0.0176689	0.902185
P49257	LMAN1	18.3312	18.1468	0.184448	0.203258		P49257	LMAN1	18.2606	18.1051	0.155544	0.000833827
P49321	NASP	16.6313	16.703	-0.0716968	0.527105		P49321	NASP	16.6795	16.7493	-0.0698305	0.300536
P49327	FASN	18.9977	18.2799	0.71776	0.00553719		P49327	FASN	19.0611	18.3661	0.695018	0.000408109
P49354	FNTA	14.4829	14.3997	0.0831838	0.332729		P49354	FNTA	14.4658	14.5525	-0.0866457	0.354997
P49356	FNTB	12.384	12.5164	-0.132415	0.570508		P49356	FNTB	12.491	12.5555	-0.0644319	0.626109
P49366	DHPS	12.175	12.0111	0.163878	0.512024		P49366	DHPS	12.3772	12.3836	-0.00639166	0.976486
P49368	CCT3	17.7561	17.6066	0.149489	0.0114626		P49368	CCT3	17.8389	17.7094	0.129471	4.43587e-05
P49406	MRPL19	15.3818	15.1975	0.184304	0.153789		P49406	MRPL19	15.3488	15.1844	0.164381	0.093854
P49407	ARRB1	13.9635	13.8373	0.126205	0.719573		P49407	ARRB1	14.4264	14.1092	0.317242	0.0239876
P49411	TUFM	19.3295	19.3448	-0.0153532	0.739716		P49411	TUFM	19.3946	19.2901	0.104462	0.0775052
P49419	ALDH7A1	17.0659	17.0541	0.0118661	0.660405		P49419	ALDH7A1	17.2448	17.0947	0.150118	0.00339644
P49427	CDC34	13.9484	14.1066	-0.158189	0.0321235		P49427	CDC34	14.0166	14.4216	-0.405062	0.0217799
P49441	INPP1	12.1463	12.3004	-0.154139	0.358975		P49441	INPP1	11.8714	12.1486	-0.277233	0.242408
P49448	GLUD2	11.4239	10.7167	0.707215	0.220256		P49448	GLUD2	11.8939	11.5784	0.315432	0.0567313
P49458	SRP9	17.8137	17.8799	-0.066216	0.276221		P49458	SRP9	17.8549	17.9798	-0.124858	0.133991
P49459	UBE2A	13.1269	13.0954	0.0315185	0.861528		P49459	UBE2A	13.2619	13.1954	0.0664426	0.570891
P49585	PCYT1A	15.8199	15.9267	-0.106769	0.0117891		P49585	PCYT1A	15.7799	15.9901	-0.210118	0.0344545
P49588	AARS1	17.1461	16.9487	0.197407	0.0238921		P49588	AARS1	17.1887	17.0124	0.176305	2.71235e-06
P49589	CARS1	15.2776	15.1305	0.147087	0.0124142		P49589	CARS1	15.1482	15.0834	0.0648712	0.385485
P49590	HARS2	13.9022	13.8616	0.0405943	0.663753		P49590	HARS2	13.8243	13.7048	0.119473	0.377624
P49591	SARS1	15.8072	15.651	0.156249	0.065254		P49591	SARS1	15.8766	15.802	0.0745408	0.133535
P49593	PPM1F	14.1015	14.1062	-0.00472045	0.959124		P49593	PPM1F	14.1751	14.122	0.0530773	0.353826
P49641	MAN2A2	11.9614	11.6593	0.302047	0.000173663		P49641	MAN2A2	12.2886	11.9345	0.354074	0.158691
P49643	PRIM2	9.03097	9.37085	-0.339885	0.501759		P49643	PRIM2	8.98204	9.28107	-0.299033	0.190881
P49674	CSNK1E	15.1011	15.2218	-0.120718	0.0736069		P49674	CSNK1E	15.0299	15.256	-0.226069	0.079458
P49711	CTCF	13.4331	13.7783	-0.345231	0.146023		P49711	CTCF	13.4602	13.7943	-0.334178	0.000126481
P49720	PSMB3	14.1539	14.4897	-0.335783	0.077062		P49720	PSMB3	14.5157	14.5475	-0.031762	0.868416
P49721	PSMB2	15.1573	15.4044	-0.247138	0.0492539		P49721	PSMB2	15.3895	15.4632	-0.0736903	0.74048
P49736	MCM2	13.7235	14.0329	-0.309428	0.119208		P49736	MCM2	13.8349	14.0416	-0.206625	0.0465031
P49746	THBS3	13.5275	13.483	0.0444224	0.891466		P49746	THBS3	12.8822	12.8421	0.0401497	0.751937
P49748	ACADVL	17.0194	16.9764	0.0429463	0.714263		P49748	ACADVL	16.9231	16.9119	0.0111602	0.882742
P49750	YLPM1	15.2259	15.3221	-0.0961406	0.247467		P49750	YLPM1	15.2464	15.324	-0.077611	0.0200044
P49754	VPS41	12.7161	12.7837	-0.0676115	0.193353		P49754	VPS41	12.8331	12.7761	0.0570913	0.574644
P49755	TMED10	17.451	17.2053	0.24577	0.0871781		P49755	TMED10	17.4303	17.1607	0.269667	0.000201866
P49756	RBM25	15.2023	15.2722	-0.0698445	0.398153		P49756	RBM25	15.201	15.2186	-0.0176063	0.593974
P49757	NUMB	13.1799	13.1303	0.0496094	0.368802		P49757	NUMB	13.1211	13.0575	0.0635522	0.588272
P49768	PSEN1	15.4079	14.966	0.441904	0.0350594		P49768	PSEN1	15.2521	14.933	0.319107	0.000417283
P49770	EIF2B2	13.6054	13.3517	0.253671	0.0158471		P49770	EIF2B2	13.5339	13.515	0.018955	0.775577
P49773	HINT1	17.8235	17.709	0.114541	0.219031		P49773	HINT1	17.9012	17.9242	-0.0230277	0.801131
P49789	FHIT	13.7287	13.541	0.18774	0.0189023		P49789	FHIT	13.9413	13.8594	0.0818849	0.261594
P49790	NUP153	14.812	14.9884	-0.176383	0.0164905		P49790	NUP153	14.894	14.9706	-0.0766568	0.0324087
P49792	RANBP2	16.132	16.1571	-0.0250878	0.27073		P49792	RANBP2	16.2064	16.225	-0.0186574	0.414206
P49810	PSEN2	12.2889	12.258	0.0309269	0.843652		P49810	PSEN2	12.2656	12.1332	0.132403	0.111169
P49815	TSC2	14.693	14.9124	-0.21941	0.135357		P49815	TSC2	14.8988	15.0614	-0.162608	0.00217291
P49821	NDUFV1	16.6816	16.7154	-0.0337048	0.756846		P49821	NDUFV1	16.7944	16.6788	0.115676	0.070946
P49840	GSK3A	13.3714	13.5059	-0.134566	0.319363		P49840	GSK3A	13.5703	13.6142	-0.0438562	0.565728
P49841	GSK3B	15.1072	15.0742	0.0329773	0.611101		P49841	GSK3B	15.0319	14.9866	0.0452948	0.700031
P49902	NT5C2	14.5998	14.5576	0.0421736	0.388752		P49902	NT5C2	14.8313	14.8998	-0.0684531	0.396973
P49903	SEPHS1	14.1252	14.1935	-0.068337	0.8542		P49903	SEPHS1	14.0881	14.2739	-0.18579	0.228219
P49914	MTHFS	15.3112	15.4353	-0.124059	0.479858		P49914	MTHFS	15.626	15.4893	0.136691	0.0675963
P49915	GMPS	16.3578	16.458	-0.100179	0.176038		P49915	GMPS	16.7336	16.8626	-0.129062	0.00767638
P49916	LIG3	13.9359	14.0291	-0.0931537	0.218399		P49916	LIG3	14.0281	14.0969	-0.0688008	0.37107
P49917	LIG4	12.1127	12.1112	0.00156062	0.993875		P49917	LIG4	12.0627	12.2649	-0.20219	0.55935
P49918	CDKN1C	12.6779	12.0761	0.601804	0.00519912		P49918	CDKN1C	13.8968	12.7539	1.14284	0.000979266
P49959	MRE11	15.1037	15.1279	-0.024164	0.314672		P49959	MRE11	15.0526	15.112	-0.0594184	0.0175985
P50148	GNAQ	14.98	14.6627	0.31727	0.0676627		P50148	GNAQ	14.9308	14.6946	0.236255	0.000172536
P50150	GNG4	13.188	13.1101	0.0778151	0.734256		P50150	GNG4	13.0945	13.1075	-0.0130011	0.955073
P50151	GNG10	14.1087	13.7442	0.3645	0.347707		P50151	GNG10	14.1693	13.9153	0.254023	0.455008
P50213	IDH3A	14.9721	14.918	0.0540972	0.51274		P50213	IDH3A	15.1627	14.9464	0.216279	0.00255323
P50225	SULT1A1	15.9145	15.1284	0.786103	0.387422		P50225	SULT1A1	15.5205	15.8121	-0.291565	0.0416541
P50281	MMP14	17.2768	15.4549	1.82184	0.00604004		P50281	MMP14	16.8254	15.2661	1.5593	3.85853e-06
P50336	PPOX	15.3614	15.0458	0.315583	0.0794628		P50336	PPOX	15.3761	15.2048	0.171334	0.390234
P50395	GDI2	18.2513	18.0035	0.247813	0.021003		P50395	GDI2	18.2576	18.1529	0.104695	0.0703222
P50402	EMD	17.5967	17.4482	0.148548	0.169799		P50402	EMD	17.4333	17.3979	0.0354372	0.340391
P50416	CPT1A	16.5763	16.5088	0.0675063	0.36261		P50416	CPT1A	16.067	16.081	-0.0140122	0.817795
P50443	SLC26A2	10.045	10.0084	0.0365826	0.909015		P50443	SLC26A2	9.71733	9.87246	-0.155131	0.65652
P50452	SERPINB8	13.2926	11.8681	1.42443	0.0139617		P50452	SERPINB8	12.7423	11.67	1.07229	0.0121886
P50453	SERPINB9	16.3133	15.8465	0.466753	0.0342014		P50453	SERPINB9	17.656	17.2883	0.367615	0.000231518
P50454	SERPINH1	19.7226	19.6268	0.0957575	0.163867		P50454	SERPINH1	19.5146	19.4653	0.0493017	0.372878
P50458	LHX2	11.2925	11.112	0.180502	0.388974		P50458	LHX2	11.4394	10.8407	0.598764	0.115043
P50479	PDLIM4	15.0963	15.1328	-0.0364816	0.524323		P50479	PDLIM4	14.8537	14.907	-0.053325	0.373163
P50502	ST13	18.3251	18.3719	-0.0468855	0.577772		P50502	ST13	18.4117	18.4672	-0.0555908	0.243984
P50542	PEX5	12.9787	12.8196	0.159092	0.290413		P50542	PEX5	13.0937	12.8436	0.250085	0.0619311
P50548	ERF	14.0944	13.2832	0.811242	0.0406839		P50548	ERF	14.8593	13.5549	1.30437	6.73511e-05
P50549	ETV1	6.13102	9.07595	-2.94493	0.0500472		P50549	ETV1	6.35318	7.08847	-0.735297	0.738315
P50552	VASP	15.964	15.8842	0.0798736	0.279495		P50552	VASP	15.4195	15.4246	-0.00513063	0.895236
P50570	DNM2	16.7693	16.7645	0.00477743	0.964084		P50570	DNM2	16.8825	16.8395	0.04296	0.473338
P50579	METAP2	13.7514	13.6891	0.0622904	0.446273		P50579	METAP2	13.6714	13.6194	0.0520059	0.378117
P50583	NUDT2	13.3419	13.2373	0.10455	0.120957		P50583	NUDT2	13.3951	13.3581	0.0370001	0.578144
P50613	CDK7	12.5787	13.0345	-0.455773	0.100115		P50613	CDK7	12.7093	12.5844	0.124957	0.667942
P50748	KNTC1	15.9096	15.6168	0.29284	0.115115		P50748	KNTC1	15.953	15.8794	0.0736416	0.731824
P50749	RASSF2	15.6592	15.3663	0.292917	0.142227		P50749	RASSF2	15.6024	15.3347	0.267711	0.0201886
P50750	CDK9	13.6352	13.7668	-0.131646	0.0126858		P50750	CDK9	13.502	13.696	-0.19407	0.117336
P50851	LRBA	14.8659	14.8961	-0.0302036	0.423584		P50851	LRBA	14.9188	15.0205	-0.101774	0.00967651
P50895	BCAM	17.4216	16.9565	0.465096	0.0290807		P50895	BCAM	17.1388	16.8842	0.254603	0.00597604
P50897	PPT1	14.182	15.3135	-1.13154	0.00872095		P50897	PPT1	13.9844	15.0309	-1.04654	0.00077289
P50914	RPL14	18.3429	18.1717	0.171193	0.149188		P50914	RPL14	18.2893	18.0754	0.213947	0.109242
P50990	CCT8	18.4965	18.336	0.160534	0.00763827		P50990	CCT8	18.5708	18.4395	0.13133	0.0105736
P50991	CCT4	17.8373	17.7507	0.0865631	0.101601		P50991	CCT4	17.9227	17.8198	0.102878	0.000110687
P50995	ANXA11	17.2149	17.1791	0.03583	0.329969		P50995	ANXA11	17.0627	17.0493	0.0134201	0.89838
P51003	PAPOLA	14.0375	14.3043	-0.266745	0.0793111		P51003	PAPOLA	14.1882	14.3931	-0.204903	0.0166959
P51114	FXR1	17.8946	18.1914	-0.296808	0.0137983		P51114	FXR1	17.7483	18.0131	-0.264851	0.000633911
P51116	FXR2	15.6653	15.8599	-0.194594	0.00502594		P51116	FXR2	15.6679	15.8003	-0.132411	0.010319
P51148	RAB5C	18.9045	18.6864	0.218101	0.0531216		P51148	RAB5C	18.8507	18.6726	0.178023	0.00359689
P51149	RAB7A	18.9476	18.454	0.493618	0.0494062		P51149	RAB7A	19.0278	18.48	0.547813	5.3839e-08
P51151	RAB9A	14.3458	14.0051	0.340763	0.0469721		P51151	RAB9A	14.5577	14.1619	0.395855	0.000176545
P51153	RAB13	15.5695	15.5872	-0.0177059	0.84776		P51153	RAB13	15.4125	15.5868	-0.174293	0.140086
P51159	RAB27A	15.4444	14.8897	0.554768	0.0072381		P51159	RAB27A	16.19	15.4917	0.698232	1.51472e-06
P51178	PLCD1	12.3392	12.3564	-0.0172496	0.91211		P51178	PLCD1	12.9498	12.8632	0.0865608	0.155446
P51398	DAP3	14.476	14.3369	0.139069	0.18043		P51398	DAP3	14.4168	14.3993	0.017534	0.893885
P51452	DUSP3	14.657	14.6723	-0.0153162	0.929422		P51452	DUSP3	14.7517	14.8456	-0.0938608	0.458246
P51511	MMP15	16.0992	15.4584	0.640779	0.0143743		P51511	MMP15	16.0828	15.1088	0.974026	0.00273322
P51531	SMARCA2	14.6885	14.6544	0.034085	0.767659		P51531	SMARCA2	14.636	14.7627	-0.126677	0.130943
P51532	SMARCA4	16.1648	16.2082	-0.043344	0.573217		P51532	SMARCA4	16.2677	16.2884	-0.0206942	0.376256
P51553	IDH3G	14.6435	14.5799	0.0636039	0.53389		P51553	IDH3G	14.7355	14.5549	0.180595	0.00314682
P51570	GALK1	16.0883	15.9522	0.136101	0.153963		P51570	GALK1	16.3454	16.2777	0.0677308	0.0901075
P51571	SSR4	17.4938	17.349	0.144726	0.134613		P51571	SSR4	17.3575	17.1768	0.180725	0.000271483
P51572	BCAP31	19.0009	18.6646	0.336339	0.0191682		P51572	BCAP31	19.0002	18.7681	0.232173	7.68487e-05
P51580	TPMT	14.0664	14.1015	-0.0351231	0.793879		P51580	TPMT	14.3526	14.4276	-0.0749619	0.420899
P51606	RENBP	13.5872	13.5225	0.0647485	0.585477		P51606	RENBP	13.8762	13.9267	-0.050483	0.55664
P51608	MECP2	14.933	15.301	-0.368027	0.147748		P51608	MECP2	14.8591	15.3114	-0.452268	0.0141603
P51610	HCFC1	15.7206	15.7047	0.0159371	0.7846		P51610	HCFC1	15.7963	15.7604	0.0358478	0.614113
P51636	CAV2	12.264	12.2492	0.0147594	0.932196		P51636	CAV2	11.679	11.154	0.524998	0.148159
P51648	ALDH3A2	15.9478	15.9828	-0.0349832	0.569088		P51648	ALDH3A2	15.9293	16.063	-0.133705	0.342438
P51649	ALDH5A1	16.2179	16.1118	0.106084	0.183304		P51649	ALDH5A1	16.3975	16.3556	0.041888	0.602376
P51659	HSD17B4	17.1309	16.956	0.174893	0.167177		P51659	HSD17B4	17.1491	16.9267	0.222334	0.00284592
P51665	PSMD7	16.0165	15.9462	0.0703163	0.455973		P51665	PSMD7	16.0046	15.9802	0.0243361	0.723484
P51668;Q9Y2X8	UBE2D1;UBE2D4	12.0096	11.7566	0.25305	0.293856		P51668;Q9Y2X8	UBE2D1;UBE2D4	11.766	11.7741	-0.00811482	0.978677
P51674	GPM6A	16.6436	15.7943	0.849249	0.00701314		P51674	GPM6A	16.9888	16.2455	0.743359	0.000189581
P51687	SUOX	14.4748	14.51	-0.035188	0.273718		P51687	SUOX	14.4931	14.4842	0.00895868	0.745562
P51689	ARSD	13.6598	13.5105	0.149275	0.48699		P51689	ARSD	13.7014	13.7147	-0.0133291	0.955745
P51693	APLP1	16.5347	14.1551	2.37963	0.000489019		P51693	APLP1	16.9023	14.2632	2.63918	0.000221088
P51784	USP11	14.4061	14.6266	-0.220475	0.234175		P51784	USP11	15.0174	15.0732	-0.0558109	0.5424
P51790	CLCN3	13.911	13.3927	0.518295	0.0389376		P51790	CLCN3	14.0162	13.4535	0.562727	0.00730645
P51797	CLCN6	13.1717	12.1222	1.04952	0.000621229		P51797	CLCN6	13.0946	12.0801	1.0145	5.96449e-06
P51798	CLCN7	15.8279	15.7524	0.0755367	0.719957		P51798	CLCN7	15.8314	15.6416	0.18985	0.121059
P51808	DYNLT3	13.4551	12.911	0.544068	0.0450895		P51808	DYNLT3	13.3737	13.1968	0.176862	0.566641
P51809	VAMP7	13.6208	13.4889	0.131806	0.608953		P51809	VAMP7	13.2493	13.0857	0.163646	0.673123
P51810	GPR143	17.2662	17.2002	0.0660501	0.54001		P51810	GPR143	17.7891	17.7076	0.0814492	0.481079
P51812	RPS6KA3	14.0751	14.0619	0.0131962	0.905161		P51812	RPS6KA3	14.0341	14.157	-0.122896	0.126012
P51858	HDGF	17.4352	17.4982	-0.0629869	0.417419		P51858	HDGF	17.449	17.4953	-0.0462938	0.226796
P51911	CNN1	14.5816	15.0296	-0.447999	0.322859		P51911	CNN1	13.3283	13.9048	-0.576542	0.0186053
P51946	CCNH	13.0678	12.8068	0.261052	0.0640741		P51946	CCNH	12.7425	12.6865	0.0559501	0.771653
P51965	UBE2E1	13.2181	13.1516	0.0665536	0.897626		P51965	UBE2E1	13.6555	14.0048	-0.349282	0.190202
P51970	NDUFA8	16.2618	16.1356	0.126218	0.122869		P51970	NDUFA8	16.2674	16.1876	0.0797642	0.307995
P51991	HNRNPA3	19.1348	19.4608	-0.325994	0.205565		P51991	HNRNPA3	19.025	19.3699	-0.344902	0.0887912
P52209	PGD	19.5104	19.2315	0.278829	0.0038674		P52209	PGD	19.5391	19.4109	0.128251	0.0575999
P52272	HNRNPM	19.3309	19.2274	0.103478	0.177339		P52272	HNRNPM	19.3346	19.2738	0.0608412	0.426352
P52292	KPNA2	13.2138	13.8115	-0.59767	0.00676307		P52292	KPNA2	12.8064	13.6526	-0.846236	8.86577e-05
P52294	KPNA1	14.9048	14.8771	0.0276699	0.702862		P52294	KPNA1	14.9423	14.9446	-0.00224985	0.956097
P52298	NCBP2	15.4024	15.401	0.00143456	0.979018		P52298	NCBP2	15.3664	15.466	-0.0995926	0.118564
P52306	RAP1GDS1	14.4573	14.3657	0.0916553	0.0760374		P52306	RAP1GDS1	14.4255	14.4137	0.0118231	0.716505
P52434	POLR2H	15.8825	15.9187	-0.0361893	0.337816		P52434	POLR2H	15.8726	15.8584	0.0142097	0.430637
P52564	MAP2K6	13.7842	13.7168	0.067369	0.510977		P52564	MAP2K6	14.0171	13.9883	0.0288123	0.742895
P52565	ARHGDIA	17.8295	17.6583	0.171149	0.114519		P52565	ARHGDIA	17.8219	17.7597	0.0622134	0.0895149
P52569	SLC7A2	14.2851	13.3951	0.890064	0.00204225		P52569	SLC7A2	14.1327	13.3301	0.802573	6.91875e-06
P52594	AGFG1	15.0311	15.2348	-0.203714	0.203822		P52594	AGFG1	15.0376	15.18	-0.142355	0.0519921
P52597	HNRNPF	18.1168	18.141	-0.0242333	0.156544		P52597	HNRNPF	18.2159	18.1504	0.0655125	0.132926
P52630	STAT2	12.9617	13.4494	-0.487659	0.0459225		P52630	STAT2	12.9687	13.5233	-0.5546	0.00465522
P52655	GTF2A1	14.3238	13.8298	0.494008	0.140253		P52655	GTF2A1	14.4798	14.2497	0.230122	0.00426523
P52701	MSH6	15.263	15.3989	-0.135931	0.0241937		P52701	MSH6	15.337	15.4667	-0.129733	0.00788124
P52732	KIF11	-3.9692	-0.903818	-3.06538	0.181641		P52732	KIF11	-3.28929	1.71769	-5.00698	3.15662e-05
P52735	VAV2	14.5371	14.5755	-0.038389	0.687594		P52735	VAV2	14.5945	14.6369	-0.0423761	0.327026
P52756	RBM5	14.6769	14.7094	-0.0325415	0.834531		P52756	RBM5	14.6898	14.7622	-0.0723731	0.0339604
[truncated: 4,531 more rows]
