# Supplementary material for: Defective chaperone-mediated autophagy in the retinal pigment epithelium of age-related macular degeneration patients
Source: EMBO Mol Med. 2025 Oct 30;17(12):3472–95. doi: 10.1038/s44321-025-00329-w (PMC12686442; doi:10.1038/s44321-025-00329-w)
Supplement: Supplementary file 12 — Source data Fig. 4 [file 44321_2025_329_MOESM12_ESM.zip]

Archive with 59 entries (52 files):
- Figure4/
- Figure4/Figure4C/
- Figure4/Figure4B/
- Figure4/Figure4F/
- Figure4/Figure4G/
- Figure4/Figure4H/
- Figure4/Figure4A/
- Figure4/Figure4C/4C.xlsx
- __MACOSX/Figure4/Figure4C/._4C.xlsx
- Figure4/Figure4C/._4C.xlsx
- Figure4/Figure4B/4B.xlsx
- __MACOSX/Figure4/Figure4B/._4B.xlsx
- Figure4/Figure4B/._4B.xlsx
- Figure4/Figure4B/E442_H1_CA_1-1.lsm (RGB).tif
- __MACOSX/Figure4/Figure4B/._E442_H1_CA_1-1.lsm (RGB).tif
- Figure4/Figure4B/._E442_H1_CA_1-1.lsm (RGB).tif
- Figure4/Figure4B/E442_H3_Veh_1-1.lsm (RGB).tif
- __MACOSX/Figure4/Figure4B/._E442_H3_Veh_1-1.lsm (RGB).tif
- Figure4/Figure4B/._E442_H3_Veh_1-1.lsm (RGB).tif
- Figure4/Figure4B/E452_ProteoStat_A4_1-1.lsm (RGB)scalebar25um.tif
- __MACOSX/Figure4/Figure4B/._E452_ProteoStat_A4_1-1.lsm (RGB)scalebar25um.tif
- Figure4/Figure4B/._E452_ProteoStat_A4_1-1.lsm (RGB)scalebar25um.tif
- Figure4/Figure4B/E452_ProteoStat_Veh_A4_1-1.lsm (RGB).tif
- __MACOSX/Figure4/Figure4B/._E452_ProteoStat_Veh_A4_1-1.lsm (RGB).tif
- Figure4/Figure4B/._E452_ProteoStat_Veh_A4_1-1.lsm (RGB).tif
- Figure4/Figure4F/4F.xlsx
- __MACOSX/Figure4/Figure4F/._4F.xlsx
- Figure4/Figure4F/._4F.xlsx
- Figure4/Figure4F/MTG_AMD_CA.tiff
- __MACOSX/Figure4/Figure4F/._MTG_AMD_CA.tiff
- Figure4/Figure4F/._MTG_AMD_CA.tiff
- Figure4/Figure4F/MTG_Healthy_AMD.tiff
- __MACOSX/Figure4/Figure4F/._MTG_Healthy_AMD.tiff
- Figure4/Figure4F/._MTG_Healthy_AMD.tiff
- Figure4/Figure4F/MTG_Healthy_CA.tiff
- __MACOSX/Figure4/Figure4F/._MTG_Healthy_CA.tiff
- Figure4/Figure4F/._MTG_Healthy_CA.tiff
- Figure4/Figure4F/MTG_Healthy_Veh.tiff
- __MACOSX/Figure4/Figure4F/._MTG_Healthy_Veh.tiff
- Figure4/Figure4F/._MTG_Healthy_Veh.tiff
- Figure4/Figure4G/4G.xlsx
- __MACOSX/Figure4/Figure4G/._4G.xlsx
- Figure4/Figure4G/._4G.xlsx
- Figure4/Figure4H/4H.xlsx
- __MACOSX/Figure4/Figure4H/._4H.xlsx
- Figure4/Figure4H/._4H.xlsx
- Figure4/Figure4A/4A.xlsx
- __MACOSX/Figure4/Figure4A/._4A.xlsx
- Figure4/Figure4A/._4A.xlsx
- Figure4/Figure4A/MAX_E353_CA_A7_2.lsm (RGB)scalebar25um.tif
- __MACOSX/Figure4/Figure4A/._MAX_E353_CA_A7_2.lsm (RGB)scalebar25um.tif
- Figure4/Figure4A/._MAX_E353_CA_A7_2.lsm (RGB)scalebar25um.tif
- Figure4/Figure4A/MAX_E353_CA_H5_1.lsm (RGB).tif
- __MACOSX/Figure4/Figure4A/._MAX_E353_CA_H5_1.lsm (RGB).tif
- Figure4/Figure4A/._MAX_E353_CA_H5_1.lsm (RGB).tif
- Figure4/Figure4A/MAX_E353_Veh_A5_2.lsm (RGB).tif
- __MACOSX/Figure4/Figure4A/._MAX_E353_Veh_A5_2.lsm (RGB).tif
- Figure4/Figure4A/._MAX_E353_Veh_A5_2.lsm (RGB).tif
- Figure4/Figure4A/MAX_E353_Veh_H5_2.lsm (RGB).tif
