# Supplementary material for: Defective chaperone-mediated autophagy in the retinal pigment epithelium of age-related macular degeneration patients
Source: EMBO Mol Med. 2025 Oct 30;17(12):3472–95. doi: 10.1038/s44321-025-00329-w (PMC12686442; doi:10.1038/s44321-025-00329-w)
Supplement: Supplementary file 12 — Source data Fig. 4 [file 44321_2025_329_MOESM12_ESM.zip › Figure4/Figure4C/4C.xlsx]

## Sheet: Hoja1
Healthy (top)							AMD (bottom)
ProteinID	GeneSymbol	mean.Healthy_CA	mean.Healthy_basal	mean.diff	pvalue		ProteinID	GeneSymbol	mean.AMD_CA	mean.AMD_basal	mean.diff	pvalue
A0A024RBG1	NUDT4B	14.0124	13.9391	0.0733039	0.45904		A0A024RBG1	NUDT4B	13.4857	13.6431	-0.157422	0.0402625
A0A087WXM9	MEIKIN	16.3597	16.3627	-0.00300288	0.99202		A0A087WXM9	MEIKIN	16.2759	16.3078	-0.0319411	0.806569
A0A087X1C1;P0CG34;P0CG35	TMSB15B;TMSB15A;TMSB15B	15.265	15.2446	0.0204008	0.869402		A0A087X1C1;P0CG34;P0CG35	TMSB15B;TMSB15A;TMSB15B	15.3561	15.3637	-0.00767721	0.899985
A0A096LPH7;P48553	;TRAPPC10	11.8901	11.5872	0.302903	0.315704		A0A096LPH7;P48553	;TRAPPC10	11.3352	11.6914	-0.356249	0.213526
A0A0B4J2A2	PPIAL4C	12.8071	13.0031	-0.195977	0.635633		A0A0B4J2A2	PPIAL4C	12.833	12.6085	0.224543	0.556649
A0A0B4J2D5;P0DPI2	GATD3B;GATD3	16.4177	16.3568	0.0609031	0.149957		A0A0B4J2D5;P0DPI2	GATD3B;GATD3	16.2926	16.3021	-0.0094753	0.865703
A0A0B4J2E5	LOC102724159	13.7416	13.746	-0.00442576	0.969413		A0A0B4J2E5	LOC102724159	13.4995	13.6134	-0.113865	0.335708
A0A0U1RRE5	NBDY	12.4989	11.3477	1.15119	0.189795		A0A0U1RRE5	NBDY	12.5598	12.4513	0.108502	0.752555
A0A0U1RRL7	MMP24OS	13.2432	13.4909	-0.247687	0.151591		A0A0U1RRL7	MMP24OS	13.3088	13.3653	-0.0565914	0.522306
A0A1W2PQL4;B4DXR9;Q8IYX0;Q9H8G1	ZNF722P;ZNF732;ZNF679;ZNF430	13.6924	13.3167	0.375652	0.00359627		A0A1W2PQL4;B4DXR9;Q8IYX0;Q9H8G1	ZNF722P;ZNF732;ZNF679;ZNF430	13.3464	13.4346	-0.0881966	0.452773
A0AV96	RBM47	15.5097	15.1706	0.339092	0.532481		A0AV96	RBM47	15.7025	15.7771	-0.0745915	0.0535369
A0AVF1	TTC26	13.064	12.8903	0.173654	0.0727111		A0AVF1	TTC26	12.9666	13.1078	-0.141204	0.57422
A0AVI4	TMEM129	9.6155	9.88433	-0.268827	0.131228		A0AVI4	TMEM129	9.48602	10.0946	-0.608554	0.0656366
A0AVT1	UBA6	15.3948	15.3378	0.057066	0.178241		A0AVT1	UBA6	15.3496	15.4344	-0.0848137	0.0885378
A0FGR8	ESYT2	14.7245	14.6812	0.0432672	0.583794		A0FGR8	ESYT2	14.4521	14.5766	-0.124468	0.0498613
A0MZ66	SHTN1	16.0867	16.0349	0.0518715	0.474205		A0MZ66	SHTN1	16.1711	16.1398	0.031329	0.258266
A0PJW8	DAPL1	14.2288	13.9836	0.245144	0.0335358		A0PJW8	DAPL1	14.0017	13.7169	0.284855	0.116418
A0PK00	TMEM120B	9.57562	9.81499	-0.239362	0.514332		A0PK00	TMEM120B	9.60904	9.65258	-0.0435404	0.773384
A1IGU5	ARHGEF37	12.0912	12.4406	-0.349429	0.0672622		A1IGU5	ARHGEF37	12.4502	12.4832	-0.0329764	0.851255
A1KZ92	PXDNL	11.9913	11.854	0.137288	0.717851		A1KZ92	PXDNL	12.0818	12.0599	0.02181	0.808647
A1L020	MEX3A	11.4204	11.4866	-0.0661445	0.711404		A1L020	MEX3A	11.4278	11.5638	-0.136044	0.173994
A1L0T0	ILVBL	16.4668	16.3627	0.10406	0.300898		A1L0T0	ILVBL	16.7325	16.6613	0.0712493	0.0420473
A1L157	TSPAN11	11.7698	11.9416	-0.17183	0.327827		A1L157	TSPAN11	11.5838	11.6231	-0.0393394	0.847769
A1L170	C1orf226	13.3617	13.5596	-0.197914	0.4076		A1L170	C1orf226	13.5378	13.7031	-0.165322	0.209671
A1L390	PLEKHG3	15.7669	16.007	-0.240077	0.203113		A1L390	PLEKHG3	15.7094	15.8407	-0.131308	0.258252
A1L3X0	ELOVL7	14.3872	14.3985	-0.0113127	0.939355		A1L3X0	ELOVL7	14.4661	14.6483	-0.18221	0.399717
A1X283	SH3PXD2B	15.161	15.1577	0.00323653	0.967373		A1X283	SH3PXD2B	14.9351	15.0041	-0.0689941	0.0625878
A2A3N6	PIPSL	14.3567	14.6602	-0.303539	0.0160873		A2A3N6	PIPSL	14.3298	14.3609	-0.0310587	0.8744
A2AJT9	BCLAF3	12.651	12.5819	0.0691137	0.405009		A2AJT9	BCLAF3	12.6086	12.6202	-0.0116453	0.950934
A2RRP1	NBAS	14.2243	14.2018	0.0224874	0.463254		A2RRP1	NBAS	14.135	14.2481	-0.113096	0.125903
A2RTX5	TARS3	15.4381	15.9232	-0.485139	0.433281		A2RTX5	TARS3	15.3446	15.8038	-0.459146	0.140003
A2VDF0	FUOM	9.41263	9.37163	0.041005	0.101707		A2VDF0	FUOM	9.46183	9.40821	0.0536261	0.523214
A3KMH1	VWA8	12.3907	12.106	0.284743	0.29068		A3KMH1	VWA8	12.4009	12.3667	0.034149	0.730619
A4D161	FAM221A	10.8831	11.1266	-0.24348	0.156104		A4D161	FAM221A	10.9833	11.1027	-0.119415	0.182379
A4D1E9	GTPBP10	12.5908	12.55	0.0408015	0.842752		A4D1E9	GTPBP10	12.5802	12.6513	-0.0710904	0.672319
A4D1P6	WDR91	11.4943	13.1959	-1.70167	0.299256		A4D1P6	WDR91	12.7737	13.1342	-0.360539	0.010193
A4D263	SPATA48	13.8886	14.1145	-0.225891	0.195333		A4D263	SPATA48	13.6243	14.1024	-0.478025	0.175972
A5D8V6	VPS37C	13.2709	13.2232	0.0477388	0.749079		A5D8V6	VPS37C	13.4116	13.4743	-0.0626762	0.491064
A5PLL7	PEDS1	11.3682	10.5863	0.78182	0.439876		A5PLL7	PEDS1	10.2288	10.8553	-0.626504	0.568948
A5PLN9	TRAPPC13	9.50411	9.82599	-0.321876	0.481937		A5PLN9	TRAPPC13	9.21906	9.88999	-0.670928	0.222895
A5YKK6	CNOT1	15.4437	15.3343	0.109343	0.0982539		A5YKK6	CNOT1	15.3872	15.3743	0.0129057	0.768959
A5YM72	CARNS1	13.1111	12.9179	0.193176	0.0819849		A5YM72	CARNS1	13.4777	13.3265	0.1512	0.255096
A6H8Y1	BDP1	13.6625	13.3612	0.301345	0.419882		A6H8Y1	BDP1	13.3145	13.3166	-0.00209535	0.993093
A6NCE7;Q9GZQ8	MAP1LC3B2;MAP1LC3B	14.4877	14.4514	0.0362139	0.66329		A6NCE7;Q9GZQ8	MAP1LC3B2;MAP1LC3B	14.1555	14.2722	-0.116696	0.451979
A6NDG6	PGP	15.0846	15.0194	0.0651963	0.373015		A6NDG6	PGP	15.0503	15.1752	-0.124962	0.0728996
A6NDU8	C5orf51	11.4519	11.7489	-0.29706	0.0913387		A6NDU8	C5orf51	11.4137	11.7654	-0.351713	0.0177429
A6NFI3	ZNF316	13.5	13.2938	0.206151	0.0846528		A6NFI3	ZNF316	13.5047	13.3784	0.126268	0.113476
A6NHL2	TUBAL3	17.3295	17.695	-0.365544	0.286431		A6NHL2	TUBAL3	17.1808	17.3568	-0.176023	0.451583
A6NHQ2	FBLL1	14.0276	13.7814	0.246194	0.0123258		A6NHQ2	FBLL1	13.4156	13.4187	-0.00312271	0.949881
A6NHR9	SMCHD1	13.9718	13.9961	-0.0242982	0.348711		A6NHR9	SMCHD1	13.8584	13.9575	-0.0990861	0.0907635
A6NHX0	CASTOR2	11.0037	11.4454	-0.441629	0.0358358		A6NHX0	CASTOR2	10.5681	10.556	0.0120842	0.981724
A6NIH7	UNC119B	12.9405	12.8976	0.0428889	0.83407		A6NIH7	UNC119B	12.7857	12.8252	-0.0394978	0.775316
A6NK75;Q6ZR52;Q8IYN0;Q8TF32;Q96N38;Q9P255	ZNF98;ZNF493;ZNF100;ZNF431;ZNF714;ZNF492	13.0154	12.9978	0.0176399	0.973564		A6NK75;Q6ZR52;Q8IYN0;Q8TF32;Q96N38;Q9P255	ZNF98;ZNF493;ZNF100;ZNF431;ZNF714;ZNF492	13.5449	13.2483	0.296604	0.136314
A6NKD9	CCDC85C	13.7866	13.9214	-0.134807	0.164691		A6NKD9	CCDC85C	13.575	13.638	-0.0630289	0.732029
A6NMY6	ANXA2P2	13.01	13.163	-0.153046	0.771592		A6NMY6	ANXA2P2	13.0623	12.8076	0.254709	0.203714
A7E2V4	ZSWIM8	14.8479	15.0823	-0.23439	0.14394		A7E2V4	ZSWIM8	14.8291	15.2605	-0.431323	0.148414
A8CG34	POM121C	12.5974	12.6178	-0.020467	0.452326		A8CG34	POM121C	12.7525	12.5269	0.225597	0.118817
A8K0Z3;C4AMC7;Q6VEQ5	WASHC1;WASH3P;WASH2P	13.4147	13.496	-0.0813203	0.674269		A8K0Z3;C4AMC7;Q6VEQ5	WASHC1;WASH3P;WASH2P	13.5253	13.5	0.0252741	0.807223
A8MPP1;Q92771;Q96FC9	DDX11L8;DDX12P;DDX11	9.16022	9.14293	0.0172895	0.0131465		A8MPP1;Q92771;Q96FC9	DDX11L8;DDX12P;DDX11	9.16904	9.12589	0.043149	0.0591693
A8MV23	SERPINE3	13.1653	12.9759	0.189378	0.0390171		A8MV23	SERPINE3	13.9456	13.7866	0.158985	0.0862531
A8MVW0	FAM171A2	13.6774	13.8648	-0.187418	0.000179621		A8MVW0	FAM171A2	13.658	13.7503	-0.0923196	0.356965
A8MWD9;P62308	SNRPGP15;SNRPG	17.4926	17.3495	0.143097	0.102032		A8MWD9;P62308	SNRPGP15;SNRPG	17.3061	17.3507	-0.0445826	0.697985
A8MXV4	NUDT19	14.5048	14.1548	0.349952	0.00892966		A8MXV4	NUDT19	14.4099	14.3059	0.104072	0.190073
A8MYZ6	FOXO6	7.70592	9.11501	-1.4091	0.0761773		A8MYZ6	FOXO6	7.5624	7.83752	-0.27512	0.61572
A9UHW6	MIF4GD	10.1267	10.4122	-0.285578	0.127311		A9UHW6	MIF4GD	9.9155	10.0909	-0.175392	0.0752351
B0YJ81	HACD1	13.5906	13.5023	0.0882845	0.333987		B0YJ81	HACD1	13.725	13.5483	0.176713	0.161828
B2RUZ4	SMIM1	13.5876	13.3463	0.241381	0.11048		B2RUZ4	SMIM1	13.6959	13.424	0.271886	0.0832257
B6SEH9	ERVV-2	11.5833	12.6819	-1.09855	0.432533		B6SEH9	ERVV-2	12.8359	12.8896	-0.0536895	0.877786
B7ZAQ6;P0CG08	GPR89A;GPR89B	14.3606	14.1238	0.236801	0.267492		B7ZAQ6;P0CG08	GPR89A;GPR89B	14.2847	14.298	-0.0132847	0.949854
C9J7I0	UMAD1	11.4946	11.9659	-0.471328	0.201374		C9J7I0	UMAD1	11.7594	11.9471	-0.187721	0.00767554
C9JLW8	MCRIP1	14.2314	14.4405	-0.209165	0.0844314		C9JLW8	MCRIP1	14.2614	14.3046	-0.043207	0.333166
C9JRZ8	AKR1B15	13.9149	13.4738	0.441065	0.0739037		C9JRZ8	AKR1B15	13.8388	13.8346	0.00410704	0.950842
D6REC4	CFAP99	13.8118	13.823	-0.0111513	0.930927		D6REC4	CFAP99	13.7078	13.7784	-0.0706297	0.545635
E9PAV3	NACA	16.3282	16.3359	-0.00764513	0.954454		E9PAV3	NACA	15.9472	16.1808	-0.233623	0.091396
E9PRG8	C11orf98	13.7463	13.7529	-0.00666737	0.948337		E9PRG8	C11orf98	13.8943	13.839	0.0552532	0.535149
ENSEMBL:ENSBTAP00000007350		12.1241	12.4995	-0.375402	0.118044		ENSEMBL:ENSBTAP00000007350		11.7011	12.2009	-0.499792	0.0274963
ENSEMBL:ENSBTAP00000011213		15.3535	15.2243	0.129148	0.492118		ENSEMBL:ENSBTAP00000011213		15.0881	15.11	-0.0219419	0.933697
ENSEMBL:ENSBTAP00000024146		14.3856	14.1974	0.188192	0.700883		ENSEMBL:ENSBTAP00000024146		13.4917	13.4791	0.0126461	0.980295
ENSEMBL:ENSBTAP00000032840		15.2791	14.9967	0.282386	0.295102		ENSEMBL:ENSBTAP00000032840		14.8462	15.0928	-0.24653	0.0146738
F8WCM5;P01308	INS-IGF2;INS	14.0046	14.1449	-0.140264	0.586724		F8WCM5;P01308	INS-IGF2;INS	13.863	13.8811	-0.0180863	0.924027
IPI12345678		15.3601	14.4842	0.875843	0.144407		IPI12345678		15.0021	15.1162	-0.114092	0.710506
L0R819	ASDURF	12.099	12.1345	-0.0355718	0.901357		L0R819	ASDURF	12.108	11.8465	0.261485	0.474474
O00115	DNASE2	13.8715	13.307	0.564534	0.120216		O00115	DNASE2	13.45	13.4791	-0.0290722	0.889285
O00116	AGPS	15.4448	15.1458	0.299048	0.0172271		O00116	AGPS	15.2395	14.9827	0.256812	0.00417102
O00139	KIF2A	15.7574	15.6272	0.130264	0.197579		O00139	KIF2A	15.6969	15.7087	-0.0118472	0.923653
O00142	TK2	13.5164	13.3496	0.166812	0.159169		O00142	TK2	13.4439	13.4244	0.0195548	0.814497
O00148	DDX39A	14.2762	14.5596	-0.283385	0.0321142		O00148	DDX39A	14.5063	14.6345	-0.128167	0.060372
O00151	PDLIM1	15.0517	15.1039	-0.0521672	0.513327		O00151	PDLIM1	14.962	14.9097	0.0522825	0.325551
O00154	ACOT7	14.4217	14.4525	-0.0308559	0.821221		O00154	ACOT7	14.6209	14.6991	-0.0781818	0.126567
O00159	MYO1C	17.0122	16.9247	0.0875344	0.277468		O00159	MYO1C	16.9191	17.0112	-0.0920762	0.159306
O00161	SNAP23	15.6289	15.6553	-0.0263536	0.436446		O00161	SNAP23	15.9402	15.9367	0.00349222	0.975292
O00165	HAX1	15.2972	15.4526	-0.155369	0.178244		O00165	HAX1	15.2778	15.2567	0.0210579	0.761585
O00168	FXYD1	14.886	14.8253	0.0607855	0.18713		O00168	FXYD1	14.7164	14.6155	0.100898	0.347792
O00170	AIP	15.7923	15.6789	0.113373	0.0289949		O00170	AIP	15.8601	15.8361	0.0240484	0.631961
O00178	GTPBP1	14.6005	14.5471	0.05337	0.24114		O00178	GTPBP1	14.6706	14.7073	-0.0366298	0.649271
O00180	KCNK1	13.8673	13.6105	0.256849	0.111495		O00180	KCNK1	13.8438	13.5136	0.330219	0.0158694
O00186	STXBP3	16.8775	16.784	0.0935473	0.256009		O00186	STXBP3	16.8224	16.8207	0.00169263	0.977397
O00192	ARVCF	15.0843	14.9976	0.0867	0.476712		O00192	ARVCF	15.171	15.1725	-0.00144822	0.973968
O00193	SMAP	15.8444	16.0542	-0.209809	0.0809215		O00193	SMAP	15.9509	16.0913	-0.140333	0.0804493
O00203	AP3B1	15.4707	15.4027	0.0680542	0.2622		O00203	AP3B1	15.5289	15.5523	-0.0233927	0.690113
O00213	APBB1	12.9314	13.3384	-0.407027	0.0745888		O00213	APBB1	12.9976	13.2931	-0.295435	0.245081
O00214	LGALS8	11.8156	11.8372	-0.0216854	0.878908		O00214	LGALS8	11.0232	11.429	-0.405789	0.0946951
O00217	NDUFS8	14.8416	14.6575	0.184062	0.159945		O00217	NDUFS8	14.8542	14.7489	0.105308	0.146545
O00231	PSMD11	16.363	16.2716	0.0914612	0.00160982		O00231	PSMD11	16.3401	16.3283	0.0117987	0.912332
O00232	PSMD12	16.7868	16.7769	0.00989676	0.681167		O00232	PSMD12	16.7429	16.7472	-0.0042869	0.915298
O00233	PSMD9	16.7858	16.7063	0.0794387	0.0161492		O00233	PSMD9	16.7813	16.8077	-0.0263912	0.588233
O00244	ATOX1	15.8203	15.9114	-0.0911684	0.399096		O00244	ATOX1	16.0509	16.1136	-0.0627188	0.272785
O00255	MEN1	12.8799	12.8679	0.0120387	0.741675		O00255	MEN1	12.8765	12.8701	0.00640828	0.866459
O00264	PGRMC1	18.0733	18.1037	-0.0304084	0.671561		O00264	PGRMC1	17.8904	17.9495	-0.0591553	0.0213309
O00267	SUPT5H	14.028	14.2049	-0.17687	0.1069		O00267	SUPT5H	14.1702	14.2194	-0.0491581	0.26601
O00273	DFFA	15.5266	15.5067	0.0198209	0.865559		O00273	DFFA	15.66	15.6944	-0.0343368	0.0851359
O00287	RFXAP	10.443	11.3052	-0.862158	0.0825424		O00287	RFXAP	10.8463	11.1526	-0.306337	0.0639322
O00291	HIP1	13.828	13.8046	0.0234449	0.756672		O00291	HIP1	13.5571	13.5877	-0.0305928	0.673691
O00299	CLIC1	18.339	18.3372	0.00177718	0.969716		O00299	CLIC1	18.3873	18.4701	-0.0828334	0.243044
O00303	EIF3F	17.1245	17.0091	0.115411	0.143865		O00303	EIF3F	17.0798	17.0365	0.0433104	0.368244
O00308	WWP2	12.3903	13.8401	-1.44975	0.0887146		O00308	WWP2	12.5553	13.1587	-0.603402	0.0428847
O00330	PDHX	15.7909	15.6109	0.180026	0.113542		O00330	PDHX	15.7018	15.688	0.0138373	0.829376
O00338	SULT1C2	13.2555	13.3539	-0.0984168	0.797045		O00338	SULT1C2	13.2881	13.474	-0.185921	0.325458
O00339	MATN2	12.3503	12.5511	-0.200833	0.0767952		O00339	MATN2	12.198	11.9902	0.20772	0.0776709
O00391	QSOX1	10.8575	11.0229	-0.165414	0.57701		O00391	QSOX1	11.0036	10.9667	0.0369487	0.893353
O00399	DCTN6	15.1138	14.9391	0.174776	0.314405		O00399	DCTN6	15.2108	15.1069	0.103895	0.163103
O00400	SLC33A1	14.1518	14.0727	0.0791295	0.402113		O00400	SLC33A1	14.0778	14.0381	0.0396987	0.549784
O00401	WASL	15.8896	15.8573	0.0322571	0.803797		O00401	WASL	16.0637	16.132	-0.0682938	0.0728795
O00410	IPO5	15.4358	15.3981	0.0377212	0.122182		O00410	IPO5	15.4669	15.4498	0.017098	0.416157
O00422	SAP18	17.0891	17.0005	0.0885892	0.45385		O00422	SAP18	16.9607	16.9466	0.0140318	0.858547
O00423	EML1	13.5941	14.0322	-0.438137	0.355091		O00423	EML1	13.765	13.9138	-0.148845	0.13517
O00425	IGF2BP3	17.5017	17.4348	0.0668535	0.0945179		O00425	IGF2BP3	17.6216	17.5967	0.0249661	0.493664
O00429	DNM1L	15.9526	15.9368	0.0157895	0.742707		O00429	DNM1L	15.9536	15.9831	-0.0295016	0.631359
O00442	RTCA	13.0691	13.1046	-0.0354798	0.77762		O00442	RTCA	12.9344	13.0259	-0.0914576	0.479202
O00443	PIK3C2A	13.7363	13.7342	0.0020845	0.983343		O00443	PIK3C2A	13.8262	13.9298	-0.103539	0.262801
O00459	PIK3R2	12.3711	12.5433	-0.172194	0.0728203		O00459	PIK3R2	12.5909	12.8821	-0.291221	0.0359237
O00461	GOLIM4	13.6649	13.55	0.114837	0.174583		O00461	GOLIM4	13.2122	13.184	0.0281796	0.551334
O00462	MANBA	13.8637	13.7135	0.150253	0.0210277		O00462	MANBA	13.4656	13.4701	-0.00449194	0.961686
O00468	AGRN	14.2657	14.5525	-0.28679	0.0686145		O00468	AGRN	14.0119	14.254	-0.242068	0.00117898
O00469	PLOD2	16.1087	16.0641	0.0445955	0.657594		O00469	PLOD2	15.6485	15.7239	-0.0753187	0.234897
O00470	MEIS1	13.4332	13.498	-0.0647314	0.331863		O00470	MEIS1	12.811	13.0628	-0.251824	0.0292923
O00471	EXOC5	14.9261	14.8152	0.110911	0.215484		O00471	EXOC5	14.8768	14.9726	-0.0958663	0.16672
O00478	BTN3A3	13.1107	13.0609	0.0498362	0.338257		O00478	BTN3A3	13.6647	13.4745	0.190158	0.0238211
O00479	HMGN4	16.4105	16.0443	0.366152	0.274933		O00479	HMGN4	15.4971	14.4421	1.05503	0.0909836
O00483	NDUFA4	18.018	17.7319	0.286084	0.105348		O00483	NDUFA4	17.996	17.8136	0.182428	0.0206776
O00487	PSMD14	16.2241	16.2015	0.0226407	0.761922		O00487	PSMD14	16.1962	16.1188	0.0774543	0.421285
O00488	ZNF593	12.4912	12.7942	-0.303024	0.284687		O00488	ZNF593	12.7387	12.4028	0.335891	0.408872
O00499	BIN1	16.3969	16.4376	-0.0407093	0.12397		O00499	BIN1	16.4724	16.5747	-0.102292	0.0126097
O00505	KPNA3	15.5209	15.419	0.101876	0.072864		O00505	KPNA3	15.5218	15.4853	0.0364949	0.235587
O00506	STK25	14.5229	14.4937	0.0291851	0.812285		O00506	STK25	14.3462	14.562	-0.215829	0.151149
O00507	USP9Y	14.9537	14.8887	0.0649805	0.0108659		O00507	USP9Y	14.97	15.0084	-0.0383876	0.500881
O00519	FAAH	13.0086	12.7966	0.212095	0.142224		O00519	FAAH	13.8649	13.785	0.0799264	0.545583
O00522	KRIT1	12.412	12.1595	0.252585	0.00971384		O00522	KRIT1	12.4087	12.4413	-0.0325857	0.834185
O00534	VWA5A	12.5266	12.553	-0.0263639	0.587756		O00534	VWA5A	12.5917	12.4211	0.170579	0.205448
O00541	PES1	14.6048	14.5857	0.0190122	0.751309		O00541	PES1	14.5095	14.5039	0.00559221	0.952469
O00559	EBAG9	10.5661	11.1293	-0.563194	0.100298		O00559	EBAG9	11.1783	11.2415	-0.0632339	0.607789
O00560	SDCBP	14.2923	14.136	0.1563	0.106716		O00560	SDCBP	14.7148	14.6634	0.0514597	0.658005
O00562	PITPNM1	12.2698	12.8138	-0.543956	0.0412115		O00562	PITPNM1	12.2279	12.5302	-0.302284	0.000679434
O00566	MPHOSPH10	11.2443	11.6262	-0.381855	0.144942		O00566	MPHOSPH10	11.126	11.3591	-0.233139	0.0228278
O00567	NOP56	17.5493	17.4633	0.0860076	0.20896		O00567	NOP56	17.4589	17.4334	0.0255405	0.549965
O00571	DDX3X	16.9089	16.8081	0.100821	0.0750804		O00571	DDX3X	16.9591	16.9435	0.0155182	0.805554
O00584	RNASET2	13.1767	13.2396	-0.0629315	0.703028		O00584	RNASET2	12.8362	12.8355	0.000701631	0.994542
O00592	PODXL	18.8629	18.8135	0.0493832	0.0822792		O00592	PODXL	19.1583	19.1528	0.0054264	0.932247
O00622	CCN1	11.5687	10.1715	1.39719	0.220033		O00622	CCN1	9.69157	9.42158	0.26999	0.85903
O00625	PIR	14.1369	14.3908	-0.253869	0.282094		O00625	PIR	14.7406	14.7677	-0.0270872	0.667534
O00629	KPNA4	14.1887	14.2322	-0.04354	0.602089		O00629	KPNA4	14.3076	14.228	0.0796386	0.284173
O00712	NFIB	13.5711	13.2861	0.284979	0.0446042		O00712	NFIB	13.1161	13.0204	0.0956578	0.138944
O00743	PPP6C	14.3928	14.2854	0.107352	0.0357816		O00743	PPP6C	14.4134	14.4993	-0.0858465	0.0761053
O00746	NME4	13.8193	13.8554	-0.0360155	0.680157		O00746	NME4	13.7592	13.7175	0.0416419	0.470494
O00748	CES2	12.757	12.9042	-0.147188	0.463235		O00748	CES2	12.5409	13.0034	-0.462524	0.131911
O00750	PIK3C2B	14.1794	14.0905	0.0889335	0.431169		O00750	PIK3C2B	14.182	14.3449	-0.1629	0.0592661
O00754	MAN2B1	14.7844	14.8374	-0.0530431	0.355857		O00754	MAN2B1	14.6358	14.7312	-0.0953516	0.0774876
O00764	PDXK	16.0983	15.9731	0.125271	0.160046		O00764	PDXK	16.0919	16.0455	0.0463471	0.024565
O00767	SCD	15.0468	15.1511	-0.104349	0.117541		O00767	SCD	15.2322	15.1815	0.0507246	0.639162
O14495	PLPP3	13.1723	12.7818	0.390496	0.0298893		O14495	PLPP3	12.6129	12.4806	0.132324	0.565063
O14497	ARID1A	14.5946	14.6744	-0.079864	0.00265145		O14497	ARID1A	14.5379	14.617	-0.0791142	0.0202991
O14519	CDK2AP1	10.6234	11.9102	-1.28673	0.606873		O14519	CDK2AP1	12.284	12.1978	0.0861895	0.840133
O14523	C2CD2L	8.89167	9.08829	-0.196629	0.707273		O14523	C2CD2L	9.13376	9.26932	-0.135555	0.610108
O14524	NEMP1	13.7183	13.7175	0.000801085	0.99661		O14524	NEMP1	13.4869	13.5999	-0.113015	0.274419
O14531	DPYSL4	16.0081	15.9731	0.034987	0.616356		O14531	DPYSL4	15.869	15.9075	-0.0385526	0.0456762
O14545	TRAFD1	14.3662	14.3498	0.0164514	0.840011		O14545	TRAFD1	14.3603	14.3995	-0.0391452	0.488156
O14548	COX7A2L	14.0501	14.2626	-0.212451	0.097092		O14548	COX7A2L	14.1387	14.2705	-0.131797	0.201912
O14561	NDUFAB1	14.4834	14.3928	0.0906038	0.293096		O14561	NDUFAB1	14.4264	14.5231	-0.0966812	0.581436
O14562	UBFD1	14.6733	14.671	0.00229883	0.975251		O14562	UBFD1	14.7444	14.7348	0.00957026	0.732192
O14569	CYB561D2	13.6132	13.372	0.241193	0.258362		O14569	CYB561D2	13.6875	13.5042	0.183305	0.0178196
O14579	COPE	14.7638	14.8268	-0.062953	0.248163		O14579	COPE	14.7669	14.7468	0.0201825	0.751998
O14602	EIF1AY	16.5154	16.5989	-0.0834155	0.35965		O14602	EIF1AY	16.5918	16.7676	-0.175827	0.0139186
O14604	TMSB4Y	19.0303	18.7259	0.304357	0.668129		O14604	TMSB4Y	18.9338	17.1962	1.73768	0.220961
O14617	AP3D1	15.5453	15.5736	-0.0283256	0.574216		O14617	AP3D1	15.6488	15.635	0.013843	0.291541
O14618	CCS	14.5644	14.3295	0.234848	0.040056		O14618	CCS	14.4517	14.6017	-0.150076	0.515866
O14639	ABLIM1	15.9347	16.0243	-0.0896614	0.085992		O14639	ABLIM1	15.3896	15.5204	-0.130765	0.00226661
O14641	DVL2	14.7763	14.7957	-0.0193853	0.596186		O14641	DVL2	14.7563	14.7632	-0.00693662	0.922866
O14646	CHD1	12.4428	13.2594	-0.816643	0.0100729		O14646	CHD1	12.4362	13.1606	-0.724409	2.16208e-05
O14647	CHD2	13.9685	13.9971	-0.0286176	0.88077		O14647	CHD2	13.782	14.0382	-0.256151	0.0133933
O14653	GOSR2	13.7019	13.6803	0.0215974	0.753305		O14653	GOSR2	13.5099	13.5226	-0.0126343	0.852784
O14656	TOR1A	13.1889	13.1892	-0.000269412	0.997673		O14656	TOR1A	13.1186	13.0514	0.0671928	0.374164
O14657	TOR1B	15.0141	14.9331	0.0809348	0.704605		O14657	TOR1B	14.4181	14.9128	-0.494651	0.0985748
O14662	STX16	13.2384	12.9948	0.243629	0.189592		O14662	STX16	13.168	13.061	0.106968	0.138452
O14672	ADAM10	15.135	15.0615	0.073513	0.330953		O14672	ADAM10	15.0712	15.1043	-0.0331422	0.630304
O14678	ABCD4	11.7622	11.5414	0.220821	0.467205		O14678	ABCD4	11.0377	11.3181	-0.280417	0.078918
O14683	TP53I11	13.7506	13.5546	0.19593	0.140803		O14683	TP53I11	13.2684	13.4845	-0.216044	0.117545
O14684	PTGES	14.7916	14.5931	0.1985	0.188729		O14684	PTGES	14.6473	14.3001	0.347226	0.472946
O14713	ITGB1BP1	2.54781	6.06537	-3.51756	0.177178		O14713	ITGB1BP1	4.90805	4.71316	0.194889	0.838197
O14730	RIOK3	16.3894	16.2844	0.105084	0.603985		O14730	RIOK3	15.9147	16.0154	-0.100712	0.602743
O14732	IMPA2	14.1422	14.2524	-0.110131	0.34377		O14732	IMPA2	14.2759	14.4041	-0.128142	0.559731
O14734	ACOT8	15.2601	14.9956	0.26452	0.137899		O14734	ACOT8	14.9907	14.739	0.251661	0.0428412
O14735	CDIPT	15.211	14.7406	0.470377	0.0124623		O14735	CDIPT	15.2043	15.2477	-0.0433944	0.86886
O14737	PDCD5	16.3213	16.1542	0.167037	0.0762843		O14737	PDCD5	16.284	16.353	-0.069009	0.539735
O14744	PRMT5	16.2787	16.2095	0.0691757	0.177047		O14744	PRMT5	16.2663	16.2894	-0.0231607	0.835543
O14745	SLC9A3R1	19.5585	19.565	-0.00649404	0.725871		O14745	SLC9A3R1	20.0502	20.0944	-0.0442625	0.475747
O14763	TNFRSF10B	12.1116	12.3836	-0.272011	0.114415		O14763	TNFRSF10B	11.6022	11.7053	-0.10314	0.771491
O14770	MEIS2	12.0886	12.2738	-0.185176	0.670914		O14770	MEIS2	11.4084	12.5352	-1.12671	0.000911026
O14772	FPGT	13.6794	13.7947	-0.115312	0.544913		O14772	FPGT	13.6815	13.7336	-0.0520958	0.728122
O14773	TPP1	17.922	17.9026	0.0193691	0.825345		O14773	TPP1	17.9261	17.942	-0.0159651	0.791032
O14776	TCERG1	16.1525	16.0915	0.060987	0.267987		O14776	TCERG1	16.1026	16.1823	-0.0796683	0.106075
O14787	TNPO2	15.9621	15.9157	0.0464964	0.228331		O14787	TNPO2	16.0107	16.0455	-0.0348067	0.415521
O14795	UNC13B	11.4872	11.4244	0.0628757	0.544191		O14795	UNC13B	11.9004	12.0074	-0.107009	0.683533
O14818	PSMA7	15.9615	15.9104	0.0511093	0.55463		O14818	PSMA7	15.8499	15.8737	-0.0238397	0.814635
O14827	RASGRF2	11.0878	11.5774	-0.489605	0.131117		O14827	RASGRF2	10.8255	11.0736	-0.24809	0.234631
O14828	SCAMP3	15.6108	15.482	0.128783	0.302784		O14828	SCAMP3	15.7965	15.6973	0.0992753	0.0654973
O14841	OPLAH	15.0059	15.0174	-0.0115542	0.895667		O14841	OPLAH	15.5085	15.5811	-0.0725726	0.135585
O14874	BCKDK	13.3278	13.2733	0.0544488	0.557494		O14874	BCKDK	12.6983	12.8917	-0.193343	0.623241
O14880	MGST3	15.2922	15.6566	-0.364341	0.0405819		O14880	MGST3	15.2038	15.309	-0.105205	0.367422
O14893	GEMIN2	11.381	11.7836	-0.402565	0.294076		O14893	GEMIN2	11.2026	11.1251	0.0774709	0.808464
O14907	TAX1BP3	15.8045	14.9465	0.857951	0.0290062		O14907	TAX1BP3	15.3163	15.2599	0.0564799	0.835237
O14908	GIPC1	15.401	15.3939	0.00711894	0.889452		O14908	GIPC1	15.5142	15.5617	-0.0475126	0.14287
O14910	LIN7A	15.4825	15.4388	0.0436752	0.418958		O14910	LIN7A	15.6221	15.585	0.0371418	0.323224
O14920	IKBKB	12.0229	12.0625	-0.0395737	0.528905		O14920	IKBKB	11.7879	12.0437	-0.255794	0.0452734
O14925;Q5SRD1	TIMM23;TIMM23B	14.3517	14.3395	0.0121939	0.804554		O14925;Q5SRD1	TIMM23;TIMM23B	14.3767	14.3355	0.0412406	0.340357
O14929	HAT1	14.7149	14.8595	-0.144592	0.48758		O14929	HAT1	14.8565	14.837	0.0194713	0.746475
O14933	UBE2L6	13.6677	13.3641	0.303659	0.170177		O14933	UBE2L6	13.4975	13.1685	0.328946	0.496922
O14936	CASK	15.5342	15.4826	0.0516267	0.430533		O14936	CASK	15.5675	15.538	0.0295011	0.329017
O14949	UQCRQ	14.5369	14.2499	0.286971	0.0394315		O14949	UQCRQ	14.5417	14.3887	0.152984	0.49201
O14950;P19105	MYL12B;MYL12A	19.5499	19.6077	-0.0578599	0.548511		O14950;P19105	MYL12B;MYL12A	19.2109	19.3159	-0.104973	0.261724
O14957	UQCR11	11.7997	12.3374	-0.537728	0.399394		O14957	UQCR11	12.5884	12.1588	0.429581	0.349756
O14964	HGS	16.3015	16.1867	0.114813	0.0870906		O14964	HGS	16.4339	16.3373	0.0966042	0.034146
O14966	RAB29	13.9468	13.8002	0.146564	0.0287522		O14966	RAB29	13.9749	13.7593	0.215621	0.146132
O14967	CLGN	14.5974	14.5478	0.0496507	0.651628		O14967	CLGN	14.7333	14.8276	-0.0942286	0.0443477
O14972	VPS26C	13.5105	13.5529	-0.0424309	0.555582		O14972	VPS26C	13.6659	13.9763	-0.310397	0.198375
O14974	PPP1R12A	16.2607	16.2034	0.0572872	0.0074371		O14974	PPP1R12A	16.1249	16.1196	0.00532804	0.630832
O14975	SLC27A2	12.5988	12.7171	-0.118331	0.652713		O14975	SLC27A2	11.4156	11.9933	-0.577697	0.157511
O14976	GAK	13.9831	14.006	-0.0229018	0.471045		O14976	GAK	13.9738	14.0296	-0.0558541	0.111438
O14979	HNRNPDL	19.4227	19.4731	-0.050375	0.210532		O14979	HNRNPDL	19.3473	19.3193	0.0280026	0.455722
O14980	XPO1	16.2403	16.2272	0.0130696	0.316385		O14980	XPO1	16.3178	16.3269	-0.00915773	0.775591
O14981	BTAF1	14.2149	14.2448	-0.029896	0.699224		O14981	BTAF1	14.2106	14.3448	-0.134203	0.309997
O15013	ARHGEF10	12.3208	12.2729	0.0479269	0.726001		O15013	ARHGEF10	12.17	12.2856	-0.115659	0.191288
O15014	ZNF609	10.6882	10.7995	-0.111339	0.569999		O15014	ZNF609	10.4507	11.1796	-0.728902	0.0905346
O15018	PDZD2	13.5151	13.3625	0.15267	0.358207		O15018	PDZD2	13.3339	13.3872	-0.0533056	0.806971
O15020	SPTBN2	16.1436	16.1792	-0.0355544	0.687717		O15020	SPTBN2	16.7496	16.7371	0.0125351	0.772755
O15027	SEC16A	15.4214	15.4528	-0.0313513	0.54266		O15027	SEC16A	15.3919	15.4742	-0.0822417	0.0933463
O15031	PLXNB2	15.9487	16.0831	-0.134378	0.0667852		O15031	PLXNB2	16.0945	16.2153	-0.120772	0.0202707
O15040	TECPR2	12.3969	12.638	-0.241099	0.471919		O15040	TECPR2	12.2538	12.666	-0.412158	0.0244244
O15042	U2SURP	15.9039	15.9066	-0.00271368	0.937313		O15042	U2SURP	15.9174	15.927	-0.00961385	0.838206
O15047	SETD1A	12.1361	12.3285	-0.192348	0.421459		O15047	SETD1A	11.7268	12.4625	-0.735672	0.16972
O15061	SYNM	11.6819	12.3141	-0.632133	0.421434		O15061	SYNM	12.2495	12.7616	-0.512121	0.00581683
O15066	KIF3B	11.8492	11.7467	0.102557	0.696986		O15066	KIF3B	11.809	12.1105	-0.301566	0.0110796
O15067	PFAS	15.9971	15.9607	0.036324	0.314772		O15067	PFAS	16.0803	16.167	-0.0867522	0.0120034
O15075	DCLK1	13.5002	13.5185	-0.018254	0.907059		O15075	DCLK1	12.7189	13.1711	-0.452235	0.0716135
O15084	ANKRD28	14.8575	14.7589	0.0986569	0.438038		O15084	ANKRD28	14.8134	14.8737	-0.0603451	0.564991
O15085	ARHGEF11	12.3054	12.4994	-0.193979	0.0341111		O15085	ARHGEF11	12.4811	12.6741	-0.193006	0.0109655
O15091	PRORP	11.6302	11.5255	0.104708	0.430774		O15091	PRORP	10.4658	11.0578	-0.591933	0.440328
O15111	CHUK	11.0522	11.4483	-0.396039	0.301894		O15111	CHUK	11.1063	11.6149	-0.508619	0.358051
O15116	LSM1	13.2249	13.3069	-0.0820124	0.420617		O15116	LSM1	13.1894	13.3726	-0.183174	0.0843573
O15118	NPC1	15.4183	15.4482	-0.0299735	0.716726		O15118	NPC1	15.6314	15.6212	0.010229	0.855296
O15121	DEGS1	11.9018	12.2776	-0.375871	0.0532459		O15121	DEGS1	11.66	11.9895	-0.329555	0.0642823
O15126	SCAMP1	15.8963	15.7079	0.18837	0.195429		O15126	SCAMP1	16.0475	15.9285	0.119003	0.0916128
O15127	SCAMP2	13.5162	13.7282	-0.212049	0.47056		O15127	SCAMP2	13.9205	13.7325	0.188051	0.0192491
O15143	ARPC1B	17.5493	17.5478	0.00148535	0.97692		O15143	ARPC1B	17.4371	17.4699	-0.0328846	0.405185
O15144	ARPC2	16.7587	16.6076	0.151139	0.0795063		O15144	ARPC2	16.6704	16.6071	0.063324	0.240552
O15145	ARPC3	17.2964	17.2527	0.0436802	0.531109		O15145	ARPC3	17.1594	17.1944	-0.0349816	0.602163
O15155	BET1	14.2062	14.0192	0.186934	0.141184		O15155	BET1	14.1306	14.0875	0.0430841	0.627202
O15160	POLR1C	13.5296	13.6066	-0.0770183	0.505402		O15160	POLR1C	13.5987	13.754	-0.155308	0.119114
O15164	TRIM24	12.5218	12.7723	-0.250458	0.0536183		O15164	TRIM24	12.8014	12.9779	-0.176505	0.301555
O15173	PGRMC2	17.8618	17.8959	-0.0340872	0.635217		O15173	PGRMC2	17.7225	17.7085	0.0139651	0.589847
O15182	CETN3	13.0992	12.8311	0.268117	0.015679		O15182	CETN3	12.782	12.8382	-0.0562231	0.721574
O15211	RGL2	13.8743	14.3691	-0.494797	0.0285728		O15211	RGL2	13.912	14.181	-0.269021	0.00374564
O15212	PFDN6	13.8723	13.6207	0.251682	0.118622		O15212	PFDN6	13.707	13.5801	0.12689	0.25744
O15213	WDR46	11.3868	11.9027	-0.515833	0.0970125		O15213	WDR46	11.0999	11.3781	-0.278166	0.062978
O15217	GSTA4	14.0199	13.6853	0.334613	0.0369475		O15217	GSTA4	13.9838	14.0201	-0.0362723	0.859828
O15226	NKRF	12.968	12.8458	0.122249	0.463506		O15226	NKRF	12.769	12.717	0.0519919	0.683423
O15228	GNPAT	13.1745	13.1486	0.0258861	0.816512		O15228	GNPAT	13.0655	12.8995	0.165993	0.0536248
O15229	KMO	16.0098	15.7016	0.308177	0.0149594		O15229	KMO	14.685	14.5423	0.142653	0.456996
O15230	LAMA5	15.5914	15.7576	-0.166264	0.131826		O15230	LAMA5	15.1563	15.3038	-0.147427	0.0115219
O15231	ZNF185	16.254	16.259	-0.005023	0.929288		O15231	ZNF185	16.2507	16.286	-0.0352595	0.23898
O15234	CASC3	13.7445	13.6978	0.0467648	0.857627		O15234	CASC3	13.7596	13.7102	0.0494105	0.419945
O15235	MRPS12	10.5753	12.3032	-1.7279	0.237325		O15235	MRPS12	11.389	11.9179	-0.528803	0.193303
O15243	LEPROT	14.707	14.7763	-0.0693305	0.051281		O15243	LEPROT	14.5484	14.6503	-0.101928	0.0448727
O15254	ACOX3	13.6595	13.4065	0.253037	0.154576		O15254	ACOX3	13.1724	13.157	0.015339	0.918655
O15258	RER1	15.8871	15.9734	-0.0863593	0.136623		O15258	RER1	15.7557	15.7952	-0.039534	0.440384
O15260	SURF4	15.6687	15.5871	0.081594	0.256325		O15260	SURF4	15.6638	15.4759	0.187974	0.108521
O15269	SPTLC1	15.8424	15.715	0.127382	0.063848		O15269	SPTLC1	15.9012	15.8004	0.100786	0.0308342
O15270	SPTLC2	14.1071	14.3176	-0.210518	0.0530674		O15270	SPTLC2	14.4364	14.3643	0.0720863	0.379608
O15294	OGT	14.1456	14.0568	0.0887921	0.141192		O15294	OGT	13.995	14.0445	-0.0495232	0.306372
O15305	PMM2	15.3777	15.324	0.0536447	0.308439		O15305	PMM2	15.7966	15.8243	-0.0277072	0.769999
O15321	TM9SF1	15.8967	15.6535	0.243238	0.0138681		O15321	TM9SF1	15.8847	15.7774	0.107299	0.189188
O15327	INPP4B	12.8971	13.1868	-0.289735	0.163424		O15327	INPP4B	12.546	12.7908	-0.244766	0.0827372
O15344	MID1	13.2605	13.3446	-0.084156	0.171808		O15344	MID1	13.4441	13.5894	-0.145261	0.234537
O15347	HMGB3	17.9076	17.8207	0.0868626	0.0622308		O15347	HMGB3	17.9895	18.0168	-0.0272982	0.0538942
O15355	PPM1G	16.1401	16.2815	-0.141468	0.156044		O15355	PPM1G	16.1186	16.1886	-0.069943	0.115279
O15357	INPPL1	15.1461	14.8906	0.255539	0.0585298		O15357	INPPL1	15.0728	15.0855	-0.0126884	0.904092
O15371	EIF3D	15.5145	15.4361	0.0784233	0.296289		O15371	EIF3D	15.5238	15.3495	0.174319	0.326426
O15372	EIF3H	16.8403	16.778	0.0623608	0.0652377		O15372	EIF3H	16.7535	16.7481	0.00534521	0.793249
O15379	HDAC3	10.3247	10.6218	-0.297098	0.146269		O15379	HDAC3	9.95592	9.93845	0.0174725	0.976016
O15381	NVL	12.7889	13.285	-0.496139	0.00731721		O15381	NVL	12.9701	13.1536	-0.183529	0.301684
O15382	BCAT2	14.1953	14.0829	0.112395	0.226041		O15382	BCAT2	13.7631	13.8782	-0.115072	0.424047
O15394	NCAM2	10.8894	11.1586	-0.26922	0.154127		O15394	NCAM2	11.0535	10.867	0.186489	0.53649
O15397	IPO8	18.1236	18.4965	-0.37296	0.0845813		O15397	IPO8	17.7972	18.2608	-0.463576	0.0515565
O15399	GRIN2D	12.7592	12.5488	0.210386	0.101724		O15399	GRIN2D	12.5173	12.495	0.0223199	0.734121
O15400	STX7	17.3632	17.2222	0.140917	0.0237026		O15400	STX7	17.3653	17.2608	0.104483	0.0114471
O15427	SLC16A3	17.9323	17.8435	0.0887318	0.267732		O15427	SLC16A3	18.5676	18.5284	0.0391445	0.529958
O15431	SLC31A1	12.5496	12.4741	0.075491	0.561152		O15431	SLC31A1	12.569	11.1206	1.44842	0.396694
O15439	ABCC4	13.8221	13.6947	0.127391	0.221414		O15439	ABCC4	13.5545	13.6868	-0.132296	0.0181861
O15440	ABCC5	13.6429	13.7388	-0.0958915	0.602008		O15440	ABCC5	14.0086	14.1829	-0.17431	0.0281998
O15446	POLR1G	14.9252	15.3162	-0.391077	0.0725509		O15446	POLR1G	14.791	14.9675	-0.176466	0.109859
O15457	MSH4	12.8788	12.9942	-0.115374	0.172288		O15457	MSH4	12.8251	13.0725	-0.247387	0.261951
O15460	P4HA2	16.922	16.8586	0.063385	0.33925		O15460	P4HA2	16.5731	16.6291	-0.0560474	0.322473
O15484	CAPN5	11.8255	11.608	0.217531	0.0141966		O15484	CAPN5	11.8696	11.8296	0.0399647	0.747206
O15488	GYG2	11.9021	12.6549	-0.752759	0.34569		O15488	GYG2	13.1068	13.3725	-0.265723	0.27599
O15498	YKT6	15.382	15.3524	0.0296371	0.685797		O15498	YKT6	15.4056	15.4441	-0.0384591	0.536878
O15504	NUP42	12.8541	12.5943	0.259821	0.193843		O15504	NUP42	12.5402	12.9718	-0.431571	0.340924
O15511	ARPC5	16.5793	16.5761	0.00323677	0.953259		O15511	ARPC5	16.4607	16.5478	-0.0871301	0.153744
O15514	POLR2D	13.4091	13.2707	0.138396	0.0877514		O15514	POLR2D	13.4328	13.2565	0.176288	0.0463578
O15523	DDX3Y	16.6917	16.7068	-0.0150976	0.720978		O15523	DDX3Y	16.6244	16.6468	-0.0223825	0.628781
O15530	PDPK1	13.5305	13.3446	0.185836	0.0260884		O15530	PDPK1	13.4937	13.5454	-0.0517089	0.59225
O15533	TAPBP	13.829	13.7466	0.0824315	0.722916		O15533	TAPBP	13.8892	13.9014	-0.0121365	0.969089
O15540	FABP7	12.3719	12.2923	0.0795162	0.346608		O15540	FABP7	12.306	12.3025	0.00346137	0.633178
O15541	RNF113A	12.1224	12.0692	0.0531712	0.808564		O15541	RNF113A	11.4993	11.8695	-0.370264	0.0618644
O15551	CLDN3	9.9583	10.1541	-0.195816	0.138286		O15551	CLDN3	10.3683	9.30224	1.06609	0.426543
O43143	DHX15	16.9248	16.8917	0.033144	0.609932		O43143	DHX15	16.8617	16.8854	-0.0237825	0.662348
O43148	RNMT	15.498	15.4739	0.0240226	0.535877		O43148	RNMT	15.4701	15.4635	0.00664207	0.763696
O43149	ZZEF1	13.8983	13.9458	-0.0475538	0.451916		O43149	ZZEF1	14.0811	14.2066	-0.12541	0.0022311
O43150	ASAP2	11.7962	11.9989	-0.202681	0.111668		O43150	ASAP2	11.1788	11.6147	-0.435942	0.0123187
O43155	FLRT2	13.8247	13.8879	-0.0632153	0.317872		O43155	FLRT2	13.9513	13.9959	-0.0446384	0.601937
O43157	PLXNB1	14.109	14.1618	-0.0528214	0.446433		O43157	PLXNB1	14.3006	14.2719	0.0286837	0.596391
O43159	RRP8	12.6291	13.0289	-0.399837	0.108231		O43159	RRP8	12.9542	13.1555	-0.201221	0.0360665
O43164	PJA2	12.9543	13.212	-0.257684	0.00401965		O43164	PJA2	13.0546	13.3318	-0.277263	0.00282774
O43169	CYB5B	16.1261	16.226	-0.0999148	0.22466		O43169	CYB5B	16.1243	16.1143	0.00998892	0.892789
O43172	PRPF4	15.2095	15.0731	0.136365	0.105628		O43172	PRPF4	15.1108	15.1673	-0.0565237	0.31728
O43175	PHGDH	17.0198	16.8982	0.121633	0.183438		O43175	PHGDH	17.1522	17.1732	-0.021007	0.781691
O43181	NDUFS4	15.9399	15.7858	0.15418	0.0524777		O43181	NDUFS4	15.9751	15.8489	0.126232	0.0300425
O43237	DYNC1LI2	16.5795	16.5908	-0.0113063	0.855756		O43237	DYNC1LI2	16.4715	16.5744	-0.102955	0.030945
O43242	PSMD3	17.1172	17.0849	0.0322947	0.537719		O43242	PSMD3	17.0181	17.0894	-0.0712823	0.268879
O43251	RBFOX2	14.2667	14.0818	0.184881	0.121887		O43251	RBFOX2	14.3082	13.7239	0.584299	0.0048971
O43252	PAPSS1	15.4142	15.3231	0.0910399	0.252052		O43252	PAPSS1	15.2344	15.3749	-0.140451	0.133235
O43264	ZW10	13.3038	13.4399	-0.136126	0.0321872		O43264	ZW10	13.3516	13.3866	-0.0349857	0.483773
O43272	PRODH	11.7968	11.7248	0.0720424	0.560082		O43272	PRODH	11.8468	11.6568	0.18994	0.10634
O43278	SPINT1	12.8151	11.8612	0.953885	0.412276		O43278	SPINT1	13.0426	12.8599	0.182658	0.0861476
O43290	SART1	14.5531	14.7196	-0.166473	0.0381268		O43290	SART1	14.5274	14.6254	-0.0979575	0.0759382
O43291	SPINT2	13.722	13.904	-0.182027	0.741696		O43291	SPINT2	13.9608	13.958	0.00277297	0.991041
O43292	GPAA1	14.1002	13.8044	0.295809	0.071391		O43292	GPAA1	13.948	13.9007	0.047304	0.682077
O43293	DAPK3	13.6842	13.8501	-0.165816	0.40616		O43293	DAPK3	13.5871	13.6717	-0.0845934	0.410728
O43294	TGFB1I1	11.8157	12.0164	-0.200694	0.418422		O43294	TGFB1I1	11.3125	11.4358	-0.123303	0.42364
O43299	AP5Z1	11.7653	12.1088	-0.343435	0.00107993		O43299	AP5Z1	12.0352	12.3197	-0.284534	6.0594e-05
O43301	HSPA12A	12.1916	12.1785	0.0130377	0.949043		O43301	HSPA12A	11.7228	11.5518	0.170976	0.160072
O43312	MTSS1	10.9701	11.0892	-0.119073	0.321408		O43312	MTSS1	11.1735	11.5711	-0.397591	0.0363733
O43314	PPIP5K2	13.8433	13.8506	-0.00731206	0.935057		O43314	PPIP5K2	13.8169	14.0241	-0.207194	0.285407
O43318	MAP3K7	15.5324	15.6946	-0.162203	0.257547		O43318	MAP3K7	15.7026	15.8596	-0.156945	0.429964
O43324	EEF1E1	15.4058	15.269	0.136798	0.467039		O43324	EEF1E1	15.2837	15.3327	-0.0489841	0.803221
O43325	LYRM1	12.8567	12.5305	0.326273	0.0766761		O43325	LYRM1	12.9656	12.7844	0.18119	0.112448
O43347	MSI1	13.3282	13.6849	-0.356713	0.151948		O43347	MSI1	13.6673	13.8172	-0.149916	0.114342
O43390	HNRNPR	17.5946	17.6448	-0.0501242	0.445153		O43390	HNRNPR	17.5805	17.5669	0.0135882	0.658864
O43395	PRPF3	15.2266	15.1629	0.0636718	0.364175		O43395	PRPF3	15.182	15.1819	8.89643e-05	0.997956
O43396	TXNL1	16.7855	16.7803	0.00522947	0.95103		O43396	TXNL1	16.7356	16.8002	-0.0645651	0.0147647
O43399	TPD52L2	16.3165	16.2629	0.0535936	0.435621		O43399	TPD52L2	16.2116	16.2604	-0.0488325	0.295434
O43402	EMC8	14.5522	14.3467	0.205443	0.057842		O43402	EMC8	14.2234	14.3003	-0.0768578	0.0689858
O43414	ERI3	13.9172	13.7594	0.157814	0.360702		O43414	ERI3	13.8288	13.8021	0.0267564	0.602097
O43426	SYNJ1	15.4057	15.126	0.27969	0.103938		O43426	SYNJ1	15.239	15.167	0.0720077	0.552414
O43427	FIBP	12.705	12.9739	-0.26882	0.155768		O43427	FIBP	12.6573	13.2041	-0.546828	0.0604918
O43432	EIF4G3	15.7949	15.6989	0.0959821	0.0516798		O43432	EIF4G3	15.729	15.7268	0.00219018	0.885943
O43447	PPIH	14.7182	14.4964	0.221895	0.0884534		O43447	PPIH	14.6335	14.6036	0.029903	0.671444
O43464	HTRA2	14.2515	14.1032	0.148298	0.0375018		O43464	HTRA2	14.1705	13.9419	0.228599	0.0116541
O43488	AKR7A2	17.4838	17.4377	0.0461583	0.144839		O43488	AKR7A2	17.5145	17.5637	-0.0491774	0.392855
O43490	PROM1	12.2355	12.1711	0.0643843	0.483977		O43490	PROM1	12.1522	12.2659	-0.113709	0.644151
O43491	EPB41L2	14.838	14.9654	-0.127316	0.0357845		O43491	EPB41L2	15.0205	15.1245	-0.104028	0.0205729
O43493	TGOLN2	15.7328	15.741	-0.00813675	0.826232		O43493	TGOLN2	15.254	15.2777	-0.0237859	0.581861
O43504	LAMTOR5	14.5333	14.6355	-0.102185	0.3326		O43504	LAMTOR5	14.4667	14.5578	-0.0911267	0.632841
O43505	B4GAT1	14.7349	14.6694	0.0654688	0.581904		O43505	B4GAT1	14.3765	14.7017	-0.325222	0.0920499
O43524	FOXO3	11.9018	12.3869	-0.485125	0.0780318		O43524	FOXO3	12.4118	12.6489	-0.237121	0.0283195
O43567	RNF13	12.2305	12.8194	-0.588861	0.37278		O43567	RNF13	13.0561	13.1233	-0.0672203	0.78854
O43572	AKAP10	12.3535	12.2785	0.0750904	0.548973		O43572	AKAP10	12.2584	12.4392	-0.180751	0.270182
O43583	DENR	16.0616	16.0277	0.0339029	0.0433898		O43583	DENR	15.9282	16.0198	-0.0916316	0.0153889
O43592	XPOT	14.6111	14.5994	0.0116925	0.814875		O43592	XPOT	14.644	14.6961	-0.052057	0.358752
O43598	DNPH1	14.7261	14.654	0.0721831	0.259102		O43598	DNPH1	15.1103	15.0796	0.0306489	0.640017
O43602	DCX	12.0637	12.1825	-0.11875	0.71228		O43602	DCX	11.3727	11.8425	-0.469728	0.0414227
O43615	TIMM44	15.3935	15.2056	0.187978	0.0600821		O43615	TIMM44	15.2764	15.185	0.0913684	0.181668
O43617	TRAPPC3	15.3281	15.0278	0.300253	0.0786305		O43617	TRAPPC3	15.286	15.2529	0.033129	0.760017
O43633	CHMP2A	13.4021	13.5734	-0.171288	0.0182627		O43633	CHMP2A	13.606	13.5841	0.021874	0.564025
O43639	NCK2	13.5642	13.5023	0.0619054	0.585102		O43639	NCK2	13.6804	13.6781	0.00230544	0.952754
O43657	TSPAN6	15.1672	15.1332	0.0340588	0.787426		O43657	TSPAN6	15.2946	15.2411	0.0535652	0.363631
O43660	PLRG1	15.2099	15.2091	0.000819683	0.979865		O43660	PLRG1	15.1901	15.2624	-0.0723245	0.432191
O43670	ZNF207	16.4069	16.3259	0.0810027	0.111202		O43670	ZNF207	16.3689	16.3326	0.0362794	0.639155
O43674	NDUFB5	15.5454	15.2414	0.303993	0.00726259		O43674	NDUFB5	15.4627	15.3191	0.143658	0.19521
O43676	NDUFB3	16.51	15.97	0.539992	0.0153416		O43676	NDUFB3	16.3245	16.1388	0.185733	0.242956
O43677	NDUFC1	14.4704	14.1875	0.282858	0.0338751		O43677	NDUFC1	14.263	14.1612	0.101819	0.309275
O43678	NDUFA2	15.7896	15.5833	0.206237	0.378465		O43678	NDUFA2	15.6165	15.5377	0.078704	0.645463
O43681	GET3	16.8374	16.7118	0.125586	0.10545		O43681	GET3	16.9477	17.0523	-0.104572	0.581832
O43684	BUB3	17.3133	17.3228	-0.00945997	0.65114		O43684	BUB3	17.2775	17.2964	-0.0189411	0.676533
O43707	ACTN4	17.8026	18.0306	-0.228009	0.642715		O43707	ACTN4	17.3354	17.1892	0.146221	0.45156
O43708	GSTZ1	12.6868	11.6167	1.0701	0.00663573		O43708	GSTZ1	12.354	11.7249	0.629124	0.267822
O43709	BUD23	12.5285	12.3317	0.196781	0.214952		O43709	BUD23	12.4213	12.1688	0.25252	0.15522
O43715	TRIAP1	13.4032	13.3546	0.0485275	0.881128		O43715	TRIAP1	13.7191	13.7795	-0.060361	0.70415
O43716	GATC	11.6953	11.9354	-0.240079	0.228044		O43716	GATC	11.5765	11.5954	-0.0188371	0.91424
O43719	HTATSF1	16.0356	16.024	0.0116415	0.825083		O43719	HTATSF1	16.0047	16.0011	0.00359045	0.88955
O43741	PRKAB2	12.5018	11.9004	0.60146	0.57601		O43741	PRKAB2	12.301	11.8524	0.44858	0.0519106
O43747	AP1G1	15.919	15.7801	0.138855	0.171963		O43747	AP1G1	15.9169	15.8626	0.0543285	0.33926
O43752	STX6	13.4364	13.0253	0.411145	0.0133515		O43752	STX6	13.2631	13.1598	0.103277	0.625914
O43759	SYNGR1	14.844	14.7489	0.0950639	0.270625		O43759	SYNGR1	15.0009	14.9064	0.0945268	0.337242
O43760	SYNGR2	17.6136	17.2963	0.31736	0.05466		O43760	SYNGR2	17.5212	17.3243	0.196918	0.0620931
O43761	SYNGR3	13.636	13.7588	-0.122757	0.434019		O43761	SYNGR3	13.8224	13.7458	0.0765526	0.282077
O43765	SGTA	17.0609	16.9423	0.118629	0.0470341		O43765	SGTA	17.16	17.1326	0.0274239	0.579313
O43768	ENSA	15.5958	15.6758	-0.0799754	0.291709		O43768	ENSA	15.7592	15.8596	-0.100358	0.0576484
O43772	SLC25A20	15.977	15.7027	0.274278	0.0806097		O43772	SLC25A20	15.682	15.4956	0.186375	0.0155332
O43776	NARS1	17.5482	17.5231	0.0250926	0.0797067		O43776	NARS1	17.6142	17.585	0.0292873	0.566791
O43795	MYO1B	14.358	14.2216	0.136322	0.127081		O43795	MYO1B	14.1517	14.1617	-0.0100211	0.895726
O43809	NUDT21	16.3224	16.3534	-0.0310802	0.419299		O43809	NUDT21	16.3029	16.2836	0.0192411	0.646816
O43813	LANCL1	16.1764	15.9798	0.196545	0.0256481		O43813	LANCL1	16.1091	16.1581	-0.0489492	0.568594
O43815	STRN	14.651	14.5842	0.0668333	0.197723		O43815	STRN	14.7007	14.6962	0.00448145	0.910291
O43818	RRP9	14.8125	14.733	0.0794346	0.340371		O43818	RRP9	14.6596	14.7016	-0.0419607	0.658819
O43819	SCO2	13.9971	14.1187	-0.121572	0.233157		O43819	SCO2	14.0403	14.0916	-0.0513417	0.383945
O43822	CFAP410	12.4566	12.4178	0.0387552	0.75282		O43822	CFAP410	12.3047	12.4155	-0.110825	0.390865
O43823	AKAP8	14.5327	14.4572	0.0754712	0.368028		O43823	AKAP8	14.581	14.5133	0.0677	0.352245
O43824	GTPBP6	11.9637	12.0984	-0.134712	0.682586		O43824	GTPBP6	11.7003	11.9032	-0.202878	0.511939
O43826	SLC37A4	13.9152	13.4227	0.492513	0.144679		O43826	SLC37A4	14.207	14.0033	0.203654	0.0398281
O43837	IDH3B	14.372	14.4731	-0.101173	0.0120334		O43837	IDH3B	14.414	14.3061	0.107948	0.274106
O43847	NRDC	14.5349	14.6088	-0.0738547	0.205014		O43847	NRDC	14.5567	14.6452	-0.0885357	0.116402
O43852	CALU	19.2631	19.2097	0.0533657	0.138649		O43852	CALU	19.0714	19.0083	0.0630534	0.392895
O43854	EDIL3	12.8755	12.1166	0.758921	0.0527167		O43854	EDIL3	11.0137	11.334	-0.320348	0.373274
O43865	AHCYL1	15.3205	15.4292	-0.108707	0.335026		O43865	AHCYL1	15.4294	15.5341	-0.10478	0.0744657
O43896	KIF1C	14.847	14.7998	0.0472107	0.403316		O43896	KIF1C	14.862	14.9106	-0.048637	0.522629
O43920	NDUFS5	15.8324	15.6617	0.170727	0.0392202		O43920	NDUFS5	15.7005	15.5527	0.147759	0.12565
O43924	PDE6D	13.469	13.392	0.0770121	0.395045		O43924	PDE6D	13.3399	13.4507	-0.110809	0.225466
O43929;SWISS-PROT:Q2YDI2	ORC4;	10.9744	11.0014	-0.0269058	0.939196		O43929;SWISS-PROT:Q2YDI2	ORC4;	10.1844	11.2832	-1.09881	0.237686
O43933	PEX1	9.67743	10.4037	-0.726227	0.152322		O43933	PEX1	9.46388	9.53444	-0.0705561	0.886335
O60216	RAD21	15.7473	15.692	0.05532	0.0765804		O60216	RAD21	15.7566	15.7824	-0.0257816	0.554099
O60220	TIMM8A	14.5051	14.4066	0.0984652	0.262481		O60220	TIMM8A	14.4372	14.4079	0.0292718	0.512747
O60231	DHX16	13.522	13.4555	0.0665493	0.393729		O60231	DHX16	13.4246	13.4634	-0.0388637	0.491156
O60232	ZNRD2	12.199	12.3875	-0.188457	0.437716		O60232	ZNRD2	12.2575	12.3757	-0.118208	0.293828
O60237	PPP1R12B	14.7787	14.4258	0.352817	0.0275363		O60237	PPP1R12B	14.334	14.1714	0.162598	0.120826
O60238	BNIP3L	14.9136	15.6701	-0.756507	0.021547		O60238	BNIP3L	15.1643	15.428	-0.263674	0.0375627
O60244	MED14	12.5362	12.801	-0.264762	0.0171774		O60244	MED14	12.5489	12.6538	-0.104847	0.401376
O60245	PCDH7	14.4496	14.5047	-0.0550916	0.826226		O60245	PCDH7	14.5349	14.4084	0.126485	0.562947
O60256	PRPSAP2	15.3276	15.1523	0.175295	0.0159275		O60256	PRPSAP2	15.384	15.3351	0.0488864	0.611916
O60262	GNG7	14.9728	14.707	0.265769	0.0331818		O60262	GNG7	15.5742	15.5906	-0.0164279	0.83952
O60264	SMARCA5	16.0301	15.9919	0.0382683	0.633297		O60264	SMARCA5	15.9121	15.931	-0.0189108	0.74372
O60271	SPAG9	15.0418	15.0967	-0.0549345	0.510389		O60271	SPAG9	15.1995	15.2978	-0.0982114	0.00946358
O60282	KIF5C	14.634	14.7944	-0.160375	0.0204746		O60282	KIF5C	14.2706	14.5294	-0.258816	0.0152836
O60287	URB1	12.6737	12.6437	0.0300808	0.464562		O60287	URB1	12.5981	12.6801	-0.0819917	0.287546
O60291	MGRN1	13.1225	13.3112	-0.188653	0.279606		O60291	MGRN1	12.9294	13.2075	-0.278136	0.008431
O60294	LCMT2	10.9756	11.4607	-0.48516	0.308155		O60294	LCMT2	10.9908	11.3216	-0.3308	0.112856
O60306	AQR	16.3551	16.1093	0.245875	0.00799773		O60306	AQR	16.1824	16.1011	0.081368	0.138144
O60313	OPA1	15.777	15.6728	0.104189	0.135132		O60313	OPA1	15.6514	15.6047	0.0466937	0.250685
O60315	ZEB2	11.9915	12.1385	-0.146957	0.641602		O60315	ZEB2	11.827	12.0224	-0.195425	0.107925
O60318	MCM3AP	12.6327	12.6737	-0.0410068	0.221368		O60318	MCM3AP	12.6403	12.7002	-0.0598858	0.104232
O60331	PIP5K1C	14.6152	14.6276	-0.012405	0.902995		O60331	PIP5K1C	14.5197	14.6137	-0.0940165	0.453755
O60333	KIF1B	13.7171	14.0435	-0.326467	0.0566096		O60333	KIF1B	13.8035	14.0307	-0.227265	0.0122734
O60337	MARCHF6	9.63086	9.99499	-0.364132	0.490814		O60337	MARCHF6	10.0082	10.0103	-0.00211653	0.991924
O60341	KDM1A	13.9439	13.8068	0.137139	0.0196109		O60341	KDM1A	13.716	13.802	-0.085997	0.448169
O60353	FZD6	13.0345	12.9345	0.0999606	0.0951894		O60353	FZD6	12.64	12.8027	-0.162702	0.0119535
O60361	NME2P1	13.0706	14.5272	-1.45659	0.323188		O60361	NME2P1	12.9653	13.9124	-0.947088	0.287507
O60427	FADS1	13.0364	13.8899	-0.853472	0.0121224		O60427	FADS1	13.1503	13.9388	-0.788451	0.00543439
O60437	PPL	18.0251	18.0463	-0.0211926	0.285445		O60437	PPL	17.852	17.9298	-0.0777661	0.0106559
O60443	GSDME	15.0087	14.974	0.0347126	0.597352		O60443	GSDME	14.9214	15.0763	-0.154881	0.107261
O60476	MAN1A2	14.1335	14.0678	0.0656812	0.361344		O60476	MAN1A2	14.1074	14.095	0.0124663	0.865144
O60488	ACSL4	12.8034	12.7307	0.0726693	0.3057		O60488	ACSL4	12.0713	12.2422	-0.17098	0.0581752
O60493	SNX3	16.5952	16.5166	0.0785727	0.388039		O60493	SNX3	16.5012	16.6036	-0.102405	0.443126
O60499	STX10	12.526	12.2939	0.232137	0.419093		O60499	STX10	12.4309	12.6219	-0.191015	0.373336
O60502	OGA	13.9623	13.7125	0.249805	0.0376269		O60502	OGA	13.9082	13.9664	-0.0582179	0.677383
O60504	SORBS3	13.8353	14.3139	-0.478618	0.385942		O60504	SORBS3	13.8189	14.101	-0.282119	0.0270659
O60506	SYNCRIP	19.2595	19.2395	0.0199871	0.648809		O60506	SYNCRIP	19.1873	19.1332	0.0540603	0.198509
O60508	CDC40	13.0732	13.0205	0.0527568	0.773944		O60508	CDC40	12.8646	13.0046	-0.139981	0.332263
O60518	RANBP6	14.6686	14.7056	-0.0369401	0.528829		O60518	RANBP6	14.4406	14.5801	-0.139536	0.0134809
O60524	NEMF	13.7371	13.6549	0.0821731	0.0634945		O60524	NEMF	13.6206	13.6644	-0.0437452	0.370904
O60547	GMDS	15.0825	15.0624	0.0200958	0.805781		O60547	GMDS	14.9749	15.0725	-0.0976271	0.27931
O60551	NMT2	12.5975	12.6879	-0.0903592	0.269778		O60551	NMT2	12.7485	12.7441	0.00439276	0.961881
O60565	GREM1	11.6895	12.3394	-0.649978	0.237975		O60565	GREM1	11.8516	11.6862	0.165352	0.585241
O60568	PLOD3	16.4068	16.2369	0.169891	0.0521747		O60568	PLOD3	16.1224	16.0796	0.042784	0.453865
O60573	EIF4E2	12.417	12.4365	-0.0195301	0.833825		O60573	EIF4E2	12.3923	12.3718	0.020497	0.712885
O60610	DIAPH1	15.1523	15.2405	-0.0881736	0.230151		O60610	DIAPH1	15.0599	15.0404	0.0195469	0.563525
O60613	SELENOF	13.6256	13.5232	0.102379	0.673264		O60613	SELENOF	13.7372	13.6805	0.0567299	0.649461
O60637	TSPAN3	15.4073	15.2161	0.191229	0.229362		O60637	TSPAN3	15.3173	15.2393	0.0779195	0.138683
O60641	SNAP91	15.165	15.0946	0.0703528	0.672291		O60641	SNAP91	14.8938	14.9464	-0.0525752	0.555573
O60645	EXOC3	14.6262	14.5021	0.124183	0.100069		O60645	EXOC3	14.5344	14.5569	-0.022534	0.881094
O60664	PLIN3	16.6524	16.6598	-0.00738573	0.818133		O60664	PLIN3	16.6629	16.698	-0.0351301	0.115644
O60684	KPNA6	15.279	15.4329	-0.153885	0.0321883		O60684	KPNA6	15.3417	15.3395	0.00220258	0.969849
O60701	UGDH	16.6564	16.6131	0.0432987	0.589801		O60701	UGDH	16.456	16.4905	-0.0345481	0.484215
O60716	CTNND1	17.1666	17.0304	0.136158	0.0491915		O60716	CTNND1	17.0718	17.0166	0.055181	0.0898232
O60739	EIF1B	15.0981	14.9598	0.138331	0.129039		O60739	EIF1B	15.1174	15.0156	0.101846	0.0847857
O60749	SNX2	16.1569	16.004	0.152899	0.020526		O60749	SNX2	16.2635	16.2675	-0.00398172	0.964454
O60762	DPM1	16.2131	15.9419	0.271166	0.171806		O60762	DPM1	16.114	16.029	0.0849656	0.409321
O60763	USO1	16.2431	16.348	-0.104918	0.00932966		O60763	USO1	16.2813	16.2735	0.00771359	0.711863
O60783	MRPS14	13.2585	13.0616	0.196904	0.0719503		O60783	MRPS14	13.1796	12.8539	0.325771	0.00340623
O60784	TOM1	15.289	15.2523	0.0366645	0.416308		O60784	TOM1	15.4773	15.4433	0.033999	0.382986
O60814;P57053;P62807	H2BC12;H2BS1;H2BC10	23.7533	23.6957	0.0576215	0.460292		O60814;P57053;P62807	H2BC12;H2BS1;H2BC10	23.8027	23.6602	0.142505	0.0300872
O60825	PFKFB2	15.3962	15.2722	0.123917	0.106932		O60825	PFKFB2	15.5214	15.4948	0.0265228	0.780192
O60826	CCDC22	14.4931	14.4644	0.028686	0.424768		O60826	CCDC22	14.5654	14.6155	-0.0501171	0.409159
O60828	PQBP1	14.6693	14.6885	-0.0192046	0.819253		O60828	PQBP1	14.7253	14.8708	-0.145549	0.124948
O60830	TIMM17B	14.6152	14.4281	0.187033	0.235147		O60830	TIMM17B	14.3579	14.4049	-0.0470606	0.695842
O60831	PRAF2	16.3925	16.1524	0.240096	0.242556		O60831	PRAF2	16.1202	16.1337	-0.0134501	0.941019
O60832	DKC1	16.3379	16.2745	0.0633054	0.397092		O60832	DKC1	16.2448	16.2073	0.0375914	0.234722
O60841	EIF5B	15.8073	15.848	-0.0407302	0.267897		O60841	EIF5B	15.7124	15.7243	-0.011914	0.625026
O60861	GAS7	11.8366	12.1418	-0.30517	0.0974502		O60861	GAS7	11.8182	12.0294	-0.211213	0.0869796
O60869	EDF1	16.5254	16.4201	0.105241	0.018025		O60869	EDF1	16.4489	16.3993	0.0495826	0.474847
O60870	KIN	11.6291	11.9186	-0.289476	0.384665		O60870	KIN	11.612	11.9028	-0.290744	0.0712827
O60879	DIAPH2	17.175	17.1219	0.0531063	0.882044		O60879	DIAPH2	17.0862	17.2468	-0.160587	0.101625
O60884	DNAJA2	17.5481	17.4736	0.0744286	0.233599		O60884	DNAJA2	17.3839	17.4122	-0.0283258	0.227524
O60885	BRD4	13.2425	13.1529	0.0895982	0.549823		O60885	BRD4	13.2159	13.2325	-0.0165997	0.849855
O60888	CUTA	16.5087	16.5796	-0.0708919	0.481213		O60888	CUTA	16.4175	16.9278	-0.510289	0.167539
O60906	SMPD2	12.9844	13.363	-0.378572	0.0425155		O60906	SMPD2	13.1003	13.292	-0.191696	0.0175766
O60907	TBL1X	14.0014	14.0737	-0.072238	0.251157		O60907	TBL1X	13.9753	14.0073	-0.0319935	0.355668
O60911	CTSV	15.8175	16.0095	-0.192043	0.2826		O60911	CTSV	15.9034	15.9503	-0.0468954	0.54669
O60925	PFDN1	15.5459	15.3057	0.240195	0.159931		O60925	PFDN1	15.2922	15.432	-0.13983	0.387718
O60927	PPP1R11	12.7611	12.7573	0.00376654	0.968028		O60927	PPP1R11	13.0045	13.0025	0.00192424	0.983632
O60934	NBN	13.6033	13.7467	-0.143365	0.114462		O60934	NBN	13.3087	13.4161	-0.107316	0.0203026
O60936	NOL3	11.7329	11.751	-0.0181136	0.899525		O60936	NOL3	11.4707	11.4057	0.0649381	0.541527
O75027	ABCB7	13.7964	13.672	0.124398	0.0526018		O75027	ABCB7	13.7597	13.6606	0.0991384	0.00730108
O75030	MITF	13.9028	13.761	0.141868	0.522857		O75030	MITF	13.949	14.1589	-0.209861	0.0833264
O75037	KIF21B	12.9868	12.811	0.175776	0.714832		O75037	KIF21B	12.8301	13.1889	-0.35879	0.127669
O75044	SRGAP2	13.0035	13.1445	-0.140954	0.380624		O75044	SRGAP2	12.7701	13.1665	-0.396389	0.113267
O75052	NOS1AP	12.4684	12.5005	-0.0320952	0.749801		O75052	NOS1AP	12.487	12.6962	-0.209217	0.0231326
O75054	IGSF3	12.2485	12.5658	-0.317298	0.0963686		O75054	IGSF3	12.2924	13.0233	-0.730921	0.204399
O75071	EFCAB14	10.8626	11.7285	-0.865974	0.260207		O75071	EFCAB14	11.2779	11.135	0.142873	0.804
O75083	WDR1	19.1205	19.1131	0.00748873	0.88851		O75083	WDR1	19.004	19.0774	-0.0734395	0.0134514
O75084	FZD7	12.9951	12.8126	0.182488	0.680528		O75084	FZD7	12.3201	12.2885	0.0316439	0.754461
O75094	SLIT3	12.4614	12.4671	-0.00572538	0.974102		O75094	SLIT3	11.486	11.8956	-0.409641	0.0714515
O75095	MEGF6	10.0908	10.3678	-0.276983	0.217914		O75095	MEGF6	9.71192	10.0496	-0.337685	0.328664
O75106	AOC2	13.3183	13.4794	-0.161098	0.299061		O75106	AOC2	13.3732	13.3808	-0.00754473	0.181551
O75110	ATP9A	10.7552	10.9445	-0.189342	0.288132		O75110	ATP9A	10.5612	10.6587	-0.0975271	0.580755
O75112	LDB3	12.6691	12.7014	-0.0322798	0.802533		O75112	LDB3	12.235	12.1263	0.108746	0.609209
O75116	ROCK2	13.6793	13.5216	0.157746	0.0732127		O75116	ROCK2	13.5322	13.5128	0.0194095	0.411945
O75122	CLASP2	13.9243	14.0854	-0.161001	0.127014		O75122	CLASP2	14.0245	14.0833	-0.0587748	0.0872965
O75131	CPNE3	16.2924	16.257	0.0354116	0.656651		O75131	CPNE3	16.5093	16.6017	-0.0924012	0.301765
O75143	ATG13	12.7117	12.7059	0.00587034	0.980251		O75143	ATG13	12.5967	12.6733	-0.0765546	0.350195
O75146	HIP1R	14.2221	14.2675	-0.0453596	0.415709		O75146	HIP1R	14.3323	14.351	-0.0187187	0.720367
O75147	OBSL1	13.4253	13.5353	-0.11005	0.160197		O75147	OBSL1	13.3881	13.5	-0.111963	0.00907101
O75150	RNF40	14.1123	14.1732	-0.060956	0.252417		O75150	RNF40	14.0699	14.1929	-0.123058	0.00714075
O75152	ZC3H11A	15.5429	15.6045	-0.0616107	0.408759		O75152	ZC3H11A	15.5657	15.5933	-0.0276581	0.54078
O75153	CLUH	12.9158	12.7986	0.117216	0.0985942		O75153	CLUH	12.9025	12.9555	-0.053063	0.455225
O75155	CAND2	13.4598	14.2144	-0.754609	0.20038		O75155	CAND2	13.5377	14.2909	-0.753152	0.0237797
O75157	TSC22D2	14.436	14.4379	-0.00193668	0.984322		O75157	TSC22D2	14.4186	14.4957	-0.077113	0.0814922
O75165	DNAJC13	13.4939	13.6596	-0.165645	0.0290683		O75165	DNAJC13	13.5207	13.6049	-0.0842131	0.00273691
O75167	PHACTR2	13.839	13.9498	-0.110755	0.693374		O75167	PHACTR2	14.5171	14.419	0.0981308	0.0912708
O75170	PPP6R2	15.864	15.8136	0.050436	0.454057		O75170	PPP6R2	15.8897	15.9564	-0.0666358	0.406485
O75175	CNOT3	13.8076	13.6593	0.148334	0.0410541		O75175	CNOT3	13.8349	13.7596	0.075354	0.203522
O75177	SS18L1	12.5027	12.4446	0.0580626	0.775514		O75177	SS18L1	12.54	12.5738	-0.0338346	0.870778
O75179	ANKRD17	12.8219	12.9718	-0.149838	0.112233		O75179	ANKRD17	12.7079	12.8958	-0.187934	0.000256802
O75182	SIN3B	13.0268	13.1733	-0.146509	0.0346568		O75182	SIN3B	13.0209	13.1935	-0.172635	0.0500208
O75190	DNAJB6	15.0851	14.903	0.182096	0.0165185		O75190	DNAJB6	14.7709	14.7826	-0.011682	0.80576
O75204	TMEM127	11.0992	11.1958	-0.0966075	0.842032		O75204	TMEM127	10.9334	11.0926	-0.159208	0.556542
O75208	COQ9	14.1436	14.3739	-0.23022	0.0536541		O75208	COQ9	14.0774	14.2176	-0.140182	0.0418699
O75223	GGCT	16.0966	15.9611	0.135506	0.184282		O75223	GGCT	16.1618	16.2679	-0.106162	0.246926
O75251	NDUFS7	16.8151	16.6503	0.164736	0.0704972		O75251	NDUFS7	16.7597	16.6678	0.0919119	0.150692
O75306	NDUFS2	16.8387	16.6834	0.155285	0.0782568		O75306	NDUFS2	16.7955	16.7946	0.000884466	0.991008
O75312	ZPR1	14.2425	14.0729	0.169579	0.07904		O75312	ZPR1	14.245	14.1818	0.0631939	0.466218
O75323	NIPSNAP2	16.7698	16.6486	0.12122	0.138911		O75323	NIPSNAP2	16.6379	16.561	0.0769697	0.249069
O75325	LRRN2	8.87226	8.93881	-0.0665564	0.663469		O75325	LRRN2	8.04043	9.1209	-1.08047	0.266578
O75340	PDCD6	15.2084	15.1605	0.0479119	0.423429		O75340	PDCD6	15.1151	15.0921	0.0229973	0.735427
O75347	TBCA	16.0127	15.8182	0.194513	0.021934		O75347	TBCA	16.1156	16.0382	0.0774326	0.0257532
O75348	ATP6V1G1	16.1388	16.2806	-0.141791	0.192007		O75348	ATP6V1G1	16.2347	16.2981	-0.0633594	0.230393
O75351	VPS4B	13.9276	14.0394	-0.1118	0.29603		O75351	VPS4B	13.9537	14.1092	-0.155504	0.057965
O75352	MPDU1	17.2962	17.1338	0.162344	0.20375		O75352	MPDU1	17.328	17.2422	0.085825	0.619916
O75365	PTP4A3	12.0782	12.2063	-0.128125	0.66189		O75365	PTP4A3	12.7644	12.7661	-0.00167942	0.994649
O75367	MACROH2A1	19.0306	18.9909	0.0397325	0.728302		O75367	MACROH2A1	18.9144	18.8721	0.0422641	0.462726
O75368	SH3BGRL	17.4344	17.4808	-0.046442	0.641924		O75368	SH3BGRL	17.8059	17.8913	-0.0854271	0.277012
O75369	FLNB	20.03	19.9642	0.0657372	0.0727275		O75369	FLNB	19.5637	19.559	0.00469971	0.89984
O75379	VAMP4	13.7971	13.2956	0.501509	0.170943		O75379	VAMP4	13.5885	13.5312	0.0573616	0.709222
O75380	NDUFS6	15.0655	15.0361	0.0293813	0.450324		O75380	NDUFS6	15.0941	15.1093	-0.0151215	0.656011
O75381	PEX14	14.4938	14.3833	0.110502	0.322168		O75381	PEX14	14.4377	14.3137	0.123984	0.0483309
O75382	TRIM3	13.8371	13.6296	0.207536	0.255972		O75382	TRIM3	13.4667	13.6261	-0.159365	0.563481
O75390	CS	17.568	17.3243	0.243689	0.0872		O75390	CS	17.2826	17.267	0.0155642	0.916125
O75391	SPAG7	12.5469	12.8342	-0.287251	0.095063		O75391	SPAG7	12.599	12.7283	-0.129241	0.18576
O75394	MRPL33	9.09821	10.5889	-1.4907	0.0606525		O75394	MRPL33	9.74369	10.3567	-0.613054	0.123233
O75396	SEC22B	17.8338	17.8433	-0.0095644	0.875082		O75396	SEC22B	17.7448	17.7632	-0.0183607	0.632625
O75400	PRPF40A	15.2811	15.2546	0.0265143	0.81208		O75400	PRPF40A	15.1837	15.1691	0.0146621	0.522239
O75410	TACC1	14.1631	14.1799	-0.0167837	0.839326		O75410	TACC1	14.5772	14.5243	0.0528815	0.296449
O75414	NME6	12.0651	12.3243	-0.259164	0.410101		O75414	NME6	12.536	12.2823	0.253705	0.0301209
O75427	LRCH4	13.5608	13.4536	0.107182	0.478057		O75427	LRCH4	13.564	13.6324	-0.0684151	0.435005
O75431	MTX2	14.9417	14.8068	0.134928	0.037153		O75431	MTX2	14.9473	14.7856	0.16172	0.00248285
O75436	VPS26A	17.0245	17.0381	-0.013598	0.80307		O75436	VPS26A	17.1274	17.1653	-0.0378829	0.0219737
O75438	NDUFB1	16.5275	16.4614	0.0661173	0.727143		O75438	NDUFB1	16.3679	16.4035	-0.0356633	0.840178
O75439	PMPCB	16.5125	16.4182	0.0943179	0.26977		O75439	PMPCB	16.2785	16.2826	-0.00408391	0.911874
O75448	MED24	14.9102	14.9707	-0.0605192	0.0243823		O75448	MED24	14.6296	14.6611	-0.0315172	0.742383
O75475	PSIP1	16.4932	16.4235	0.069674	0.152546		O75475	PSIP1	16.4385	16.3382	0.100273	0.00333454
O75477	ERLIN1	16.837	16.5907	0.246284	0.209751		O75477	ERLIN1	16.9262	16.6944	0.231749	0.00981147
O75487	GPC4	9.68191	9.73168	-0.0497733	0.942247		O75487	GPC4	9.21722	9.59911	-0.381892	0.138756
O75489	NDUFS3	16.8984	16.6549	0.243433	0.194264		O75489	NDUFS3	16.7201	16.5994	0.120692	0.0206803
O75494	SRSF10	16.4499	16.3996	0.0502772	0.362095		O75494	SRSF10	16.3165	16.2441	0.0723874	0.0586869
O75503	CLN5	14.7998	14.4937	0.306059	0.131362		O75503	CLN5	14.3941	14.3822	0.0118994	0.945264
O75506	HSBP1	15.7876	15.7628	0.0247767	0.672818		O75506	HSBP1	15.9443	15.5697	0.374567	0.23051
O75521	ECI2	14.9639	14.8686	0.095361	0.116337		O75521	ECI2	14.8759	14.7254	0.150471	0.000811953
O75525	KHDRBS3	13.6316	13.1303	0.50124	0.0417728		O75525	KHDRBS3	13.0665	13.201	-0.134497	0.282334
O75528	TADA3	10.8539	10.9084	-0.0545802	0.857201		O75528	TADA3	10.5317	10.6158	-0.0841188	0.683613
O75531	BANF1	17.7952	17.7934	0.00178337	0.976089		O75531	BANF1	17.8223	17.7952	0.0271203	0.698563
O75533	SF3B1	17.5347	17.4384	0.0962968	0.0613262		O75533	SF3B1	17.4484	17.4344	0.0140781	0.353082
O75534	CSDE1	16.097	16.1375	-0.0404923	0.467146		O75534	CSDE1	16.0736	16.0905	-0.0168668	0.350039
O75569	PRKRA	15.9467	15.8727	0.0740001	0.403971		O75569	PRKRA	15.6664	15.7766	-0.110227	0.142303
O75592	MYCBP2	12.8981	13.0217	-0.123534	0.316391		O75592	MYCBP2	12.7541	12.9796	-0.225527	0.0826196
O75600	GCAT	13.6334	13.4037	0.22963	0.00662839		O75600	GCAT	13.4225	13.2183	0.204239	0.202978
O75607	NPM3	13.8776	13.9877	-0.110079	0.434298		O75607	NPM3	13.7795	13.8298	-0.050283	0.584907
O75608	LYPLA1	15.6057	15.1856	0.420104	0.000186939		O75608	LYPLA1	15.6073	15.5574	0.0498705	0.686642
O75635	SERPINB7	13.8551	13.9326	-0.0774701	0.76741		O75635	SERPINB7	13.7172	13.9579	-0.240726	0.486173
O75643	SNRNP200	17.0839	17.0398	0.0441713	0.469538		O75643	SNRNP200	17.0576	17.0352	0.0224274	0.640406
O75663	TIPRL	15.4156	15.4285	-0.0128179	0.93561		O75663	TIPRL	15.4646	15.5021	-0.0375366	0.572389
O75674	TOM1L1	14.396	14.2966	0.0994492	0.141886		O75674	TOM1L1	14.426	14.423	0.0029835	0.957422
O75676	RPS6KA4	12.9922	13.2062	-0.214039	0.51682		O75676	RPS6KA4	13.3031	13.5017	-0.198622	0.0472802
O75683	SURF6	14.5524	14.7397	-0.18728	0.429322		O75683	SURF6	14.5406	14.8074	-0.266763	0.0827813
O75688	PPM1B	15.7331	15.7931	-0.0599873	0.628991		O75688	PPM1B	16.0751	16.1629	-0.0877701	0.0941287
O75691	UTP20	14.1309	14.1019	0.0290174	0.902476		O75691	UTP20	13.8991	14.1574	-0.258285	0.133173
O75694	NUP155	15.3276	15.3596	-0.0319943	0.253008		O75694	NUP155	15.3189	15.3703	-0.0514665	0.279853
O75695	RP2	14.5501	14.4755	0.0745952	0.544269		O75695	RP2	14.3748	14.4096	-0.0348012	0.799369
O75717	WDHD1	12.4849	12.5803	-0.0953891	0.799764		O75717	WDHD1	12.1288	12.6905	-0.561684	0.0155998
O75718	CRTAP	16.4645	16.4084	0.0560822	0.531504		O75718	CRTAP	16.2204	16.2965	-0.0761559	0.3753
O75746	SLC25A12	14.3273	14.2011	0.126286	0.0709927		O75746	SLC25A12	14.161	14.1624	-0.00136471	0.993105
O75781	PALM	16.3426	16.4249	-0.0822692	0.286121		O75781	PALM	16.1969	16.217	-0.020133	0.762271
O75787	ATP6AP2	13.3952	13.4656	-0.0704029	0.66141		O75787	ATP6AP2	13.1676	13.2843	-0.116653	0.212664
O75792	RNASEH2A	13.5603	13.4527	0.107652	0.199024		O75792	RNASEH2A	13.3012	13.3906	-0.0893406	0.175111
O75817	POP7	13.8589	13.5771	0.281761	0.0723687		O75817	POP7	13.9347	13.796	0.138732	0.0570601
O75818	RPP40	12.7597	12.2233	0.53638	0.0756895		O75818	RPP40	10.0714	12.05	-1.97857	0.13429
O75821	EIF3G	17.7017	17.7137	-0.0119758	0.868348		O75821	EIF3G	17.6621	17.72	-0.0579488	0.246437
O75822	EIF3J	15.9582	15.9154	0.0427277	0.10295		O75822	EIF3J	15.8737	15.9622	-0.0885886	0.326209
O75828	CBR3	9.55135	9.79236	-0.241014	0.525307		O75828	CBR3	9.63349	9.96381	-0.330324	0.271505
O75832	PSMD10	14.4555	14.5191	-0.0635974	0.357389		O75832	PSMD10	14.5029	14.5245	-0.0216104	0.709423
O75843	AP1G2	13.7186	13.5134	0.205163	0.240136		O75843	AP1G2	13.8091	13.8446	-0.0355162	0.763988
O75844	ZMPSTE24	16.1505	16.1922	-0.0416551	0.558213		O75844	ZMPSTE24	15.972	15.9961	-0.0240687	0.422368
O75845	SC5D	14.1947	13.783	0.411722	0.263746		O75845	SC5D	13.9068	13.8395	0.0672949	0.811643
O75874	IDH1	17.8148	17.7259	0.0889087	0.141522		O75874	IDH1	18.046	18.0578	-0.0117703	0.872425
O75879	GATB	12.3281	12.1654	0.162636	0.048479		O75879	GATB	12.2132	12.0377	0.175567	0.0950609
O75880	SCO1	15.5614	15.1475	0.413951	0.0132756		O75880	SCO1	15.3131	15.1132	0.199832	0.0963372
O75882	ATRN	11.7999	12.0084	-0.208488	0.0624048		O75882	ATRN	11.6838	11.8851	-0.201294	0.033276
O75884	RBBP9	14.7211	14.9022	-0.181097	0.222745		O75884	RBBP9	14.9196	15.0593	-0.139754	0.106388
O75886	STAM2	12.101	12.3058	-0.204772	0.323751		O75886	STAM2	11.7856	12.2368	-0.45117	0.100429
O75907	DGAT1	13.3894	13.3401	0.0493679	0.607736		O75907	DGAT1	13.3471	13.2508	0.0963524	0.228744
O75909	CCNK	13.5023	13.6768	-0.1745	0.00157298		O75909	CCNK	13.4391	13.6512	-0.212073	0.035875
O75911	DHRS3	13.4535	13.621	-0.167563	0.558924		O75911	DHRS3	13.5683	13.6257	-0.0573421	0.643334
O75915	ARL6IP5	18.0002	17.752	0.248178	0.145279		O75915	ARL6IP5	17.7673	17.7155	0.0518701	0.66862
O75925	PIAS1	12.314	12.5956	-0.281583	0.0765408		O75925	PIAS1	12.3149	12.3562	-0.0412504	0.547683
O75934	BCAS2	14.6295	14.3483	0.281146	0.020263		O75934	BCAS2	14.5352	14.4449	0.0902893	0.193758
O75935	DCTN3	15.7277	15.4837	0.244003	0.0243842		O75935	DCTN3	15.5879	15.4881	0.0998466	0.281508
O75937	DNAJC8	15.4687	15.6336	-0.164888	0.0236532		O75937	DNAJC8	15.5355	15.6446	-0.10902	0.0169612
O75940	SMNDC1	13.8871	14.165	-0.277858	0.0069878		O75940	SMNDC1	13.8436	14.0021	-0.158421	0.0234351
O75947	ATP5PD	18.2629	18.0938	0.169092	0.118058		O75947	ATP5PD	18.2483	18.1591	0.0892566	0.263001
O75954	TSPAN9	13.4978	13.728	-0.230159	0.0759258		O75954	TSPAN9	13.2174	13.3986	-0.181285	0.0181906
O75955	FLOT1	16.5593	16.4099	0.149449	0.00568608		O75955	FLOT1	16.6392	16.5127	0.126513	0.0336009
O75962	TRIO	12.1115	12.3087	-0.197212	0.0815135		O75962	TRIO	11.9438	12.3134	-0.369669	0.00484151
O75964	ATP5MG	18.056	17.8629	0.193158	0.151457		O75964	ATP5MG	17.8926	17.7989	0.093695	0.557354
O75970	MPDZ	16.5071	16.4648	0.0422692	0.313974		O75970	MPDZ	16.6382	16.6405	-0.00226048	0.935712
O75976	CPD	15.1208	14.9907	0.130057	0.169524		O75976	CPD	14.9718	14.9545	0.0172104	0.625835
O76003	GLRX3	15.8718	15.9108	-0.0390341	0.605263		O76003	GLRX3	15.7133	15.9856	-0.272309	0.153805
O76021	RSL1D1	16.2257	16.3091	-0.0833664	0.30369		O76021	RSL1D1	16.2007	16.3287	-0.12804	0.0498753
O76024	WFS1	14.9945	14.8904	0.104101	0.0736291		O76024	WFS1	14.8297	14.8283	0.00140912	0.987437
O76031	CLPX	14.0692	14.0095	0.0597096	0.280891		O76031	CLPX	13.9713	13.9411	0.0301997	0.717612
O76041	NEBL	12.2964	12.205	0.0914226	0.762877		O76041	NEBL	11.5651	11.6301	-0.0650012	0.751517
O76054	SEC14L2	14.0674	14.1071	-0.0397699	0.571362		O76054	SEC14L2	14.4989	14.5625	-0.0635849	0.508113
O76061	STC2	11.7802	11.7967	-0.0164302	0.874059		O76061	STC2	11.0028	11.8212	-0.818442	0.0833098
O76062	TM7SF2	14.7665	14.6493	0.117163	0.42039		O76062	TM7SF2	14.5773	14.68	-0.102689	0.558272
O76071	CIAO1	15.1446	15.4528	-0.308173	0.0726187		O76071	CIAO1	15.4087	15.5078	-0.0990697	0.238694
O76075	DFFB	11.9976	12.2464	-0.248764	0.30014		O76075	DFFB	12.1286	12.6486	-0.519966	0.132205
O76080	ZFAND5	10.9509	11.5037	-0.552835	0.330748		O76080	ZFAND5	10.8359	10.4903	0.345642	0.297624
O76090	BEST1	10.4427	12.5766	-2.13391	0.398654		O76090	BEST1	13.2583	12.8708	0.387489	0.141286
O76094	SRP72	16.489	16.4568	0.032167	0.433066		O76094	SRP72	16.5121	16.502	0.0100343	0.658607
O76095	JTB	13.4805	13.7227	-0.242195	0.100632		O76095	JTB	13.4991	13.6052	-0.106182	0.299431
O94760	DDAH1	17.6932	17.6423	0.0508785	0.208868		O94760	DDAH1	17.8741	17.8446	0.0295789	0.442637
O94763	URI1	13.1126	13.3374	-0.224767	0.111037		O94763	URI1	12.9253	13.19	-0.264708	0.0169307
O94766	B3GAT3	14.4474	14.383	0.0644467	0.712162		O94766	B3GAT3	14.8451	14.2421	0.602972	0.0039572
O94776	MTA2	15.6588	15.5917	0.0671003	0.0969423		O94776	MTA2	15.6389	15.6405	-0.00166811	0.979541
O94788	ALDH1A2	15.4717	14.8181	0.653638	0.00601548		O94788	ALDH1A2	14.9318	14.6858	0.246006	0.241139
O94804	STK10	12.2629	12.8928	-0.629878	0.0064098		O94804	STK10	12.0508	12.695	-0.644187	0.00448853
O94811	TPPP	12.9945	13.0854	-0.0909564	0.592311		O94811	TPPP	13.1982	13.3021	-0.10396	0.0617907
O94813	SLIT2	11.3048	11.2429	0.0618746	0.854311		O94813	SLIT2	10.8053	10.9569	-0.151642	0.595266
O94817	ATG12	13.14	13.2612	-0.121176	0.387728		O94817	ATG12	12.893	13.4043	-0.511312	0.355602
O94819	KBTBD11	15.6045	15.7082	-0.103775	0.333329		O94819	KBTBD11	15.9023	15.9174	-0.015169	0.705109
O94822	LTN1	12.4431	12.6548	-0.211638	8.25296e-05		O94822	LTN1	12.4906	12.6252	-0.134636	0.0393721
O94826	TOMM70	15.8229	15.6289	0.194006	0.110148		O94826	TOMM70	15.759	15.6393	0.119737	0.0024534
O94829	IPO13	14.9903	14.8378	0.1525	0.0858427		O94829	IPO13	14.9745	15.0071	-0.0326147	0.482396
O94830	DDHD2	13.5554	13.3335	0.221869	0.0833005		O94830	DDHD2	13.5084	13.2449	0.263563	0.00944332
O94832	MYO1D	15.7053	15.6707	0.0345447	0.39811		O94832	MYO1D	15.8531	15.9336	-0.0804825	0.121485
O94842	TOX4	13.6324	13.947	-0.314563	0.122578		O94842	TOX4	13.6071	13.8994	-0.292253	0.00659617
O94851	MICAL2	12.6103	12.7078	-0.0975252	0.205089		O94851	MICAL2	12.3543	12.3101	0.0441031	0.83752
O94855	SEC24D	13.8979	13.6902	0.207657	0.184092		O94855	SEC24D	13.3221	13.3071	0.0150494	0.910488
O94874	UFL1	14.968	14.8436	0.124427	0.161792		O94874	UFL1	14.8883	14.8287	0.059603	0.397518
O94875	SORBS2	17.361	17.2392	0.121757	0.0769615		O94875	SORBS2	17.4717	17.3736	0.098102	0.00653572
O94880	PHF14	13.2376	13.3363	-0.0987058	0.395916		O94880	PHF14	13.2609	13.3056	-0.0446832	0.323061
O94885	SASH1	11.4023	12.756	-1.35369	0.189848		O94885	SASH1	12.4803	12.8458	-0.365525	0.0191687
O94887	FARP2	11.4953	11.825	-0.329691	0.018091		O94887	FARP2	11.6603	12.0261	-0.36577	0.0855091
O94888	UBXN7	14.0354	14.0741	-0.0387163	0.562115		O94888	UBXN7	14.0137	14.1503	-0.136613	0.343761
O94901	SUN1	14.6411	14.7495	-0.108381	0.349275		O94901	SUN1	14.3382	14.4608	-0.122534	0.0491582
O94903	PLPBP	16.08	15.9782	0.101851	0.147593		O94903	PLPBP	16.2933	16.3088	-0.0155255	0.893909
O94905	ERLIN2	17.2829	17.0446	0.238332	0.0486746		O94905	ERLIN2	17.4263	17.2948	0.131502	0.0632323
O94906	PRPF6	15.9456	15.8517	0.0938811	0.0733378		O94906	PRPF6	15.8641	15.8607	0.00339848	0.888092
O94913	PCF11	11.5974	12.1255	-0.528096	0.232934		O94913	PCF11	11.9573	11.9485	0.00873988	0.968608
O94915	FRYL	11.6118	11.9812	-0.369415	0.0182293		O94915	FRYL	11.625	11.9466	-0.321631	0.0168528
O94919	ENDOD1	13.4715	13.5124	-0.0408158	0.635593		O94919	ENDOD1	13.7001	13.5454	0.154741	0.0451035
O94925	GLS	17.379	17.4278	-0.0488033	0.579986		O94925	GLS	16.7391	16.8028	-0.0637196	0.194271
O94953	KDM4B	11.2737	11.7732	-0.499503	0.141502		O94953	KDM4B	11.1504	11.4157	-0.265303	0.199135
O94966	USP19	12.6127	13.0779	-0.465222	0.128486		O94966	USP19	12.6655	13.0184	-0.352902	0.159979
O94967	WDR47	11.3164	11.3875	-0.0710876	0.743995		O94967	WDR47	10.6832	11.1361	-0.452906	0.411152
O94973	AP2A2	16.1666	16.0733	0.0933311	0.117125		O94973	AP2A2	16.2122	16.1572	0.0550859	0.171833
O94979	SEC31A	17.1282	17.1599	-0.0317249	0.0383563		O94979	SEC31A	16.9866	17.1029	-0.116233	0.0577698
O94985	CLSTN1	8.86154	10.6673	-1.80581	0.392341		O94985	CLSTN1	11.0018	10.4878	0.514029	0.305622
O94988	FAM13A	14.8999	14.8255	0.0743782	0.504199		O94988	FAM13A	15.1153	14.9342	0.181067	0.0874892
O94992	HEXIM1	14.0123	14.2139	-0.20164	0.132677		O94992	HEXIM1	13.791	13.9032	-0.112196	0.252032
O95049	TJP3	12.2483	12.4095	-0.16123	0.25862		O95049	TJP3	12.0048	12.2955	-0.290669	0.0999684
O95070	YIF1A	15.1552	14.9386	0.216624	0.0742383		O95070	YIF1A	14.9523	14.7863	0.166063	0.200501
O95071	UBR5	13.2032	13.2794	-0.0761628	0.177701		O95071	UBR5	13.1927	13.2058	-0.0131296	0.871691
O95072	REC8	11.3071	11.4233	-0.116199	0.603426		O95072	REC8	11.0962	11.2467	-0.150496	0.159665
O95081	AGFG2	12.3024	12.3924	-0.0900455	0.71915		O95081	AGFG2	12.4187	12.5754	-0.156733	0.332862
O95084	PRSS23	13.3189	12.9656	0.353284	0.495524		O95084	PRSS23	12.7131	12.8175	-0.104477	0.171241
O95104	SCAF4	14.7626	15.0142	-0.251573	0.132852		O95104	SCAF4	15.0247	15.1569	-0.132189	0.110209
O95139	NDUFB6	15.11	14.866	0.243968	0.0129989		O95139	NDUFB6	15.0693	14.9592	0.110136	0.193974
O95140	MFN2	15.1148	15.0074	0.107371	0.120878		O95140	MFN2	14.9725	14.8654	0.107104	0.368897
O95149	SNUPN	12.6331	12.617	0.0160243	0.894659		O95149	SNUPN	12.1524	12.5942	-0.441761	0.123657
O95155	UBE4B	15.5071	15.4973	0.0098722	0.888985		O95155	UBE4B	15.3953	15.5012	-0.105907	0.111239
O95159	ZFPL1	12.5553	12.9795	-0.424239	0.0584937		O95159	ZFPL1	12.1114	11.8619	0.249558	0.531512
O95163	ELP1	15.092	15.2128	-0.120828	0.289819		O95163	ELP1	15.3386	15.4197	-0.0810798	0.00474663
O95166	GABARAP	13.6993	13.5505	0.148775	0.141611		O95166	GABARAP	13.7669	13.7445	0.022372	0.737605
O95167	NDUFA3	14.4885	14.3192	0.169278	0.0752473		O95167	NDUFA3	14.5169	14.2544	0.262444	0.0541515
O95168	NDUFB4	15.9895	15.865	0.124532	0.461099		O95168	NDUFB4	15.8711	15.8197	0.0513708	0.72614
O95169	NDUFB8	14.1875	14.1538	0.0337801	0.760581		O95169	NDUFB8	14.2507	14.0882	0.162585	0.0113624
O95178	NDUFB2	16.1261	15.3224	0.803662	0.10774		O95178	NDUFB2	15.9292	15.744	0.185212	0.345248
O95182	NDUFA7	15.7539	15.5274	0.226459	0.0033429		O95182	NDUFA7	15.8074	15.6416	0.165816	0.0117995
O95185	UNC5C	14.7113	14.5796	0.131709	0.402686		O95185	UNC5C	14.7439	14.6325	0.111444	0.488947
O95197	RTN3	17.0889	16.9139	0.175027	0.187086		O95197	RTN3	17.0148	16.9221	0.0927402	0.248589
O95202	LETM1	17.0446	16.9597	0.0848956	0.194908		O95202	LETM1	16.9946	16.9488	0.0458505	0.142965
O95208	EPN2	14.0167	14.1024	-0.0857375	0.273424		O95208	EPN2	13.8923	13.9253	-0.0330411	0.768837
O95210	STBD1	16.2848	16.3332	-0.0483681	0.558081		O95210	STBD1	16.2448	16.0691	0.175687	0.0632944
O95214	LEPROTL1	13.6105	13.6384	-0.0278642	0.79319		O95214	LEPROTL1	13.6104	13.5776	0.0328448	0.73875
O95218	ZRANB2	16.813	16.8025	0.0105162	0.799135		O95218	ZRANB2	16.825	16.7432	0.0818024	0.0131979
O95219	SNX4	14.9743	14.8971	0.0772564	0.418645		O95219	SNX4	15.0837	15.0945	-0.0108115	0.863583
O95232	LUC7L3	15.652	15.7103	-0.0583045	0.201056		O95232	LUC7L3	15.6286	15.676	-0.0473217	0.213192
O95237	LRAT	13.2138	12.9928	0.221017	0.398381		O95237	LRAT	12.8555	12.9283	-0.0727965	0.54202
O95248	SBF1	13.8163	13.906	-0.0896633	0.247613		O95248	SBF1	14.0868	14.1389	-0.052075	0.19139
O95249	GOSR1	13.1286	12.8041	0.324539	0.114225		O95249	GOSR1	13.1531	13.1535	-0.000443867	0.99614
O95251	KAT7	13.1833	13.3975	-0.214165	0.00498596		O95251	KAT7	13.0448	13.2358	-0.191017	0.00720844
O95255	ABCC6	15.9867	15.8238	0.16291	0.00443135		O95255	ABCC6	15.4556	15.7747	-0.319164	0.234325
O95260	ATE1	14.4581	14.432	0.0261555	0.295819		O95260	ATE1	14.4219	14.5082	-0.0862682	0.153092
O95292	VAPB	16.0723	16.0535	0.0187895	0.753499		O95292	VAPB	16.1431	16.2043	-0.0612068	0.0458259
O95295	SNAPIN	14.4562	14.3673	0.0889316	0.0803072		O95295	SNAPIN	14.3882	14.4283	-0.0400361	0.62104
O95297	MPZL1	13.8818	14.0228	-0.141021	0.439029		O95297	MPZL1	13.9785	14.0579	-0.07942	0.171694
O95298	NDUFC2	15.8761	15.5986	0.277533	0.137023		O95298	NDUFC2	15.7281	15.7509	-0.0228425	0.845916
O95299	NDUFA10	17.1013	16.978	0.123324	0.0936962		O95299	NDUFA10	17.0908	16.9773	0.11347	0.00523465
O95302	FKBP9	16.502	16.353	0.14903	0.0862174		O95302	FKBP9	16.2207	16.1345	0.0861491	0.366681
O95319	CELF2	13.6773	13.8071	-0.129836	0.304233		O95319	CELF2	13.78	13.932	-0.152017	0.0896694
O95336	PGLS	16.4957	16.3336	0.162169	0.140063		O95336	PGLS	16.6152	16.6197	-0.00456973	0.954293
O95342	ABCB11	12.3673	12.7422	-0.374881	0.101512		O95342	ABCB11	12.4687	12.3057	0.162969	0.188819
O95343	SIX3	13.4908	13.7454	-0.254609	0.642955		O95343	SIX3	13.0385	13.5441	-0.50559	0.0351267
O95347	SMC2	7.10251	9.05885	-1.95635	0.404094		O95347	SMC2	7.7406	6.92764	0.812964	0.70523
O95352	ATG7	12.7343	13.0096	-0.275299	0.290366		O95352	ATG7	13.1091	13.1292	-0.0200518	0.795907
O95372	LYPLA2	14.711	14.8034	-0.0923748	0.112128		O95372	LYPLA2	14.8906	15.0883	-0.197717	0.015189
O95373	IPO7	15.9444	15.8758	0.068615	0.349197		O95373	IPO7	15.8761	15.8685	0.00757163	0.886386
O95376	ARIH2	12.2482	12.316	-0.0678313	0.216383		O95376	ARIH2	12.1911	12.3293	-0.138257	0.0283271
O95379	TNFAIP8	14.7389	14.7306	0.00831532	0.861423		O95379	TNFAIP8	14.5002	14.5771	-0.0769389	0.524658
O95394	PGM3	16.4551	16.4927	-0.037672	0.604929		O95394	PGM3	16.6981	16.7977	-0.0996241	0.0426218
O95396	MOCS3	12.6735	12.8872	-0.213751	0.229377		O95396	MOCS3	12.7047	13.0715	-0.366821	0.0189362
O95400	CD2BP2	14.7324	14.5603	0.172139	0.0149949		O95400	CD2BP2	14.5883	14.6464	-0.0580416	0.595195
O95406	CNIH1	10.3147	11.0023	-0.687541	0.228341		O95406	CNIH1	10.8236	10.7447	0.07883	0.795572
O95425	SVIL	13.33	13.3095	0.0204802	0.972937		O95425	SVIL	12.8424	12.671	0.171394	0.360454
O95429	BAG4	13.6666	13.7186	-0.0520313	0.673816		O95429	BAG4	13.6919	13.4503	0.241606	0.0311367
O95433	AHSA1	17.2546	17.2017	0.052845	0.617367		O95433	AHSA1	17.2437	17.2841	-0.0404083	0.112338
O95453	PARN	13.7113	13.7663	-0.0549951	0.502197		O95453	PARN	13.6016	13.6999	-0.0982789	0.0576797
O95456	PSMG1	14.6866	14.7143	-0.0277071	0.703577		O95456	PSMG1	14.5721	14.7789	-0.206766	0.21599
O95470	SGPL1	14.7313	14.6366	0.0946941	0.266434		O95470	SGPL1	14.5681	14.5412	0.0268442	0.634702
O95476	CTDNEP1	15.0299	14.5834	0.446459	0.0328362		O95476	CTDNEP1	14.8996	14.6735	0.226171	0.0708038
O95477	ABCA1	7.84119	7.92747	-0.086281	0.0576689		O95477	ABCA1	7.42074	7.67821	-0.257473	0.248491
O95478	NSA2	12.7965	12.9108	-0.114373	0.483015		O95478	NSA2	12.5254	12.9972	-0.471734	0.28637
O95479	H6PD	15.29	15.179	0.110972	0.0941028		O95479	H6PD	15.3182	15.258	0.0601999	0.477011
O95486	SEC24A	14.2354	14.3631	-0.127674	0.00929373		O95486	SEC24A	14.096	14.3763	-0.280321	0.0964963
O95487	SEC24B	15.8943	15.852	0.0422406	0.540562		O95487	SEC24B	15.8563	15.9683	-0.111975	0.262831
O95490	ADGRL2	12.1169	12.1399	-0.0230285	0.763704		O95490	ADGRL2	11.4902	11.953	-0.462838	0.133308
O95562	SFT2D2	14.6443	14.3655	0.278797	0.0917958		O95562	SFT2D2	14.1982	14.2409	-0.0426455	0.760555
O95563	MPC2	11.5096	11.1642	0.345421	0.459604		O95563	MPC2	10.6648	10.961	-0.296122	0.591141
O95571	ETHE1	16.2852	16.0481	0.237117	0.000451399		O95571	ETHE1	16.2002	16.0315	0.168706	0.0165199
O95573	ACSL3	15.1345	15.044	0.0904965	0.203585		O95573	ACSL3	14.8917	14.8846	0.00707476	0.817802
O95602	POLR1A	12.7514	12.808	-0.0566883	0.168145		O95602	POLR1A	12.6586	12.831	-0.172366	0.0722215
O95613	PCNT	12.8265	12.9854	-0.158936	0.322341		O95613	PCNT	12.6152	12.901	-0.285818	0.0307942
O95630	STAMBP	16.0303	15.9418	0.0885246	0.111368		O95630	STAMBP	15.9318	15.9835	-0.0516837	0.677765
O95633	FSTL3	12.1231	12.2525	-0.129432	0.362715		O95633	FSTL3	11.1577	11.744	-0.586291	0.090277
O95639	CPSF4	14.3016	14.5064	-0.204784	0.0471337		O95639	CPSF4	14.155	14.3443	-0.189281	0.0478097
O95671	ASMTL	13.8256	13.6826	0.142982	0.105512		O95671	ASMTL	14.1071	14.0533	0.0538541	0.337662
O95674	CDS2	15.512	15.4535	0.0584836	0.361883		O95674	CDS2	15.5316	15.5046	0.0269435	0.399982
O95677	EYA4	12.5977	13.3422	-0.744459	0.376731		O95677	EYA4	13.1725	13.4131	-0.24061	0.142553
O95684	CEP43	8.82987	10.0128	-1.18292	0.0416545		O95684	CEP43	8.83225	9.54071	-0.708464	0.155618
O95707	POP4	13.2671	13.2269	0.0402379	0.767451		O95707	POP4	12.9435	13.2939	-0.350336	0.00239494
O95716	RAB3D	13.6839	13.6253	0.0586936	0.329402		O95716	RAB3D	13.8867	13.9487	-0.061947	0.67903
O95721	SNAP29	15.644	15.5328	0.111212	0.0121098		O95721	SNAP29	15.6312	15.656	-0.0247701	0.516112
O95747	OXSR1	17.2067	17.1061	0.100625	0.00624472		O95747	OXSR1	17.2175	17.2356	-0.0180907	0.804824
O95749	GGPS1	14.2269	14.2976	-0.0707872	0.657329		O95749	GGPS1	14.2169	14.4298	-0.212874	0.153225
O95757	HSPA4L	16.4485	16.3094	0.139003	0.098482		O95757	HSPA4L	16.0901	16.1566	-0.0665005	0.0843332
O95758	PTBP3	14.7564	15.1537	-0.397309	0.0491511		O95758	PTBP3	14.6229	14.8681	-0.245216	0.0419809
O95772	STARD3NL	14.9232	14.9319	-0.00875163	0.886969		O95772	STARD3NL	14.655	14.6229	0.0321214	0.710588
O95777	LSM8	16.1844	16.0425	0.141897	0.00525153		O95777	LSM8	16.1525	16.1062	0.0462144	0.316698
O95780;Q14588;Q86V71;Q9NYT6	ZNF682;ZNF234;ZNF429;ZNF226	10.9314	10.5621	0.369256	0.0411852		O95780;Q14588;Q86V71;Q9NYT6	ZNF682;ZNF234;ZNF429;ZNF226	10.6895	10.6834	0.00616506	0.974561
O95782	AP2A1	17.1312	17.0253	0.105914	0.0209295		O95782	AP2A1	17.0837	17.047	0.0366396	0.557984
O95785	WIZ	14.0062	14.0085	-0.00227713	0.964822		O95785	WIZ	14.0507	14.2628	-0.212108	0.183832
O95786	DDX58	11.2613	11.3573	-0.0959833	0.198118		O95786	DDX58	11.2529	11.239	0.0138706	0.900814
O95793	STAU1	15.5119	15.3907	0.121167	0.0281934		O95793	STAU1	15.3868	15.3867	5.46314e-05	0.999275
O95807	TMEM50A	13.1564	12.8758	0.280547	0.0680367		O95807	TMEM50A	12.6252	12.9245	-0.299313	0.0735442
O95810	CAVIN2	12.6577	12.7014	-0.0436783	0.682511		O95810	CAVIN2	12.4573	12.2234	0.233905	0.254693
O95816	BAG2	14.8963	14.7616	0.13466	0.233518		O95816	BAG2	14.6488	14.6062	0.0426788	0.276858
O95817	BAG3	15.79	15.79	-4.792e-05	0.999198		O95817	BAG3	15.6591	15.6997	-0.0405475	0.485645
O95819	MAP4K4	14.7044	14.7453	-0.0409877	0.299045		O95819	MAP4K4	14.7177	14.803	-0.0853007	0.0575762
O95822	MLYCD	16.503	16.1966	0.306369	0.0714359		O95822	MLYCD	16.2409	16.1182	0.122692	0.0943218
O95825	CRYZL1	14.091	13.921	0.170057	0.00240548		O95825	CRYZL1	14.0441	14.0083	0.0358229	0.455229
O95831	AIFM1	18.3142	18.1424	0.171799	0.0443023		O95831	AIFM1	18.2732	18.1534	0.119789	0.00468248
O95832	CLDN1	12.6623	12.5924	0.0699577	0.819289		O95832	CLDN1	11.3938	11.954	-0.560231	0.184344
O95834	EML2	13.2557	12.9627	0.293031	0.0145202		O95834	EML2	13.2334	13.2434	-0.00994655	0.894659
O95837	GNA14	15.4951	15.9674	-0.472304	0.100023		O95837	GNA14	14.6295	15.6069	-0.977383	0.00548205
O95848	NUDT14	15.2124	15.428	-0.215567	0.186773		O95848	NUDT14	15.5193	15.6367	-0.117355	0.150859
O95857	TSPAN13	10.7542	12.2943	-1.5401	0.504324		O95857	TSPAN13	10.1331	10.4112	-0.278105	0.722985
O95861	BPNT1	16.883	16.8058	0.0772071	0.359918		O95861	BPNT1	16.9162	16.9682	-0.052009	0.555798
O95864	FADS2	14.2266	14.7082	-0.481574	0.0167012		O95864	FADS2	14.4563	14.8574	-0.401162	0.00709979
O95865	DDAH2	17.8215	17.7715	0.0499649	0.343984		O95865	DDAH2	17.8014	17.908	-0.106642	0.234386
O95870	ABHD16A	14.5425	14.3819	0.160634	0.295858		O95870	ABHD16A	14.0063	14.1665	-0.160272	0.0377504
O95881	TXNDC12	15.7397	15.5634	0.176317	0.115093		O95881	TXNDC12	15.6615	15.6336	0.0278664	0.750738
O95907	SLC16A8	14.3466	14.1554	0.191187	0.403555		O95907	SLC16A8	14.6383	14.6303	0.00801686	0.927692
O95967	EFEMP2	12.6989	12.2921	0.406883	0.393024		O95967	EFEMP2	11.8534	12.189	-0.33552	0.48136
O95983	MBD3	13.6992	13.6492	0.0500581	0.557229		O95983	MBD3	13.7375	13.6058	0.131677	0.159372
O95989	NUDT3	14.1855	14.16	0.0255761	0.914195		O95989	NUDT3	14.1926	14.2787	-0.086089	0.563231
O95999	BCL10	14.397	14.2686	0.12833	0.272324		O95999	BCL10	14.2014	14.2073	-0.00594207	0.95221
O96000	NDUFB10	15.2066	15.2775	-0.070859	0.0521084		O96000	NDUFB10	15.2139	15.1957	0.0182642	0.543293
O96005	CLPTM1	15.5314	15.5226	0.00879884	0.832598		O96005	CLPTM1	15.4995	15.56	-0.0604495	0.144351
O96008	TOMM40	15.4617	15.3553	0.106367	0.00578077		O96008	TOMM40	15.403	15.2139	0.189113	0.425863
O96011	PEX11B	14.9254	14.4483	0.477101	0.0346507		O96011	PEX11B	14.5887	14.3989	0.189803	0.0860806
O96013	PAK4	14.9465	14.9751	-0.0285943	0.451409		O96013	PAK4	15.3782	15.3574	0.0207856	0.332497
O96019	ACTL6A	16.3262	16.4337	-0.107512	0.00927021		O96019	ACTL6A	16.531	16.5968	-0.0658027	0.164158
P00156	MT-CYB	13.3766	13.4523	-0.0757054	0.780964		P00156	MT-CYB	13.1071	13.2131	-0.10599	0.703186
P00167	CYB5A	15.3639	15.4313	-0.0674193	0.315674		P00167	CYB5A	15.4249	15.4449	-0.019974	0.661923
P00338	LDHA	20.4519	20.4451	0.00686789	0.938029		P00338	LDHA	20.0271	20.0489	-0.021749	0.599384
P00352	ALDH1A1	17.4629	17.4264	0.0364742	0.291851		P00352	ALDH1A1	16.7902	16.9242	-0.133999	0.022241
P00367	GLUD1	16.8603	16.6765	0.183816	0.0204801		P00367	GLUD1	16.9196	16.801	0.118603	0.144143
P00374	DHFR	12.5091	11.8591	0.650048	0.201586		P00374	DHFR	12.5538	12.0013	0.552481	0.122769
P00387	CYB5R3	17.3728	17.3145	0.0582776	0.325778		P00387	CYB5R3	17.3821	17.3388	0.0432445	0.419575
P00390	GSR	17.0125	17.0822	-0.0697398	0.0700741		P00390	GSR	16.9277	16.9588	-0.0311159	0.699557
P00403	MT-CO2	17.9764	17.9299	0.0465403	0.799972		P00403	MT-CO2	17.8666	17.8886	-0.0220391	0.874856
P00414	MT-CO3	14.4432	14.4098	0.0333884	0.481257		P00414	MT-CO3	14.3052	14.139	0.166163	0.0461243
P00441	SOD1	17.9736	18.204	-0.230394	0.0412191		P00441	SOD1	18.2921	18.4765	-0.184402	0.0112515
P00450	CP	11.8693	12.0647	-0.195422	0.358142		P00450	CP	11.332	10.9723	0.359715	0.172961
P00451	F8	12.8317	12.8224	0.00927591	0.936751		P00451	F8	12.7861	12.74	0.0461053	0.512481
P00491	PNP	13.7121	13.8012	-0.0890837	0.445274		P00491	PNP	13.9243	13.9567	-0.0323511	0.564732
P00492	HPRT1	16.9162	16.8356	0.0806608	0.457465		P00492	HPRT1	16.9038	16.9049	-0.00110299	0.984971
P00505	GOT2	18.133	17.9995	0.133463	0.175002		P00505	GOT2	18.1406	17.9713	0.169267	0.0307726
P00519	ABL1	13.0139	13.4613	-0.447476	0.325151		P00519	ABL1	12.4802	12.7275	-0.247243	0.498745
P00533	EGFR	14.8282	14.9643	-0.13615	0.127292		P00533	EGFR	14.4354	14.6866	-0.251156	0.0220363
P00558	PGK1	20.0355	20.0018	0.0337043	0.621899		P00558	PGK1	20.0979	20.1209	-0.0229669	0.528688
P00568	AK1	15.7973	15.6955	0.101731	0.287915		P00568	AK1	15.9089	15.9092	-0.000308174	0.994004
P00736	C1R	10.9456	11.7555	-0.809889	0.0574051		P00736	C1R	9.35964	10.6811	-1.32146	0.18288
P00750	PLAT	13.2773	12.4314	0.845949	0.0257787		P00750	PLAT	13.4156	12.997	0.418603	0.010583
P00813	ADA	15.2172	15.1492	0.0680277	0.388123		P00813	ADA	15.2143	15.2527	-0.0383542	0.530281
P00846	MT-ATP6	13.7457	13.7794	-0.0337442	0.792802		P00846	MT-ATP6	13.7114	13.5139	0.197523	0.335361
P00918	CA2	15.1229	15.1926	-0.0697031	0.539147		P00918	CA2	15.5009	15.6133	-0.112337	0.0129644
P00966	ASS1	13.9671	13.7848	0.182292	0.059596		P00966	ASS1	12.7758	12.7587	0.0171601	0.899975
P01024	C3	11.3188	11.3169	0.0019042	0.905186		P01024	C3	11.3387	11.3256	0.0130574	0.179341
P01034	CST3	14.8923	15.085	-0.192656	0.514762		P01034	CST3	15.3198	15.2702	0.0495507	0.259258
P01111	NRAS	14.8659	14.6442	0.221665	0.0625179		P01111	NRAS	14.8739	14.9654	-0.0915373	0.521828
P01112	HRAS	13.8181	13.4505	0.367587	0.103367		P01112	HRAS	13.8246	13.6581	0.166543	0.00375366
P01116	KRAS	15.9163	15.9382	-0.0219724	0.845685		P01116	KRAS	16.0901	16.074	0.0160904	0.446071
P01130	LDLR	11.8519	12.1821	-0.330218	0.027758		P01130	LDLR	12.104	12.1488	-0.0448337	0.824212
P01135	TGFA	13.9186	13.4411	0.477525	0.16787		P01135	TGFA	14.0542	14.0715	-0.0173468	0.893977
P01137	TGFB1	10.1104	10.1693	-0.0588814	0.351447		P01137	TGFB1	9.66295	9.54497	0.11798	0.503083
P01889	HLA-B	15.6366	15.603	0.0336227	0.836845		P01889	HLA-B	16.1341	16.117	0.0170855	0.755644
P01893	HLA-H	12.3804	12.3849	-0.00444118	0.951511		P01893	HLA-H	13.3111	13.2761	0.0349855	0.711726
P02452	COL1A1	16.5464	16.8698	-0.323475	0.0272598		P02452	COL1A1	15.7575	16.1326	-0.375114	0.0470031
P02461	COL3A1	14.6889	15.0373	-0.348401	0.152315		P02461	COL3A1	13.1711	13.4655	-0.29438	0.0835969
P02462	COL4A1	15.3848	15.2787	0.106069	0.403062		P02462	COL4A1	15.031	14.9743	0.0566513	0.459215
P02489	CRYAA	18.552	18.3246	0.227418	0.0337745		P02489	CRYAA	17.8385	17.9021	-0.0636386	0.466474
P02511	CRYAB	19.7645	19.6726	0.0918589	0.146506		P02511	CRYAB	18.8488	18.829	0.0197637	0.651004
P02538;P48668;SWISS-PROT:P02538;SWISS-PROT:P04259;SWISS-PROT:P48668	KRT6A;KRT6C;;;	13.642	13.3515	0.290549	0.249129		P02538;P48668;SWISS-PROT:P02538;SWISS-PROT:P04259;SWISS-PROT:P48668	KRT6A;KRT6C;;;	13.23	13.2293	0.000777368	0.996555
P02545	LMNA	20.2282	20.1317	0.0965185	0.377153		P02545	LMNA	20.0311	20.0113	0.0197866	0.458987
P02649	APOE	17.4464	17.2975	0.148897	0.189974		P02649	APOE	17.3559	17.3252	0.0306933	0.583639
P02656	APOC3	6.82472	6.48406	0.340658	0.170601		P02656	APOC3	6.57765	6.85934	-0.281689	0.292018
P02751	FN1	17.0796	17.01	0.0695825	0.470555		P02751	FN1	16.3941	16.4297	-0.0356005	0.671571
P02765	AHSG	12.6249	12.4493	0.175685	0.543714		P02765	AHSG	12.615	12.3743	0.240735	0.295525
P02766	TTR	14.4495	14.5122	-0.0627406	0.644424		P02766	TTR	13.7874	13.9801	-0.192749	0.509975
P02786	TFRC	16.627	16.5921	0.0348811	0.817044		P02786	TFRC	16.3134	16.2606	0.0528079	0.56821
P02787	TF	12.5801	12.7374	-0.157255	0.526215		P02787	TF	12.7335	12.8913	-0.157855	0.151143
P02794	FTH1	15.3224	15.3171	0.00537443	0.917949		P02794	FTH1	15.2627	15.5724	-0.309633	0.0192894
P02795	MT2A	16.4592	16.355	0.104201	0.616411		P02795	MT2A	16.2583	16.1911	0.0672152	0.631151
P03886	MT-ND1	9.1444	9.2128	-0.0683973	0.675286		P03886	MT-ND1	8.61339	9.87402	-1.26063	0.220675
P03891	MT-ND2	14.0564	13.066	0.990315	0.1465		P03891	MT-ND2	13.7699	13.7617	0.0081847	0.989333
P03897	MT-ND3	14.9024	14.9134	-0.0110097	0.938133		P03897	MT-ND3	14.7301	14.8243	-0.0941271	0.70667
P03905	MT-ND4	17.1971	16.8522	0.344851	0.0110588		P03905	MT-ND4	17.0794	17.0019	0.0775367	0.659671
P03915	MT-ND5	13.1828	13.169	0.0137627	0.894659		P03915	MT-ND5	12.9017	13.2025	-0.300805	0.173044
P03923	MT-ND6	16.4091	16.1137	0.295419	0.0876614		P03923	MT-ND6	16.2962	16.1171	0.179071	0.00429116
P03928	MT-ATP8	15.9515	15.7429	0.20867	0.162271		P03928	MT-ATP8	15.9713	15.9926	-0.021327	0.722667
P03951	F11	16.667	16.5354	0.131615	0.285997		P03951	F11	16.0292	16.2962	-0.266974	0.136773
P04040	CAT	15.6645	15.4381	0.226398	0.0741142		P04040	CAT	15.5512	15.4032	0.147985	0.0674003
P04049	RAF1	13.2571	13.2667	-0.0095985	0.933938		P04049	RAF1	13.2863	13.3968	-0.110534	0.284073
P04062	GBA	16.496	16.2526	0.243368	0.159911		P04062	GBA	16.1161	16.0454	0.0707269	0.451285
P04066	FUCA1	14.122	13.8865	0.23549	0.0411264		P04066	FUCA1	13.9829	13.9343	0.0486076	0.738144
P04075	ALDOA	21.7005	21.7595	-0.0590096	0.327488		P04075	ALDOA	21.7985	21.8933	-0.0948323	0.0179687
P04080	CSTB	17.0578	17.0456	0.0121565	0.895842		P04080	CSTB	17.0822	17.2105	-0.128352	0.109841
P04083	ANXA1	18.346	18.347	-0.00102282	0.98351		P04083	ANXA1	18.2432	18.3115	-0.0682738	0.252313
P04114	APOB	16.1515	17.2723	-1.12079	0.378033		P04114	APOB	16.1087	15.9388	0.169809	0.682218
P04156	PRNP	12.2764	12.2303	0.0460084	0.807783		P04156	PRNP	12.3572	12.244	0.113199	0.50132
P04179	SOD2	14.1737	14.0202	0.153444	0.590459		P04179	SOD2	14.0844	13.8579	0.226545	0.150789
P04181	OAT	15.0946	15.0683	0.0262978	0.771983		P04181	OAT	14.8958	15.0258	-0.130008	0.393986
P04264	KRT1	16.778	15.6621	1.11588	0.437731		P04264	KRT1	15.2958	14.8786	0.417254	0.514684
P04271	S100B	11.1839	11.2248	-0.0409592	0.393959		P04271	S100B	11.188	11.1919	-0.00390087	0.418223
P04275	VWF	13.4333	13.2956	0.137645	0.679184		P04275	VWF	13.0493	13.3298	-0.280478	0.133447
P04350	TUBB4A	17.2098	17.3217	-0.111908	0.535384		P04350	TUBB4A	17.6591	17.7161	-0.0569717	0.585324
P04406	GAPDH	21.5782	21.6189	-0.0407052	0.793397		P04406	GAPDH	21.6471	21.747	-0.0999363	0.243406
P04424	ASL	13.3436	13.0604	0.283284	0.0394855		P04424	ASL	13.1969	13.2961	-0.099274	0.597971
P04439	HLA-A	16.8611	16.8624	-0.00124789	0.9911		P04439	HLA-A	17.2917	17.1637	0.128066	0.0249477
P04626	ERBB2	12.4247	12.5777	-0.152978	0.219672		P04626	ERBB2	12.4026	12.4992	-0.0966561	0.0940671
P04632	CAPNS1	17.9254	17.8528	0.072576	0.534903		P04632	CAPNS1	17.9496	17.9698	-0.0201146	0.715971
P04733	MT1F	5.91004	5.66119	0.248847	0.469387		P04733	MT1F	3.31501	4.23603	-0.92102	0.0517642
P04792	HSPB1	20.0563	19.904	0.152259	0.0132572		P04792	HSPB1	19.8487	19.7874	0.0613112	0.26205
P04843	RPN1	19.1485	19.0473	0.101273	0.365096		P04843	RPN1	19.0782	19.0372	0.0410698	0.508419
P04844	RPN2	18.1611	18.0703	0.0908046	0.215972		P04844	RPN2	18.1195	18.0411	0.0784503	0.0162394
P04899	GNAI2	17.2614	17.202	0.05935	0.157151		P04899	GNAI2	17.122	17.0105	0.111489	0.0381992
P04920	SLC4A2	14.4626	14.7505	-0.287911	0.0271483		P04920	SLC4A2	14.6741	14.7771	-0.103016	0.22393
P05023	ATP1A1	17.7598	17.8103	-0.0505228	0.176188		P05023	ATP1A1	17.8582	17.8937	-0.0355091	0.34676
P05026	ATP1B1	16.9017	16.8658	0.0359378	0.646989		P05026	ATP1B1	17.2692	17.2683	0.000819611	0.989223
P05067	APP	15.1597	15.3253	-0.165562	0.346454		P05067	APP	14.9151	15.155	-0.239878	0.000873947
P05091	ALDH2	18.3382	18.1966	0.141532	0.0905147		P05091	ALDH2	18.2394	18.1844	0.054987	0.494489
P05114	HMGN1	17.6966	17.8162	-0.119675	0.103391		P05114	HMGN1	17.3625	17.4694	-0.106854	0.0338893
P05121	SERPINE1	13.709	13.9569	-0.247872	0.0315079		P05121	SERPINE1	13.2478	13.6967	-0.448905	0.054519
P05141	SLC25A5	17.3408	17.0646	0.276114	0.109337		P05141	SLC25A5	17.0344	16.763	0.271471	0.0209501
P05156	CFI	12.7819	13.2427	-0.460852	0.161413		P05156	CFI	12.9768	12.9573	0.0195793	0.962008
P05161	ISG15	11.6647	11.5603	0.104444	0.708638		P05161	ISG15	10.4613	10.3395	0.121864	0.6876
P05165	PCCA	16.4944	16.4064	0.0880699	0.126419		P05165	PCCA	16.3227	16.2274	0.0952805	0.151291
P05166	PCCB	15.549	15.424	0.124988	0.0259998		P05166	PCCB	15.4181	15.3637	0.0544642	0.162344
P05198	EIF2S1	17.408	17.3809	0.0270615	0.445445		P05198	EIF2S1	17.3537	17.2738	0.0799615	0.158144
P05204	HMGN2	18.539	18.5616	-0.0226083	0.869612		P05204	HMGN2	18.2413	18.6532	-0.411924	0.172814
P05362	ICAM1	15.0059	14.8845	0.121419	0.0635071		P05362	ICAM1	15.2111	15.1328	0.0782723	0.0791485
P05386	RPLP1	17.2004	17.25	-0.0496278	0.630443		P05386	RPLP1	16.7268	17.2111	-0.484328	0.31088
P05387	RPLP2	18.4737	18.5279	-0.0541944	0.0842161		P05387	RPLP2	18.4632	18.4658	-0.00259345	0.953434
P05388	RPLP0	19.6901	19.6017	0.0883985	0.176599		P05388	RPLP0	19.5915	19.5668	0.0246503	0.736318
P05413	FABP3	18.0649	17.9095	0.155409	0.258549		P05413	FABP3	18.2387	18.2431	-0.00438527	0.964967
P05455	SSB	18.6849	18.6824	0.00246239	0.966883		P05455	SSB	18.6989	18.6872	0.0116948	0.812901
P05556	ITGB1	18.0278	18.0772	-0.0493498	0.665374		P05556	ITGB1	17.9389	17.9603	-0.0213762	0.640412
P05771	PRKCB	15.7039	15.7133	-0.00937987	0.780513		P05771	PRKCB	15.7034	15.7962	-0.0928327	0.329842
P05783	KRT18	20.8416	20.775	0.0666218	0.102977		P05783	KRT18	20.5602	20.483	0.0772097	0.015323
P05787;SWISS-PROT:P05787	KRT8;	23.1815	23.1155	0.0659871	0.0244747		P05787;SWISS-PROT:P05787	KRT8;	23.1096	23.035	0.0746204	0.00172538
P05976	MYL1	11.7142	11.8114	-0.0971808	0.590753		P05976	MYL1	11.9555	11.8392	0.11635	0.357171
P05997	COL5A2	14.442	14.6598	-0.217833	0.072124		P05997	COL5A2	13.8085	14.077	-0.268521	0.0820588
P06132	UROD	14.9474	14.8936	0.0537133	0.622467		P06132	UROD	15.022	15.0284	-0.00634071	0.954379
P06213	INSR	12.9653	13.5711	-0.605786	0.065814		P06213	INSR	13.5179	13.7399	-0.221974	0.0205645
P06241	FYN	12.5165	12.1659	0.350647	0.0674885		P06241	FYN	11.978	11.899	0.0790375	0.680439
P06280	GLA	12.6239	12.4576	0.166336	0.00267675		P06280	GLA	12.4682	12.1273	0.340904	0.0908727
P06396	GSN	17.5479	17.8425	-0.294622	0.0054572		P06396	GSN	17.5058	17.6266	-0.120785	0.209307
P06400	RB1	13.155	13.2786	-0.123604	0.295476		P06400	RB1	12.9953	13.0898	-0.0944676	0.267138
P06454	PTMA	21.2205	21.2516	-0.0310893	0.812156		P06454	PTMA	21.2837	21.3389	-0.0552126	0.0738315
P06493	CDK1	14.5594	14.519	0.0404425	0.599817		P06493	CDK1	14.3944	14.3718	0.0226945	0.808651
P06576	ATP5F1B	19.3885	19.3442	0.0443502	0.457698		P06576	ATP5F1B	19.4074	19.367	0.0404143	0.601331
P06703	S100A6	17.1697	17.1812	-0.0115101	0.970449		P06703	S100A6	16.9349	17.4154	-0.480474	0.0638702
P06730	EIF4E	15.4516	15.4304	0.0212734	0.907915		P06730	EIF4E	15.2813	15.5294	-0.248093	0.207982
P06733	ENO1	21.524	21.557	-0.0330625	0.664109		P06733	ENO1	21.5932	21.6696	-0.0764155	0.00804669
P06737	PYGL	15.821	15.7493	0.0717554	0.113771		P06737	PYGL	15.95	15.9978	-0.0478725	0.32703
P06744	GPI	18.4674	18.5263	-0.0589161	0.5453		P06744	GPI	18.6509	18.6821	-0.0311753	0.439075
P06748	NPM1	19.9237	19.9058	0.0179739	0.676855		P06748	NPM1	19.9337	19.8902	0.0434886	0.286434
P06753	TPM3	18.3986	18.3457	0.0528846	0.295209		P06753	TPM3	18.1201	18.1072	0.0128945	0.692391
P06756	ITGAV	16.6326	16.6621	-0.0295501	0.783095		P06756	ITGAV	16.7352	16.711	0.0242152	0.591864
P06858	LPL	9.40951	9.40951	8.88178e-16	1		P06858	LPL	9.35128	9.23484	0.116447	0.107142
P06865	HEXA	16.2567	16.086	0.170691	0.152488		P06865	HEXA	16.1315	16.1048	0.0266643	0.750713
P07099	EPHX1	17.0637	16.8891	0.174641	0.247764		P07099	EPHX1	16.9936	16.8486	0.145072	0.00208399
P07108	DBI	16.9827	17.009	-0.0262659	0.872192		P07108	DBI	17.0397	17.3887	-0.348966	0.0088112
P07195	LDHB	21.4943	21.4452	0.0491099	0.397374		P07195	LDHB	21.4848	21.4789	0.00592286	0.842747
P07199	CENPB	14.8845	14.9542	-0.0697186	0.36234		P07199	CENPB	14.8088	14.8096	-0.000759669	0.995877
P07203	GPX1	15.7141	15.5711	0.142944	0.214869		P07203	GPX1	15.56	15.7819	-0.221911	0.0601847
P07205	PGK2	12.9717	12.7595	0.212225	0.503971		P07205	PGK2	12.2067	13.1637	-0.956997	0.0566937
P07225	PROS1	13.3359	12.742	0.593869	0.0353502		P07225	PROS1	13.3489	13.0039	0.344972	0.0616706
P07237	P4HB	19.4905	19.3543	0.136137	0.175348		P07237	P4HB	19.4035	19.3345	0.0689686	0.281789
P07305	H1-0	15.5719	15.8399	-0.26803	0.297382		P07305	H1-0	14.9604	15.3154	-0.354964	0.00191659
P07311	ACYP1	14.9963	14.637	0.359368	0.0098786		P07311	ACYP1	14.9729	14.8514	0.121495	0.15435
P07333	CSF1R	10.6157	10.5328	0.082934	0.519719		P07333	CSF1R	10.4153	11.405	-0.989694	0.0896643
P07339	CTSD	19.2152	19.2737	-0.0584259	0.399798		P07339	CTSD	19.2705	19.392	-0.121474	0.376484
P07355	ANXA2	21.9302	21.9	0.0302024	0.324183		P07355	ANXA2	21.9531	21.9284	0.0247228	0.47043
P07384	CAPN1	16.548	16.461	0.086988	0.0994591		P07384	CAPN1	16.7044	16.696	0.00844438	0.783341
P07437	TUBB	21.1897	21.2816	-0.0919328	0.685462		P07437	TUBB	21.0068	21.2661	-0.259376	0.0327733
P07477;P07478;Q8NHM4;SWISS-PROT:P07477	PRSS1;PRSS2;PRSS3P2;	20.6579	19.9394	0.718522	0.26576		P07477;P07478;Q8NHM4;SWISS-PROT:P07477	PRSS1;PRSS2;PRSS3P2;	19.8996	20.0872	-0.187667	0.703267
P07585	DCN	12.2561	12.3232	-0.0671145	0.810487		P07585	DCN	11.9404	11.9372	0.00319371	0.98254
P07602	PSAP	17.533	17.5534	-0.0203791	0.790542		P07602	PSAP	17.4072	17.4196	-0.0123294	0.821861
P07686	HEXB	16.5889	16.3927	0.196145	0.0519957		P07686	HEXB	16.4253	16.4017	0.0236578	0.726244
P07711	CTSL	13.5801	13.8304	-0.25037	0.0203217		P07711	CTSL	13.5219	13.8017	-0.279826	0.00203139
P07737	PFN1	20.7536	20.7855	-0.0319738	0.573171		P07737	PFN1	20.5932	20.6827	-0.0895702	0.0485401
P07738	BPGM	13.8921	13.8408	0.0513005	0.496027		P07738	BPGM	13.7137	13.7642	-0.0504853	0.354686
P07741	APRT	16.037	15.8723	0.164686	0.102384		P07741	APRT	16.1633	16.2027	-0.0393367	0.749164
P07814	EPRS1	17.6673	17.6279	0.0394058	0.00851453		P07814	EPRS1	17.6104	17.6009	0.00946808	0.441622
P07858	CTSB	19.6007	19.7118	-0.111162	0.139088		P07858	CTSB	19.3451	19.4379	-0.092777	0.152333
P07900	HSP90AA1	19.7737	19.808	-0.0342894	0.509755		P07900	HSP90AA1	19.7972	19.8597	-0.0624305	9.09805e-05
P07902	GALT	13.4932	13.4806	0.0125604	0.883758		P07902	GALT	13.5276	13.7936	-0.265944	0.2602
P07910	HNRNPC	19.6445	19.4709	0.173545	0.0990761		P07910	HNRNPC	19.4664	19.3804	0.085953	0.0837953
P07919	UQCRH	15.8856	15.7447	0.140876	0.173773		P07919	UQCRH	15.8499	15.7728	0.0770978	0.172434
P07942	LAMB1	15.1878	15.1116	0.0761969	0.514199		P07942	LAMB1	14.8094	14.8737	-0.0642391	0.124744
P07947	YES1	12.4373	12.6762	-0.238916	0.294287		P07947	YES1	12.5137	12.7839	-0.270158	0.0098826
P07948	LYN	14.0308	13.8621	0.168696	0.199435		P07948	LYN	13.9593	13.956	0.00332587	0.978532
P07951	TPM2	11.5368	12.7107	-1.17395	0.406892		P07951	TPM2	12.6696	13.045	-0.37539	0.14212
P07954	FH	18.1539	17.9339	0.219979	0.037635		P07954	FH	18.1115	18.017	0.0944789	0.069429
P07992	ERCC1	13.8628	13.8264	0.0363493	0.647115		P07992	ERCC1	13.8856	13.8784	0.00722545	0.944086
P07996	THBS1	11.1248	11.5308	-0.406038	0.0744192		P07996	THBS1	10.4992	11.0822	-0.583009	0.175335
P08047	SP1	10.8973	11.6143	-0.717013	0.134502		P08047	SP1	10.191	11.2848	-1.09373	0.00307786
P08069	IGF1R	14.2879	14.3569	-0.0689597	0.321528		P08069	IGF1R	14.1831	14.1795	0.00361892	0.986359
P08133	ANXA6	19.0318	19.0269	0.00496674	0.898745		P08133	ANXA6	19.2737	19.2389	0.0347391	0.499447
P08134	RHOC	17.8267	17.7061	0.120616	0.0596594		P08134	RHOC	17.8785	17.7709	0.107637	0.173056
P08183	ABCB1	12.6796	12.8378	-0.158172	0.577104		P08183	ABCB1	12.8593	12.7984	0.0608384	0.546642
P08195	SLC3A2	19.6395	19.5893	0.050137	0.236828		P08195	SLC3A2	20.0747	20.0272	0.0474698	0.381022
P08236	GUSB	10.4561	10.4874	-0.0313206	0.957774		P08236	GUSB	8.98343	10.7397	-1.75631	0.156897
P08237	PFKM	15.7285	15.6937	0.0347512	0.0407937		P08237	PFKM	15.7536	15.8013	-0.047704	0.285112
P08238	HSP90AB1	21.6802	21.666	0.0141163	0.703912		P08238	HSP90AB1	21.7214	21.7319	-0.0105207	0.0232399
P08240	SRPRA	14.1064	14.0634	0.0429387	0.504511		P08240	SRPRA	14.0606	14.0006	0.0600401	0.318756
P08243	ASNS	13.3065	12.4392	0.867349	0.0102485		P08243	ASNS	12.7824	12.5218	0.260594	0.471637
P08253	MMP2	10.4085	10.4981	-0.0895711	0.844797		P08253	MMP2	9.73247	9.99492	-0.262442	0.290835
P08263;P09210	GSTA1;GSTA2	14.5143	13.8547	0.659663	0.219621		P08263;P09210	GSTA1;GSTA2	13.6426	13.6959	-0.0533159	0.878017
P08294	SOD3	12.7706	12.6852	0.0854108	0.522712		P08294	SOD3	11.3463	11.7359	-0.389619	0.0949719
P08397	HMBS	12.3056	12.6355	-0.329937	0.379415		P08397	HMBS	12.6743	12.8252	-0.15087	0.116754
P08559	PDHA1	18.1173	17.9414	0.175874	0.0422056		P08559	PDHA1	17.9607	17.8967	0.0639324	0.120144
P08572	COL4A2	14.1906	14.0743	0.116296	0.409367		P08572	COL4A2	13.7155	13.8502	-0.134712	0.295861
P08574	CYC1	15.8597	15.7251	0.134647	0.191856		P08574	CYC1	15.8365	15.7936	0.0428976	0.679479
P08579	SNRPB2	16.7634	16.7598	0.00368643	0.86486		P08579	SNRPB2	16.699	16.7194	-0.0203833	0.654263
P08581	MET	13.0094	13.22	-0.21065	0.137876		P08581	MET	13.1766	13.3084	-0.131743	0.155779
P08621	SNRNP70	18.0379	17.9629	0.0749998	0.208944		P08621	SNRNP70	18.023	17.9651	0.0578989	0.169984
P08648	ITGA5	12.9969	13.4069	-0.409935	0.156701		P08648	ITGA5	13.5673	13.6305	-0.0632496	0.635384
P08651	NFIC	13.5016	13.816	-0.314395	0.0869779		P08651	NFIC	13.281	13.7016	-0.420599	0.0558663
P08670	VIM	23.359	23.3478	0.0111799	0.791635		P08670	VIM	23.347	23.3423	0.00466674	0.84386
P08708	RPS17	17.2676	17.2768	-0.00915813	0.95338		P08708	RPS17	17.3926	17.2455	0.147084	0.155353
P08727	KRT19	15.928	16.1285	-0.200452	0.15901		P08727	KRT19	16.3328	16.389	-0.0561547	0.672678
P08729;TREMBL:Q3KNV1Q96GE1	KRT7;	14.2945	14.2156	0.0788262	0.50244		P08729;TREMBL:Q3KNV1Q96GE1	KRT7;	14.6217	14.2105	0.411241	0.176589
P08754	GNAI3	15.7582	15.7618	-0.00357294	0.936653		P08754	GNAI3	15.8033	15.7161	0.0872318	0.0401761
P08758	ANXA5	21.2641	21.2271	0.0370207	0.557815		P08758	ANXA5	21.2566	21.2702	-0.0135904	0.840025
P08865	RPSA	18.9692	18.9523	0.0169411	0.442311		P08865	RPSA	18.9457	18.929	0.0166942	0.520527
P08962	CD63	15.9972	15.9058	0.0914011	0.667855		P08962	CD63	15.9616	15.7328	0.228831	0.0142254
P09001	MRPL3	13.8094	13.768	0.0413811	0.735621		P09001	MRPL3	13.7865	13.7074	0.0790195	0.411543
P09012	SNRPA	16.2006	16.1952	0.00539541	0.965982		P09012	SNRPA	16.0579	15.9748	0.0831637	0.206962
P09038	FGF2	15.7623	15.5461	0.216275	0.0875011		P09038	FGF2	15.5839	15.5801	0.00380815	0.967545
P09104	ENO2	19.0791	19.0847	-0.00559998	0.930607		P09104	ENO2	19.2472	19.2076	0.0396249	0.682137
P09110	ACAA1	15.9086	15.6155	0.293051	0.00427101		P09110	ACAA1	15.6915	15.4777	0.213787	0.155744
P09132	SRP19	14.4098	14.5344	-0.124556	0.251096		P09132	SRP19	14.5374	14.5741	-0.0366948	0.660866
P09211	GSTP1	19.9524	20.0309	-0.0784888	0.731844		P09211	GSTP1	20.1712	20.1432	0.0279868	0.531742
P09234	SNRPC	15.473	15.5492	-0.0762701	0.558987		P09234	SNRPC	15.4821	15.3681	0.114038	0.186736
P09382	LGALS1	17.587	17.5	0.0869217	0.126818		P09382	LGALS1	16.5664	16.572	-0.00560011	0.929924
P09417	QDPR	15.6172	15.4132	0.204024	0.100343		P09417	QDPR	15.886	15.9045	-0.0184956	0.913318
P09429	HMGB1	18.3156	18.3129	0.00268649	0.961627		P09429	HMGB1	18.3497	18.4051	-0.0553545	0.0307377
P09455	RBP1	17.7723	17.6562	0.1161	0.113987		P09455	RBP1	18.6997	18.6423	0.0574027	0.361423
P09471	GNAO1	13.0575	12.5627	0.494744	0.246068		P09471	GNAO1	12.9265	12.8692	0.0572633	0.797176
P09486	SPARC	17.1883	17.0874	0.100972	0.0581977		P09486	SPARC	16.646	16.595	0.0510712	0.551407
P09488	GSTM1	15.5099	15.2686	0.241343	0.0159519		P09488	GSTM1	15.5442	15.4994	0.0448438	0.16066
P09493	TPM1	19.9123	19.8599	0.0524406	0.498109		P09493	TPM1	19.6452	19.6566	-0.0114613	0.767085
P09496	CLTA	18.7547	18.6088	0.145896	0.0797969		P09496	CLTA	18.6311	18.6304	0.0006782	0.992246
P09497	CLTB	16.8687	16.7218	0.146935	0.0582005		P09497	CLTB	16.8133	16.731	0.0823509	0.0243083
P09525	ANXA4	16.273	16.3234	-0.0504684	0.670708		P09525	ANXA4	16.1339	16.2835	-0.149533	0.394849
P09543	CNP	17.3575	17.2007	0.156803	0.0752229		P09543	CNP	17.3413	17.318	0.0233443	0.533533
P09601	HMOX1	13.9717	13.8509	0.120819	0.654966		P09601	HMOX1	14.3079	14.5141	-0.206231	0.18705
P09619	PDGFRB	16.3342	16.3622	-0.028018	0.629109		P09619	PDGFRB	16.5059	16.5106	-0.00469153	0.918832
P09622	DLD	16.8404	16.7111	0.129255	0.057199		P09622	DLD	16.7339	16.6591	0.0748253	0.12605
P09651	HNRNPA1	20.5931	20.7354	-0.142314	0.0548697		P09651	HNRNPA1	20.6113	20.612	-0.000670566	0.991489
P09661	SNRPA1	17.5113	17.3437	0.16758	0.0908048		P09661	SNRPA1	17.4019	17.4128	-0.0108953	0.89829
P09668	CTSH	16.6195	16.6974	-0.0778828	0.444549		P09668	CTSH	16.4355	16.5475	-0.112044	0.412597
P09669	COX6C	15.0738	14.6961	0.377673	0.0839051		P09669	COX6C	14.82	14.6379	0.182094	0.368382
P09871	C1S	12.2943	12.3598	-0.0654888	0.806805		P09871	C1S	12.7206	12.5062	0.214458	0.197365
P09874	PARP1	16.5461	16.5515	-0.00538158	0.84542		P09874	PARP1	16.6909	16.6872	0.00365284	0.785599
P09936	UCHL1	19.6331	19.5976	0.0354452	0.641361		P09936	UCHL1	19.5188	19.6473	-0.128515	0.0041825
P09960	LTA4H	18.075	18.0208	0.0541792	0.597319		P09960	LTA4H	18.0605	18.1173	-0.0568453	0.353741
P09972	ALDOC	15.1186	15.1314	-0.0128508	0.868323		P09972	ALDOC	15.5956	15.7084	-0.112787	0.281346
P0C0L4	C4A	14.7872	15.0835	-0.296327	0.0343774		P0C0L4	C4A	14.7961	14.892	-0.0959793	0.133798
P0C0L5	C4B_2	4.93473	7.74355	-2.80882	0.141694		P0C0L5	C4B_2	4.56956	6.15208	-1.58252	0.192046
P0C0S5;Q71UI9	H2AZ1;H2AZ2	19.2337	18.9715	0.262275	0.297416		P0C0S5;Q71UI9	H2AZ1;H2AZ2	19.2189	19.0335	0.185389	0.644581
P0C7U0	ELFN1	11.4053	11.5183	-0.112918	0.478527		P0C7U0	ELFN1	11.7041	12.0639	-0.359805	0.142497
P0C870	JMJD7	12.0143	11.8771	0.137196	0.385953		P0C870	JMJD7	11.8294	12.1829	-0.353496	0.19316
P0CAP2	POLR2M	11.732	12.0498	-0.317819	0.385158		P0CAP2	POLR2M	11.5854	11.7609	-0.175471	0.321578
P0CG38	POTEI	20.7133	20.6695	0.0438318	0.827341		P0CG38	POTEI	20.7026	20.4652	0.237393	0.195979
P0CK96	SLC35E2B	12.6291	12.4341	0.194979	0.5829		P0CK96	SLC35E2B	12.52	12.79	-0.269985	0.423518
P0DI81;P0DI82	TRAPPC2;TRAPPC2B	12.4115	12.1678	0.243688	0.578945		P0DI81;P0DI82	TRAPPC2;TRAPPC2B	12.4746	12.4479	0.026732	0.909015
P0DJ07	PET100	12.2383	12.374	-0.135684	0.600272		P0DJ07	PET100	12.7036	12.5965	0.10707	0.204297
P0DJ93	SMIM13	13.5999	13.8414	-0.241498	0.173725		P0DJ93	SMIM13	13.2565	13.6475	-0.391025	0.000528047
P0DJD0;P0DJD1	RGPD1;RGPD2	12.4167	11.5119	0.904759	0.2833		P0DJD0;P0DJD1	RGPD1;RGPD2	12.2211	11.8172	0.403835	0.407132
P0DMM9;P0DMN0	SULT1A3;SULT1A4	12.5037	12.8418	-0.338092	0.0962798		P0DMM9;P0DMN0	SULT1A3;SULT1A4	12.2206	12.7235	-0.502896	0.0018425
P0DMV8;P0DMV9	HSPA1A;HSPA1B	22.8891	22.9073	-0.018116	0.636317		P0DMV8;P0DMV9	HSPA1A;HSPA1B	22.6959	22.7431	-0.0472178	0.109064
P0DP23;P0DP24;P0DP25	CALM1;CALM2;CALM3	19.5507	19.4952	0.0555401	0.161784		P0DP23;P0DP24;P0DP25	CALM1;CALM2;CALM3	19.7608	19.7532	0.00759833	0.860655
P0DPB6	POLR1D	14.1322	13.9591	0.173118	0.0637986		P0DPB6	POLR1D	13.926	14.1934	-0.267366	0.12209
P0DPH7;P0DPH8	TUBA3C;TUBA3D	12.9036	12.8367	0.0668949	0.836875		P0DPH7;P0DPH8	TUBA3C;TUBA3D	12.8771	12.8733	0.00380148	0.992352
P0DPP9;Q3ZM63	ETDB;ETDA	14.7463	14.556	0.190289	0.253957		P0DPP9;Q3ZM63	ETDB;ETDA	14.5553	14.7952	-0.239917	0.263312
P10109	FDX1	15.3382	14.9389	0.399312	0.00357286		P10109	FDX1	15.5633	15.4128	0.150542	0.420979
P10114	RAP2A	15.6032	15.5802	0.0230122	0.889578		P10114	RAP2A	15.814	15.7811	0.0328623	0.811649
P10155	RO60	16.3841	16.4063	-0.0221939	0.63253		P10155	RO60	16.3063	16.4126	-0.106212	0.0960355
P10176	COX8A	16.8112	16.781	0.0301967	0.903575		P10176	COX8A	16.6644	16.7712	-0.106745	0.137012
P10253	GAA	16.4244	16.409	0.0154061	0.799214		P10253	GAA	16.2387	16.2643	-0.0255601	0.761082
P10301	RRAS	14.6042	14.4371	0.167141	0.385507		P10301	RRAS	14.2176	14.1866	0.031027	0.573573
P10321	HLA-C	14.4591	14.1934	0.265684	0.21564		P10321	HLA-C	14.521	14.3793	0.14177	0.335552
P10398	ARAF	13.3911	13.3374	0.0537024	0.555326		P10398	ARAF	13.6462	13.6446	0.00156934	0.990505
P10412	H1-4	19.969	20.0743	-0.105329	0.560597		P10412	H1-4	20.1178	20.1406	-0.0227865	0.860187
P10415	BCL2	12.5949	12.2917	0.30322	0.364719		P10415	BCL2	12.2721	12.4499	-0.177765	0.637042
P10515	DLAT	17.138	16.852	0.28604	0.0839793		P10515	DLAT	16.9991	16.9388	0.060285	0.566925
P10586	PTPRF	13.0678	13.1606	-0.0928178	0.12571		P10586	PTPRF	13.0653	13.1866	-0.121304	0.0617847
P10589	NR2F1	14.522	14.611	-0.0890279	0.326875		P10589	NR2F1	13.8691	13.8551	0.0140088	0.853988
P10599	TXN	19.1064	18.8892	0.217237	0.0783342		P10599	TXN	19.1521	19.1116	0.0405246	0.651727
P10606	COX5B	18.0858	17.9163	0.169512	0.0474878		P10606	COX5B	18.075	18.0285	0.0464954	0.769945
P10619	CTSA	17.7232	17.7011	0.0220799	0.598894		P10619	CTSA	17.5687	17.5442	0.02451	0.650269
P10620	MGST1	17.2019	17.0676	0.13436	0.154724		P10620	MGST1	17.3619	17.3721	-0.0102327	0.849646
P10644	PRKAR1A	14.2634	14.2436	0.0197902	0.655306		P10644	PRKAR1A	14.0797	14.1784	-0.0987347	0.104276
P10746	UROS	11.8611	12.0932	-0.232136	0.108334		P10746	UROS	12.0829	12.3128	-0.229913	0.0867919
P10768	ESD	16.1864	16.1206	0.0657806	0.506297		P10768	ESD	16.3565	16.307	0.0495293	0.172821
P10809	HSPD1	20.8569	20.7448	0.112044	0.0678688		P10809	HSPD1	20.926	20.7738	0.152197	0.0021145
P10909	CLU	14.1114	14.0542	0.0571809	0.515868		P10909	CLU	13.8616	13.7077	0.153983	0.12729
P11021	HSPA5	20.9582	20.8938	0.064352	0.151144		P11021	HSPA5	20.8998	20.8846	0.0152103	0.747839
P11047	LAMC1	16.404	16.4379	-0.0339344	0.648327		P11047	LAMC1	15.9138	15.9528	-0.039044	0.624621
P11117	ACP2	15.595	15.526	0.0690689	0.348747		P11117	ACP2	15.5417	15.4979	0.0438435	0.565965
P11137	MAP2	15.4736	14.9645	0.509048	0.0748125		P11137	MAP2	14.0024	14.6725	-0.670095	0.258564
P11142	HSPA8	20.5752	20.6582	-0.0830169	0.206154		P11142	HSPA8	20.6621	20.6919	-0.0298399	0.016756
P11166	SLC2A1	20.6533	20.7813	-0.128029	0.0182837		P11166	SLC2A1	21.1746	21.2375	-0.0628798	0.556386
P11169;Q8TDB8	SLC2A3;SLC2A14	13.5155	13.302	0.213539	0.0459395		P11169;Q8TDB8	SLC2A3;SLC2A14	13.4451	13.636	-0.190956	0.276236
P11171	EPB41	16.5627	16.5991	-0.0364103	0.693448		P11171	EPB41	16.4831	16.5069	-0.023768	0.395773
P11172	UMPS	14.7207	14.6405	0.0802367	0.270789		P11172	UMPS	14.7764	14.7787	-0.00225517	0.987024
P11177	PDHB	18.0342	17.9247	0.109546	0.216251		P11177	PDHB	17.8626	17.8915	-0.0289045	0.800481
P11182	DBT	15.2598	15.0873	0.17254	0.157829		P11182	DBT	14.9194	15.0125	-0.0931459	0.42327
P11216	PYGB	17.4526	17.3526	0.100012	0.0244821		P11216	PYGB	17.2529	17.2765	-0.0236375	0.624652
P11217	PYGM	15.4094	15.282	0.127344	0.136073		P11217	PYGM	15.971	15.9376	0.0333191	0.680496
P11229	CHRM1	15.5381	15.4677	0.0703311	0.400383		P11229	CHRM1	15.4792	15.3732	0.106054	0.299797
P11233	RALA	15.0452	15.0229	0.0223188	0.715774		P11233	RALA	15.0372	14.9663	0.0708594	0.162742
P11234	RALB	12.8901	12.7854	0.10466	0.164596		P11234	RALB	12.7677	12.7584	0.0092911	0.957542
P11274	BCR	14.4862	14.362	0.124196	0.00194928		P11274	BCR	14.5623	14.5743	-0.0120175	0.858494
P11279	LAMP1	16.3907	16.3869	0.00382614	0.9731		P11279	LAMP1	16.0147	15.9832	0.0314977	0.761322
P11310	ACADM	16.9412	16.75	0.191266	0.0554792		P11310	ACADM	16.8103	16.7756	0.0346963	0.627197
P11362;P21802;P22455;P22607	FGFR1;FGFR2;FGFR4;FGFR3	12.828	12.8808	-0.0527986	0.209514		P11362;P21802;P22455;P22607	FGFR1;FGFR2;FGFR4;FGFR3	12.9072	12.8383	0.0689224	0.457362
P11387	TOP1	16.5203	16.3871	0.13321	0.200247		P11387	TOP1	16.4965	16.3779	0.118679	0.00100457
P11388	TOP2A	13.3876	13.0363	0.351295	0.166247		P11388	TOP2A	13.2518	12.9905	0.261271	0.379894
P11413	G6PD	16.7443	16.5963	0.148007	0.099469		P11413	G6PD	16.5169	16.5742	-0.0572374	0.653111
P11441	UBL4A	14.7495	14.6776	0.0718441	0.183613		P11441	UBL4A	14.756	14.7918	-0.0358139	0.677093
P11498	PC	15.1207	14.8047	0.316041	0.0958945		P11498	PC	14.7759	14.8119	-0.0360677	0.747224
P11532	DMD	15.493	15.4743	0.0186124	0.824823		P11532	DMD	15.4969	15.6582	-0.161263	0.212717
P11586	MTHFD1	16.8077	16.683	0.12465	0.0007307		P11586	MTHFD1	16.788	16.7712	0.0167373	0.541569
P11717	IGF2R	15.5596	15.6459	-0.0863354	0.258907		P11717	IGF2R	15.5358	15.5856	-0.0497817	0.125987
P11766	ADH5	18.1628	18.0801	0.0827169	0.200504		P11766	ADH5	18.1818	18.1895	-0.007758	0.755334
P11802	CDK4	13.535	13.5064	0.0286677	0.634546		P11802	CDK4	13.5178	13.5241	-0.00627041	0.899893
P11908	PRPS2	15.2818	15.4928	-0.211073	0.368016		P11908	PRPS2	15.6303	15.5016	0.128699	0.23482
P11940	PABPC1	17.2701	17.1195	0.150591	0.0742042		P11940	PABPC1	17.1779	17.1664	0.0115106	0.84794
P12004	PCNA	16.2061	16.0819	0.124131	0.270565		P12004	PCNA	16.2602	16.1558	0.10433	0.07559
P12074	COX6A1	14.5726	14.7261	-0.153544	0.626114		P12074	COX6A1	14.4821	14.5059	-0.0237932	0.944015
P12081	HARS1	16.6006	16.4325	0.168102	0.0706517		P12081	HARS1	16.4604	16.5054	-0.0449873	0.649874
P12107	COL11A1	16.0893	16.2176	-0.128312	0.426765		P12107	COL11A1	15.7329	16.0613	-0.328326	0.0325664
P12109	COL6A1	12.5539	12.7035	-0.149607	0.0384797		P12109	COL6A1	11.9051	12.0409	-0.135829	0.0813236
P12110	COL6A2	14.511	14.8636	-0.352583	0.146966		P12110	COL6A2	14.5759	14.6159	-0.0400609	0.835832
P12235	SLC25A4	16.5779	16.4127	0.165178	0.551631		P12235	SLC25A4	16.1477	16.1737	-0.0260079	0.896726
P12236	SLC25A6	19.966	19.6629	0.303016	0.165035		P12236	SLC25A6	19.7387	19.5725	0.166242	0.163739
P12268	IMPDH2	16.1946	16.1664	0.0282333	0.714511		P12268	IMPDH2	16.1524	16.1533	-0.000920704	0.975049
P12270	TPR	19.628	19.6184	0.00960588	0.769397		P12270	TPR	19.6555	19.6794	-0.023886	0.139135
P12271	RLBP1	15.0511	15.2705	-0.219343	0.0869387		P12271	RLBP1	16.4907	16.6535	-0.162808	0.0788475
P12277	CKB	15.8702	15.8291	0.0410953	0.73746		P12277	CKB	15.5824	15.6324	-0.0500453	0.505455
P12429	ANXA3	17.9408	17.8781	0.0627208	0.482449		P12429	ANXA3	17.6853	17.8121	-0.126832	0.0866116
P12532;P17540	CKMT1B;CKMT2	12.2305	11.6835	0.546934	0.168145		P12532;P17540	CKMT1B;CKMT2	11.8602	11.8955	-0.0352957	0.920279
P12694	BCKDHA	15.2668	15.2181	0.0487266	0.118818		P12694	BCKDHA	15.1617	15.0668	0.0948684	0.0656435
P12814	ACTN1	19.1742	19.2581	-0.0839086	0.737347		P12814	ACTN1	18.7224	18.5896	0.132774	0.317909
P12829	MYL4	11.5115	12.0116	-0.500142	0.133113		P12829	MYL4	11.4452	11.641	-0.195834	0.0139666
P12830	CDH1	13.968	13.73	0.237928	0.00755538		P12830	CDH1	14.2772	14.2882	-0.0110854	0.942964
P12931	SRC	15.5531	15.4031	0.150058	0.0564563		P12931	SRC	15.5942	15.5143	0.0799408	0.192609
P12955	PEPD	17.4667	17.5941	-0.127403	0.465109		P12955	PEPD	17.4053	17.5368	-0.131488	0.0637286
P12956	XRCC6	18.2284	18.2346	-0.00612259	0.893676		P12956	XRCC6	18.2167	18.2781	-0.0614316	0.127827
P13010	XRCC5	18.8393	18.8516	-0.0123043	0.768607		P13010	XRCC5	18.8549	18.8933	-0.0384636	0.257969
P13051	UNG	12.0915	11.8858	0.205704	0.342117		P13051	UNG	11.5962	11.6036	-0.00734261	0.918133
P13073	COX4I1	16.4017	16.269	0.132668	0.207825		P13073	COX4I1	16.4241	16.2293	0.194775	0.000853725
P13473	LAMP2	16.577	16.5597	0.0172482	0.743547		P13473	LAMP2	16.4839	16.4708	0.0131005	0.834938
P13489	RNH1	18.785	18.747	0.0379577	0.498703		P13489	RNH1	18.7692	18.8322	-0.0630561	0.196681
P13497	BMP1	11.9752	11.8917	0.0834204	0.366952		P13497	BMP1	11.9556	11.9268	0.0288173	0.000762
P13498	CYBA	2.39935	2.96136	-0.562003	0.0569427		P13498	CYBA	1.06009	3.02652	-1.96643	0.179109
P13591	NCAM1	13.1783	13.1718	0.00650167	0.920335		P13591	NCAM1	12.2797	12.8894	-0.609711	0.00990369
P13611	VCAN	14.7854	14.9277	-0.142259	0.711461		P13611	VCAN	13.8875	13.9649	-0.0773637	0.826424
P13637	ATP1A3	18.4357	18.4856	-0.0499597	0.437004		P13637	ATP1A3	18.5702	18.5626	0.00759888	0.785113
P13639	EEF2	19.6886	19.6872	0.00144529	0.964582		P13639	EEF2	19.6688	19.7075	-0.03876	0.0278058
P13645;SWISS-PROT:P13645	KRT10;	16.0897	15.1951	0.894566	0.468449		P13645;SWISS-PROT:P13645	KRT10;	15.1044	14.9235	0.180887	0.583445
P13667	PDIA4	18.8713	18.8179	0.053412	0.13152		P13667	PDIA4	18.7359	18.6961	0.0398448	0.273068
P13674	P4HA1	17.9977	17.9443	0.0533943	0.338441		P13674	P4HA1	17.9624	17.952	0.0103953	0.814691
P13693	TPT1	17.4585	17.5955	-0.136981	0.164897		P13693	TPT1	17.4474	17.6071	-0.15978	0.00468483
P13716	ALAD	14.055	13.8942	0.160832	0.221484		P13716	ALAD	14.0031	14.1156	-0.112521	0.297372
P13726	F3	10.8397	11.8878	-1.04808	0.384102		P13726	F3	10.5733	11.3495	-0.776271	0.291269
P13747	HLA-E	12.0946	12.3852	-0.290623	0.520316		P13747	HLA-E	11.9968	12.0879	-0.0911151	0.702428
P13797	PLS3	18.1983	18.1661	0.0321713	0.64969		P13797	PLS3	18.6666	18.7592	-0.0925609	0.201597
P13798	APEH	17.2988	17.1755	0.123289	0.0157495		P13798	APEH	17.4129	17.4358	-0.0229067	0.71571
P13804	ETFA	17.288	17.1672	0.120859	0.00786192		P13804	ETFA	17.2191	17.1369	0.0821743	0.1194
P13807	GYS1	15.2395	15.1208	0.118658	0.0653299		P13807	GYS1	15.3482	15.3408	0.00739752	0.715864
P13861	PRKAR2A	16.6282	16.6196	0.00865603	0.730839		P13861	PRKAR2A	16.6713	16.6615	0.00975228	0.78667
P13928	ANXA8	12.9042	12.5293	0.374842	0.119274		P13928	ANXA8	12.5485	12.748	-0.1995	0.294974
P13984	GTF2F2	14.7662	14.7291	0.0370855	0.464496		P13984	GTF2F2	14.8996	14.8947	0.00493567	0.944078
P13987	CD59	15.9823	16.0521	-0.0698018	0.671502		P13987	CD59	15.6731	15.6698	0.00328841	0.958247
P13995	MTHFD2	13.6445	13.5004	0.144093	0.0583061		P13995	MTHFD2	13.0781	13.1485	-0.0704708	0.210351
P14174	MIF	18.9247	19.0527	-0.128002	0.306927		P14174	MIF	18.7288	18.9681	-0.239256	0.502145
P14209	CD99	16.3717	16.5779	-0.206196	0.0130079		P14209	CD99	16.3643	16.3655	-0.00121403	0.981432
P14314	PRKCSH	18.9383	18.8634	0.0748372	0.353426		P14314	PRKCSH	19.0687	18.9875	0.0812225	0.101579
P14324	FDPS	15.5062	15.6064	-0.10014	0.159766		P14324	FDPS	15.6811	15.7073	-0.0262151	0.667225
P14373	TRIM27	10.7845	10.8913	-0.106801	0.538866		P14373	TRIM27	10.1577	10.5996	-0.441891	0.463789
P14406	COX7A2	17.1695	16.8878	0.281741	0.21698		P14406	COX7A2	16.9905	16.8604	0.130113	0.685297
P14543	NID1	18.0428	18.16	-0.11724	0.251057		P14543	NID1	18.1127	18.2937	-0.180986	0.207609
P14550	AKR1A1	16.3051	16.2679	0.0371561	0.632477		P14550	AKR1A1	16.3303	16.3536	-0.0232931	0.683044
P14618	PKM	21.3562	21.3326	0.0236597	0.628246		P14618	PKM	21.3896	21.4174	-0.0278457	0.503071
P14621	ACYP2	14.4977	14.5578	-0.0600736	0.596104		P14621	ACYP2	14.8242	14.9388	-0.11459	0.436774
P14625	HSP90B1	21.1399	21.0694	0.0704565	0.309261		P14625	HSP90B1	21.2314	21.1159	0.115538	0.0271362
P14649	MYL6B	19.8496	19.7165	0.133098	0.118113		P14649	MYL6B	19.7084	19.5853	0.123114	0.0486646
P14678	SNRPB	17.2818	17.2804	0.00140858	0.982069		P14678	SNRPB	17.1813	17.2043	-0.0229974	0.847072
P14679	TYR	11.6519	13.568	-1.91608	0.387113		P14679	TYR	14.0596	14.1458	-0.086179	0.371162
P14735	IDE	15.2131	15.1801	0.0330231	0.541257		P14735	IDE	15.1084	15.2004	-0.0920132	0.0626321
P14854	COX6B1	18.5491	18.3512	0.197968	0.0732288		P14854	COX6B1	18.5189	18.4689	0.0499605	0.496408
P14859	POU2F1	12.108	12.1678	-0.0598378	0.741196		P14859	POU2F1	11.9303	12.0662	-0.135855	0.287188
P14866	HNRNPL	19.2587	19.3807	-0.121994	0.0238426		P14866	HNRNPL	19.2135	19.2341	-0.0205811	0.566954
P14868	DARS1	17.0617	16.9857	0.0759683	0.0144624		P14868	DARS1	16.9926	16.9728	0.0198392	0.630583
P14923	JUP	15.8572	15.8311	0.0261271	0.710605		P14923	JUP	15.7472	15.7193	0.0278736	0.113716
P14927	UQCRB	15.4268	15.231	0.195731	0.0912843		P14927	UQCRB	15.3923	15.2705	0.121721	0.127565
P15088	CPA3	15.0199	14.6157	0.404199	0.0601287		P15088	CPA3	15.1632	15.1521	0.0111332	0.945808
P15090	FABP4	10.8231	10.8833	-0.0602037	0.91766		P15090	FABP4	7.20406	8.48899	-1.28493	0.397131
P15104	GLUL	14.3862	14.2293	0.156986	0.122013		P15104	GLUL	14.5087	14.3511	0.157609	0.151586
P15121	AKR1B1	15.6299	15.5335	0.0964098	0.234378		P15121	AKR1B1	15.692	15.7341	-0.0421089	0.480453
P15151	PVR	12.5499	12.3806	0.169266	0.386777		P15151	PVR	11.8801	12.0935	-0.213331	0.539723
P15170	GSPT1	16.1285	16.1029	0.0256288	0.684891		P15170	GSPT1	15.9485	16.023	-0.0744607	0.11377
P15259	PGAM2	13.1951	13.2948	-0.0997014	0.707947		P15259	PGAM2	12.4063	12.2979	0.108438	0.637114
P15260	IFNGR1	11.9568	12.8851	-0.928235	0.445744		P15260	IFNGR1	12.209	12.1925	0.0164492	0.953204
P15289	ARSA	16.554	16.4246	0.129377	0.084607		P15289	ARSA	16.1989	16.2624	-0.0635287	0.494828
P15291	B4GALT1	12.7047	12.7085	-0.00381016	0.989377		P15291	B4GALT1	12.2716	12.6547	-0.383149	0.337731
P15311	EZR	18.8367	18.8624	-0.0257101	0.503138		P15311	EZR	19.2353	19.2748	-0.0394502	0.194665
P15328	FOLR1	14.0577	13.9132	0.144424	0.324646		P15328	FOLR1	13.9277	13.8782	0.0494786	0.698799
P15374	UCHL3	14.6518	14.6221	0.0296652	0.824145		P15374	UCHL3	14.5652	14.6443	-0.0791193	0.335311
P15408	FOSL2	10.3902	11.0458	-0.655583	0.149024		P15408	FOSL2	9.87828	10.5155	-0.637199	0.0439469
P15502	ELN	11.6685	11.4015	0.266989	0.438785		P15502	ELN	11.7558	11.3173	0.438527	0.245585
P15531	NME1	17.2749	17.1555	0.119432	0.2986		P15531	NME1	17.2418	17.1997	0.0420682	0.175051
P15559	NQO1	14.8986	14.905	-0.00639653	0.958629		P15559	NQO1	15.3938	15.4015	-0.00766019	0.960684
P15586	GNS	19.1002	19.0149	0.0853329	0.304379		P15586	GNS	19.1224	19.0747	0.0477339	0.34822
P15735	PHKG2	13.3257	13.0868	0.238951	0.0214622		P15735	PHKG2	13.3884	13.3914	-0.00294031	0.946864
P15848	ARSB	16.1051	16.0015	0.103578	0.112635		P15848	ARSB	16.0195	16.0586	-0.039109	0.690029
P15880	RPS2	17.7046	17.7418	-0.0372348	0.489192		P15880	RPS2	17.6773	17.6988	-0.0214866	0.804333
P15882	CHN1	12.2276	12.5405	-0.312922	0.439885		P15882	CHN1	11.9161	12.201	-0.284833	0.0216006
P15924	DSP	16.3877	16.2461	0.141624	0.0898023		P15924	DSP	16.9367	16.8568	0.0798836	0.262079
P15927	RPA2	13.7015	13.8149	-0.113335	0.362667		P15927	RPA2	13.7906	13.7605	0.0301014	0.822712
P15954	COX7C	17.1541	16.9835	0.170638	0.359442		P15954	COX7C	17.1505	16.9538	0.19672	0.119599
P16035	TIMP2	12.9805	12.5441	0.436429	0.0269661		P16035	TIMP2	12.4526	12.5145	-0.0618921	0.831355
P16050	ALOX15	9.36745	9.19233	0.175119	0.299474		P16050	ALOX15	9.19553	9.10258	0.0929498	0.375256
P16070	CD44	15.12	15.2019	-0.0819366	0.574319		P16070	CD44	14.8193	14.9671	-0.147793	0.183544
P16083	NQO2	13.9387	14.2338	-0.295146	0.20614		P16083	NQO2	13.8779	14.3394	-0.461574	0.0571886
P16104	H2AX	14.7377	14.8087	-0.0710177	0.604232		P16104	H2AX	14.9623	14.7335	0.228751	0.33787
P16144	ITGB4	16.3184	16.2336	0.0848143	0.115194		P16144	ITGB4	16.1346	16.0826	0.051919	0.0692665
P16152	CBR1	16.4816	16.4823	-0.000641585	0.993527		P16152	CBR1	16.5378	16.6428	-0.104918	0.200471
P16157	ANK1	12.7106	12.3835	0.327063	0.211523		P16157	ANK1	12.693	12.6903	0.00270462	0.990493
P16219	ACADS	13.7714	13.7699	0.00156307	0.960691		P16219	ACADS	13.982	13.9326	0.0494438	0.378737
P16220	CREB1	15.438	15.2657	0.172206	0.159445		P16220	CREB1	15.2415	15.2876	-0.0461211	0.772453
P16278	GLB1	17.5678	17.6254	-0.057653	0.30886		P16278	GLB1	17.4	17.5162	-0.116253	0.0595047
P16298	PPP3CB	16.1247	15.9636	0.16114	0.084644		P16298	PPP3CB	16.0306	16.0224	0.00821768	0.911736
P16333	NCK1	13.0659	13.208	-0.142132	0.32825		P16333	NCK1	13.1994	13.2935	-0.0940334	0.096079
P16383	GCFC2	11.3876	11.6299	-0.242307	0.591023		P16383	GCFC2	11.7775	11.8557	-0.0781869	0.803468
P16401	H1-5	21.4568	21.5524	-0.0956292	0.325117		P16401	H1-5	21.6011	21.6849	-0.0838293	0.106972
P16402	H1-3	21.6914	21.6777	0.01369	0.839524		P16402	H1-3	21.7188	21.6552	0.0635719	0.455846
P16403	H1-2	19.007	19.2556	-0.248576	0.209846		P16403	H1-2	19.2912	19.5015	-0.210381	0.291811
P16435	POR	15.2832	15.2209	0.0622861	0.226442		P16435	POR	15.3813	15.2467	0.134549	0.000126862
P16455	MGMT	14.6101	14.7421	-0.131926	0.475043		P16455	MGMT	14.1477	14.3416	-0.193851	0.210324
P16473	TSHR	16.4602	16.1781	0.282113	0.0285111		P16473	TSHR	16.3754	16.348	0.0274508	0.860804
P16499	PDE6A	13.7432	13.6147	0.128495	0.408948		P16499	PDE6A	13.5303	13.6213	-0.0910657	0.687423
P16520	GNB3	13.4473	13.5738	-0.126576	0.661634		P16520	GNB3	14.141	13.8139	0.327041	0.0824576
P16591	FER	12.1764	12.7324	-0.556009	0.271232		P16591	FER	12.161	12.4723	-0.311299	0.157634
P16615	ATP2A2	18.1742	18.054	0.120182	0.130843		P16615	ATP2A2	18.115	18.0399	0.0750648	0.0290651
P16930	FAH	12.1725	11.3417	0.83074	0.0771931		P16930	FAH	11.986	11.7958	0.190276	0.465893
P16949	STMN1	17.9473	17.8039	0.143373	0.202381		P16949	STMN1	17.7912	17.816	-0.0248143	0.694946
P16989	YBX3	14.7291	14.8183	-0.0891275	0.491315		P16989	YBX3	14.3572	14.3954	-0.0382493	0.560166
P17026	ZNF22	12.7178	12.8437	-0.125885	0.269327		P17026	ZNF22	12.7519	12.6383	0.113645	0.259349
P17028	ZNF24	14.2688	14.1658	0.102949	0.464199		P17028	ZNF24	14.4977	14.5501	-0.0524171	0.568313
P17029	ZKSCAN1	12.2072	12.1874	0.0197821	0.712014		P17029	ZKSCAN1	12.0276	12.0518	-0.0241762	0.614882
P17036	ZNF3	11.63	12.065	-0.435003	0.279335		P17036	ZNF3	11.8141	11.6574	0.156747	0.631777
P17050	NAGA	17.0318	16.9039	0.127918	0.0426572		P17050	NAGA	16.8729	16.8815	-0.00865746	0.929032
P17081	RHOQ	4.52997	7.97118	-3.4412	0.109664		P17081	RHOQ	8.52999	8.17959	0.350404	0.54757
P17096	HMGA1	16.7059	16.8468	-0.140885	0.123527		P17096	HMGA1	17.0988	17.0349	0.0639041	0.482073
P17152	TMEM11	15.6935	15.3464	0.347093	0.0109485		P17152	TMEM11	15.5328	15.3533	0.1795	0.111569
P17174	GOT1	16.625	16.4687	0.156229	0.143438		P17174	GOT1	16.6215	16.7083	-0.0868568	0.507984
P17252	PRKCA	15.2528	15.2341	0.0186527	0.774889		P17252	PRKCA	15.0945	15.1631	-0.0685889	0.236144
P17302	GJA1	15.7683	15.7336	0.0346496	0.623241		P17302	GJA1	15.3465	15.2091	0.137389	0.0376444
P17342	NPR3	13.8248	11.4726	2.3522	0.303268		P17342	NPR3	11.0399	11.4236	-0.38365	0.815742
P17405	SMPD1	15.7715	15.542	0.229505	0.165458		P17405	SMPD1	15.3293	15.4202	-0.0908284	0.833144
P17480	UBTF	16.5597	16.3971	0.162588	0.105957		P17480	UBTF	16.5757	16.4727	0.103018	0.00986018
P17535	JUND	10.8229	10.2537	0.569228	0.221902		P17535	JUND	10.4403	10.4773	-0.0370337	0.875918
P17538;Q6GPI1	CTRB1;CTRB2	13.4098	12.9344	0.475473	0.336494		P17538;Q6GPI1	CTRB1;CTRB2	13.1262	13.0933	0.0329088	0.622624
P17568	NDUFB7	14.2698	14.1255	0.144307	0.241306		P17568	NDUFB7	14.193	14.0703	0.12272	0.0458995
P17612	PRKACA	12.478	12.9456	-0.467619	0.403676		P17612	PRKACA	12.6059	12.8629	-0.257005	0.0822216
P17643	TYRP1	17.7407	17.5954	0.14535	0.47474		P17643	TYRP1	18.184	17.9305	0.253512	0.000148283
P17655	CAPN2	17.1531	17.1614	-0.00832796	0.907634		P17655	CAPN2	17.1026	17.0912	0.0114068	0.73919
P17661	DES	12.3922	12.2687	0.12345	0.721795		P17661	DES	12.4145	12.2118	0.202744	0.495277
P17676	CEBPB	13.7925	13.9797	-0.18715	0.505764		P17676	CEBPB	14.078	14.008	0.0700639	0.351331
P17693	HLA-G	14.5076	14.0865	0.421056	0.082776		P17693	HLA-G	14.8742	14.4358	0.438435	0.0040933
P17706	PTPN2	11.2016	11.6404	-0.438827	0.0873546		P17706	PTPN2	11.0708	11.5607	-0.489908	0.0977613
P17812	CTPS1	14.729	14.4464	0.282676	0.00407345		P17812	CTPS1	14.676	14.5723	0.103651	0.168273
P17844	DDX5	18.0017	17.9112	0.0905042	0.276609		P17844	DDX5	17.9101	17.8823	0.0277988	0.623521
P17858	PFKL	17.734	17.6527	0.0813308	0.285246		P17858	PFKL	17.992	17.9462	0.0457894	0.274156
P17900	GM2A	14.2885	14.1392	0.149364	0.0389847		P17900	GM2A	14.243	14.2023	0.0407318	0.738369
P17931	LGALS3	14.0971	14.1132	-0.0161297	0.740649		P17931	LGALS3	13.2997	13.6396	-0.339941	0.0203518
P17980	PSMC3	16.7066	16.5938	0.112823	0.0176209		P17980	PSMC3	16.6385	16.7234	-0.0848119	0.372405
P17987	TCP1	17.2208	17.1769	0.0438528	0.195551		P17987	TCP1	17.3245	17.3031	0.0213961	0.532206
P18031	PTPN1	15.7247	15.6736	0.0510585	0.238462		P18031	PTPN1	15.6911	15.7017	-0.0105708	0.734121
P18065	IGFBP2	11.0095	11.1561	-0.146592	0.673225		P18065	IGFBP2	10.0238	8.73764	1.2862	0.310879
P18074	ERCC2	13.6468	13.6962	-0.0494304	0.683645		P18074	ERCC2	13.5618	13.7281	-0.166363	0.0799169
P18075	BMP7	11.9984	11.7301	0.268362	0.533243		P18075	BMP7	12.2959	12.4898	-0.193896	0.569545
P18077	RPL35A	17.9332	17.9467	-0.0135078	0.910753		P18077	RPL35A	17.8064	17.9328	-0.126411	0.391621
P18084	ITGB5	14.534	14.6435	-0.109521	0.406279		P18084	ITGB5	14.596	14.5149	0.081066	0.156514
P18085	ARF4	17.6472	17.5734	0.0738673	0.104055		P18085	ARF4	17.6101	17.6176	-0.00746809	0.907483
P18124	RPL7	17.742	17.7105	0.0314927	0.678224		P18124	RPL7	17.5931	17.6837	-0.0906244	0.450385
P18206	VCL	19.7491	19.6582	0.0909243	0.0895308		P18206	VCL	19.5943	19.6075	-0.0132087	0.78476
P18433	PTPRA	12.7184	13.102	-0.383545	0.130847		P18433	PTPRA	13.2114	13.3971	-0.185626	0.043333
P18583	SON	16.2581	16.2234	0.0347562	0.550951		P18583	SON	16.2123	16.261	-0.0487704	0.122112
P18615	NELFE	13.7615	13.938	-0.176577	0.192642		P18615	NELFE	13.8526	13.8703	-0.0177731	0.342123
P18621	RPL17	18.5312	18.5779	-0.0467248	0.508871		P18621	RPL17	18.5275	18.5319	-0.0044523	0.872162
P18669	PGAM1	19.9587	19.9906	-0.0319309	0.718242		P18669	PGAM1	19.9183	20.0519	-0.133614	0.000652782
P18754	RCC1	15.4674	15.565	-0.0976343	0.175408		P18754	RCC1	15.4802	15.5072	-0.0270526	0.619689
P18859	ATP5PF	16.885	16.8144	0.0706034	0.0395177		P18859	ATP5PF	16.8825	16.8582	0.0243002	0.704421
P18887	XRCC1	13.4762	13.5838	-0.107584	0.56882		P18887	XRCC1	13.5197	13.7112	-0.191554	0.0896501
P19021	PAM	5.82264	5.50598	0.31666	0.493238		P19021	PAM	5.30291	5.81836	-0.515455	0.365889
P19022	CDH2	15.5362	15.4755	0.0606983	0.484618		P19022	CDH2	15.1407	15.1887	-0.0479867	0.231934
P19086	GNAZ	13.1749	12.9978	0.177131	0.659393		P19086	GNAZ	13.1722	13.2483	-0.0761231	0.332766
P19099	CYP11B2	17.6001	17.2269	0.373162	0.0308552		P19099	CYP11B2	17.4817	17.4777	0.00402587	0.982921
P19174	PLCG1	14.8281	14.7885	0.0396886	0.38775		P19174	PLCG1	14.7633	14.8277	-0.0643781	0.218949
P19256	CD58	15.2902	14.9309	0.35934	0.101985		P19256	CD58	14.8909	14.9164	-0.0255206	0.86472
P19338	NCL	19.1244	19.0507	0.0737462	0.0849765		P19338	NCL	19.121	19.0763	0.044702	0.324894
P19367	HK1	17.6124	17.4397	0.172745	0.0337889		P19367	HK1	17.2938	17.1875	0.106331	0.00379423
P19387	POLR2C	15.143	15.2355	-0.092454	0.51342		P19387	POLR2C	15.2748	15.3334	-0.0585369	0.5064
P19388	POLR2E	15.6148	15.5488	0.0659728	0.0497009		P19388	POLR2E	15.6032	15.6136	-0.010475	0.909611
P19404	NDUFV2	15.7353	15.4704	0.264863	0.038419		P19404	NDUFV2	15.6409	15.5075	0.133455	0.0764708
P19438	TNFRSF1A	9.07325	9.32241	-0.249166	0.385062		P19438	TNFRSF1A	7.9792	9.40109	-1.42189	0.164556
P19447	ERCC3	12.3646	12.163	0.201605	0.226778		P19447	ERCC3	12.0797	12.1998	-0.120061	0.302077
P19474	TRIM21	12.6958	13.0178	-0.322039	0.366872		P19474	TRIM21	12.6561	12.853	-0.196928	0.131009
P19525	EIF2AK2	14.5708	14.55	0.0208192	0.0450599		P19525	EIF2AK2	14.5285	14.509	0.0194724	0.52441
P19623	SRM	16.0218	15.9435	0.0782511	0.493582		P19623	SRM	16.0954	15.9413	0.154099	0.12508
P19634	SLC9A1	11.3024	11.4523	-0.149849	0.448555		P19634	SLC9A1	11.091	11.4791	-0.388114	0.185587
P19784	CSNK2A2	14.6311	14.7418	-0.110737	0.200518		P19784	CSNK2A2	14.7198	14.7695	-0.0496923	0.308417
P19838	NFKB1	11.6382	11.5757	0.0624936	0.509085		P19838	NFKB1	11.4265	11.7084	-0.281928	0.0118537
P20020	ATP2B1	16.8823	16.9407	-0.0583725	0.175754		P20020	ATP2B1	16.7727	16.8513	-0.0785645	5.77628e-05
P20042	EIF2S2	16.1702	16.3018	-0.131593	0.0191246		P20042	EIF2S2	16.1328	16.1829	-0.0501175	0.0437992
P20073	ANXA7	17.4652	17.3981	0.0671372	0.301067		P20073	ANXA7	17.4921	17.4355	0.0565823	0.367318
P20226	TBP	13.0492	13.2087	-0.15943	0.319789		P20226	TBP	13.1931	13.1194	0.0737634	0.798968
P20290	BTF3	14.6362	14.5675	0.0687261	0.156203		P20290	BTF3	14.4822	14.4504	0.0317582	0.580001
P20336	RAB3A	10.735	11.2241	-0.489149	0.330383		P20336	RAB3A	10.7901	11.4786	-0.688525	0.075591
P20338	RAB4A	18.0561	17.915	0.14114	0.0888329		P20338	RAB4A	18.0208	17.96	0.0607812	0.498325
P20339	RAB5A	18.5891	18.4754	0.113654	0.00481281		P20339	RAB5A	18.5621	18.5127	0.0494581	0.239191
P20340	RAB6A	15.3866	15.3434	0.0431328	0.142199		P20340	RAB6A	15.2825	15.2382	0.0443423	0.217732
P20472	PVALB	12.4042	12.2897	0.1145	0.37893		P20472	PVALB	10.5143	11.1948	-0.680484	0.0982247
P20585	MSH3	12.376	12.68	-0.303954	0.0177063		P20585	MSH3	12.7688	12.9508	-0.18198	0.104368
P20618	PSMB1	14.977	14.8897	0.0873542	0.704795		P20618	PSMB1	14.8528	14.8812	-0.02838	0.843341
P20645	M6PR	13.6236	13.4848	0.138885	0.157583		P20645	M6PR	13.2979	13.2907	0.00718117	0.946997
P20674	COX5A	17.0021	16.9775	0.0246558	0.90443		P20674	COX5A	17.1304	17.1063	0.0241132	0.823016
P20700	LMNB1	19.1244	19.0628	0.0616779	0.424742		P20700	LMNB1	19.0076	18.9346	0.073022	0.0717644
P20783	NTF3	15.1443	14.7829	0.36148	0.0856556		P20783	NTF3	15.0187	15.0751	-0.0564259	0.717334
P20810	CAST	15.14	15.1164	0.0236063	0.655475		P20810	CAST	15.0045	15.0709	-0.0664939	0.00455076
P20908	COL5A1	14.0776	14.551	-0.473376	0.0420967		P20908	COL5A1	13.4503	13.8848	-0.434571	0.0350429
P20936	RASA1	13.391	13.3432	0.0478172	0.320873		P20936	RASA1	13.5391	13.5596	-0.020466	0.829077
P20962	PTMS	19.601	19.6235	-0.0225525	0.860521		P20962	PTMS	19.4929	19.5956	-0.102648	0.110511
P21127	CDK11B	14.444	14.2766	0.167391	0.208796		P21127	CDK11B	14.4341	14.3367	0.0974048	0.0501074
P21246	PTN	12.3199	11.8889	0.431034	0.427897		P21246	PTN	12.3971	12.5959	-0.19876	0.346188
P21266	GSTM3	17.5663	17.439	0.127316	0.205389		P21266	GSTM3	17.3676	17.3471	0.0205312	0.453962
P21281	ATP6V1B2	17.6113	17.5188	0.0925403	0.1194		P21281	ATP6V1B2	17.6653	17.5975	0.0677703	0.0333562
P21283	ATP6V1C1	16.0529	15.9231	0.129738	0.117014		P21283	ATP6V1C1	16.0528	16.0968	-0.0439237	0.688469
P21291	CSRP1	14.6139	14.599	0.0148902	0.905523		P21291	CSRP1	14.11	14.1371	-0.0270876	0.67521
P21333	FLNA	20.4525	20.4983	-0.0457163	0.312136		P21333	FLNA	20.1887	20.2071	-0.0184144	0.518142
P21359	NF1	12.5027	12.5312	-0.0285604	0.648108		P21359	NF1	12.5019	12.6114	-0.109521	0.0404872
P21397	MAOA	12.7282	12.3386	0.38953	0.332943		P21397	MAOA	12.108	11.8984	0.209557	0.366925
P21399	ACO1	16.4047	16.3134	0.0913651	0.0967471		P21399	ACO1	16.706	16.7476	-0.0416328	0.518863
P21439	ABCB4	13.9674	13.8667	0.100671	0.0905818		P21439	ABCB4	13.676	13.7084	-0.0323658	0.840549
P21506	ZNF10	14.8427	14.8079	0.0347817	0.949528		P21506	ZNF10	14.445	14.0381	0.40688	0.475096
P21579	SYT1	13.007	13.1551	-0.148034	0.370213		P21579	SYT1	11.9459	12.2456	-0.299703	0.458636
P21589	NT5E	11.7693	11.6396	0.129699	0.159549		P21589	NT5E	11.2784	11.1164	0.161948	0.20852
P21695	GPD1	10.3631	12.1357	-1.77257	0.04827		P21695	GPD1	9.22946	11.6446	-2.41518	0.337093
P21741	MDK	12.2596	11.9895	0.270137	0.422482		P21741	MDK	10.8097	11.2958	-0.486073	0.390463
P21796	VDAC1	19.4841	19.367	0.117111	0.00695355		P21796	VDAC1	19.3935	19.2668	0.126647	0.04393
P21810	BGN	12.3762	12.4346	-0.0583897	0.810165		P21810	BGN	11.357	11.8331	-0.47605	0.421331
P21912	SDHB	15.7442	15.6979	0.0463173	0.570274		P21912	SDHB	15.7184	15.6121	0.106309	0.00535302
P21926	CD9	14.0212	13.9297	0.0915213	0.552109		P21926	CD9	13.7876	13.9038	-0.116244	0.459719
P21953	BCKDHB	15.5637	15.3455	0.218183	0.0935734		P21953	BCKDHB	15.3869	15.2751	0.111787	0.0359841
P21964	COMT	13.6695	13.7202	-0.0507715	0.506733		P21964	COMT	13.8597	13.8135	0.04619	0.621861
P21980	TGM2	17.7153	17.5481	0.167258	0.143174		P21980	TGM2	17.5033	17.4681	0.035202	0.802305
P22033	MMUT	16.0451	15.8389	0.206216	0.0777032		P22033	MMUT	15.9148	15.7782	0.136637	0.176359
P22059	OSBP	16.2148	16.1795	0.0353217	0.322191		P22059	OSBP	16.21	16.2885	-0.0785283	0.0492536
P22061	PCMT1	16.7761	16.695	0.0810933	0.522588		P22061	PCMT1	16.7218	16.7371	-0.0153264	0.610629
P22087	FBL	18.7685	18.802	-0.0335565	0.557957		P22087	FBL	18.7946	18.8104	-0.0158661	0.731259
P22090	RPS4Y1	15.6542	15.5893	0.0649417	0.492534		P22090	RPS4Y1	15.2804	15.3913	-0.110902	0.364353
P22102	GART	16.4662	16.4369	0.0292554	0.17987		P22102	GART	16.4732	16.5142	-0.0409985	0.214666
P22223	CDH3	11.6576	11.9572	-0.299617	0.381684		P22223	CDH3	12.15	12.1195	0.0304576	0.790198
P22234	PAICS	17.1924	17.0774	0.115032	0.0280239		P22234	PAICS	17.4225	17.3139	0.108557	0.0027936
P22307	SCP2	17.7185	17.3832	0.335255	0.0261174		P22307	SCP2	17.5096	17.2486	0.260981	0.00285231
P22314	UBA1	20.082	20.0192	0.0627308	0.0630381		P22314	UBA1	20.2761	20.2981	-0.0220111	0.766452
P22392	NME2	19.5061	19.3909	0.115182	0.0656755		P22392	NME2	19.4461	19.4367	0.00937244	0.610044
P22413	ENPP1	10.2903	10.0905	0.199827	0.186916		P22413	ENPP1	10.025	10.0818	-0.0568174	0.455154
P22570	FDXR	15.5666	15.2903	0.276318	0.0187739		P22570	FDXR	15.3969	15.3289	0.0680767	0.483334
P22626	HNRNPA2B1	22.0596	22.0413	0.0183468	0.710788		P22626	HNRNPA2B1	22.0642	22.0392	0.0250176	0.229756
P22670	RFX1	12.778	12.8088	-0.030818	0.732786		P22670	RFX1	12.6546	12.9141	-0.259429	0.039619
P22681	CBL	13.0141	12.7814	0.232708	0.0849876		P22681	CBL	12.6026	12.9567	-0.354084	0.173127
P22694	PRKACB	16.1521	15.9838	0.168361	0.00518329		P22694	PRKACB	16.0694	16.0071	0.062273	0.0283159
P22695	UQCRC2	17.0508	16.9459	0.104953	0.102506		P22695	UQCRC2	17.063	17.0125	0.0504357	0.548793
P22735	TGM1	12.3143	12.5398	-0.225518	0.428077		P22735	TGM1	12.357	12.1954	0.161674	0.0954389
P22830	FECH	16.131	15.9055	0.225446	0.00206372		P22830	FECH	16.2781	16.2156	0.062488	0.354364
P23142	FBLN1	14.6304	15.4694	-0.838966	0.352566		P23142	FBLN1	14.7506	15.0534	-0.302789	0.0681864
P23193	TCEA1	15.3818	15.4839	-0.102075	0.25099		P23193	TCEA1	15.3948	15.5037	-0.108869	0.00208347
P23229	ITGA6	15.001	14.8538	0.147233	0.13342		P23229	ITGA6	15.2941	15.2169	0.0772201	0.461685
P23246	SFPQ	19.5676	19.5591	0.00854254	0.858855		P23246	SFPQ	19.5533	19.6022	-0.0489567	0.121142
P23258	TUBG1	13.906	14.0047	-0.0987055	0.332299		P23258	TUBG1	13.8685	13.9652	-0.0967147	0.0248266
P23284	PPIB	20.63	20.5181	0.111915	0.310067		P23284	PPIB	20.529	20.519	0.0100307	0.883062
P23352	ANOS1	12.1597	11.7532	0.406528	0.172243		P23352	ANOS1	12.3495	12.4014	-0.0519121	0.690796
P23368	ME2	16.6472	16.388	0.259142	0.00392007		P23368	ME2	16.5064	16.3627	0.143791	0.0177307
P23378	GLDC	13.5237	13.3126	0.211086	0.104736		P23378	GLDC	13.4319	13.3289	0.103015	0.526014
P23381	WARS1	14.8294	14.8217	0.00766301	0.901258		P23381	WARS1	14.9188	14.9878	-0.0689318	0.257617
P23396	RPS3	19.8094	19.7217	0.0876851	0.167711		P23396	RPS3	19.7567	19.7038	0.0528417	0.323386
P23434	GCSH	14.3687	14.7647	-0.39593	0.19506		P23434	GCSH	14.358	14.8107	-0.45264	0.199384
P23443	RPS6KB1	12.4295	12.794	-0.36446	0.246722		P23443	RPS6KB1	13.0061	13.3601	-0.354036	0.363146
P23458	JAK1	12.2457	12.3903	-0.144616	0.544766		P23458	JAK1	11.7406	12.2719	-0.531334	0.00820119
P23468	PTPRD	12.2003	12.5012	-0.300963	0.00780837		P23468	PTPRD	12.1775	12.4967	-0.319222	0.0190116
P23469	PTPRE	14.3464	14.4624	-0.115949	0.188636		P23469	PTPRE	13.9013	14.235	-0.333654	0.0976763
P23470	PTPRG	11.0187	10.711	0.307659	0.114985		P23470	PTPRG	10.348	10.6041	-0.25606	0.340966
P23471	PTPRZ1	12.1531	12.5192	-0.366086	0.282365		P23471	PTPRZ1	12.9622	13.0616	-0.099364	0.384295
P23497	SP100	18.1846	18.105	0.0796685	0.340576		P23497	SP100	18.0691	18.0492	0.0198942	0.605829
P23508	MCC	11.7908	11.9816	-0.190827	0.572752		P23508	MCC	11.9409	12.2662	-0.325286	0.055559
P23511	NFYA	11.2172	11.5703	-0.353052	0.157961		P23511	NFYA	11.2894	11.4213	-0.131891	0.389397
P23526	AHCY	16.9981	16.9518	0.046319	0.408181		P23526	AHCY	17.109	17.0985	0.0104863	0.742443
P23528	CFL1	20.3675	20.307	0.0604448	0.466332		P23528	CFL1	20.283	20.2743	0.00863102	0.754799
P23588	EIF4B	18.014	18.0284	-0.0144434	0.618216		P23588	EIF4B	17.999	18.0746	-0.075583	0.00120038
P23610	F8A3	11.4597	12.0327	-0.572971	0.0458046		P23610	F8A3	11.6625	11.9603	-0.297729	0.243578
P23634	ATP2B4	16.0288	16.0498	-0.020942	0.246555		P23634	ATP2B4	15.7748	15.8808	-0.106023	0.008049
P23743	DGKA	10.9262	11.1021	-0.17585	0.496182		P23743	DGKA	9.47157	10.7334	-1.26185	0.323747
P23786	CPT2	16.6934	16.5541	0.139278	0.103065		P23786	CPT2	16.6258	16.5712	0.0545701	0.411631
P23919	DTYMK	15.9535	15.8306	0.122899	0.228574		P23919	DTYMK	15.9199	15.8932	0.0267668	0.776606
P23921	RRM1	14.0708	13.9446	0.126203	0.148746		P23921	RRM1	14.1059	13.9352	0.170761	0.0207127
P24043	LAMA2	16.3505	15.4549	0.895561	0.0111764		P24043	LAMA2	15.7103	15.8032	-0.0929228	0.63126
P24311	COX7B	15.333	15.3506	-0.0175848	0.85862		P24311	COX7B	15.3939	15.5222	-0.128335	0.751278
P24390	KDELR1	17.0396	16.8364	0.203137	0.0843933		P24390	KDELR1	16.7905	16.6787	0.111801	0.0445116
P24468	NR2F2	14.4995	14.5725	-0.0730367	0.328118		P24468	NR2F2	14.0839	14.0286	0.0553015	0.130373
P24534	EEF1B2	17.1755	17.1639	0.0115986	0.821436		P24534	EEF1B2	17.1418	17.0169	0.124913	0.219363
P24539	ATP5PB	17.7848	17.6864	0.09835	0.159761		P24539	ATP5PB	17.7649	17.7059	0.0590229	0.216482
P24593	IGFBP5	14.6236	14.3312	0.292428	0.252373		P24593	IGFBP5	13.4146	14.135	-0.72038	0.134079
P24666	ACP1	16.7958	16.86	-0.0642195	0.648473		P24666	ACP1	16.9709	17.0413	-0.0704656	0.0197911
P24752	ACAT1	17.4043	17.3264	0.0779147	0.353023		P24752	ACAT1	17.3148	17.2347	0.0800528	0.00836917
P24821	TNC	11.2763	11.1618	0.114563	0.418726		P24821	TNC	11.3021	11.3073	-0.00519991	0.780609
P24844	MYL9	20.1631	20.3206	-0.157482	0.100781		P24844	MYL9	19.8285	19.7217	0.106748	0.616685
P24928	POLR2A	14.598	14.5506	0.0473599	0.248308		P24928	POLR2A	14.5288	14.5025	0.0262963	0.580364
P24941	CDK2	14.8762	14.5375	0.338719	0.0280677		P24941	CDK2	14.7742	14.6837	0.0904414	0.224479
P25054	APC	13.2129	13.4918	-0.278902	0.218743		P25054	APC	13.9389	13.9823	-0.0434038	0.690251
P25098	GRK2	12.108	12.3576	-0.249593	0.343905		P25098	GRK2	11.059	12.3892	-1.33022	0.0132788
P25106	ACKR3	11.4986	11.0112	0.487387	0.14255		P25106	ACKR3	11.217	11.1849	0.0321191	0.508333
P25116	F2R	11.6286	13.0961	-1.46757	0.161515		P25116	F2R	12.368	13.0867	-0.718792	0.00110201
P25205	MCM3	14.8062	14.7417	0.0644488	0.704548		P25205	MCM3	14.927	14.7782	0.148843	0.139238
P25208	NFYB	15.2546	15.041	0.213622	0.0116725		P25208	NFYB	15.1123	15.195	-0.0826866	0.592509
P25325	MPST	16.5905	16.4847	0.105752	0.432601		P25325	MPST	16.5884	16.62	-0.0315843	0.528671
P25398	RPS12	17.8942	18.0743	-0.180101	0.137358		P25398	RPS12	18.0425	17.9782	0.0642357	0.158643
P25440	BRD2	13.6625	13.6961	-0.0336599	0.704596		P25440	BRD2	13.7371	13.7198	0.0173326	0.719415
P25445	FAS	13.3351	13.5317	-0.196601	0.334259		P25445	FAS	12.8197	13.1239	-0.304167	0.152363
P25490	YY1	15.1675	15.1015	0.0659828	0.0363087		P25490	YY1	15.1107	15.0436	0.0670458	0.371468
P25685	DNAJB1	15.4508	15.4386	0.0121441	0.628496		P25685	DNAJB1	15.5209	15.5988	-0.0778359	0.0184064
P25686	DNAJB2	12.742	12.6088	0.13327	0.252729		P25686	DNAJB2	12.6182	12.6178	0.00041226	0.994223
P25705	ATP5F1A	20.0423	19.8254	0.216877	0.067316		P25705	ATP5F1A	20.0525	19.8865	0.165957	0.00894243
P25786	PSMA1	17.8593	17.8104	0.0488853	0.404971		P25786	PSMA1	17.7545	17.8514	-0.0969396	0.390574
P25787	PSMA2	14.8883	14.829	0.0593357	0.664637		P25787	PSMA2	14.7092	14.8038	-0.094598	0.377568
P25788	PSMA3	16.2122	16.0872	0.125027	0.386986		P25788	PSMA3	16.1147	16.1063	0.00835323	0.927691
P25789	PSMA4	16.2602	16.1419	0.118336	0.151984		P25789	PSMA4	16.0647	16.1635	-0.0988024	0.612762
P26006	ITGA3	16.9911	17.0309	-0.039742	0.213105		P26006	ITGA3	16.8027	16.8262	-0.0235479	0.673246
P26012	ITGB8	12.857	12.5476	0.309376	0.100807		P26012	ITGB8	13.453	13.3268	0.126199	0.119282
P26022	PTX3	13.0968	13.2548	-0.15793	0.51709		P26022	PTX3	13.1434	13.0461	0.0972637	0.319455
P26038	MSN	18.9035	18.8627	0.0408173	0.295363		P26038	MSN	18.9021	18.9124	-0.0102784	0.766213
P26045	PTPN3	11.7176	12.6543	-0.936673	0.362605		P26045	PTPN3	12.7516	13.241	-0.489352	0.262968
P26196	DDX6	16.2856	16.1701	0.115492	0.435001		P26196	DDX6	16.4017	16.2209	0.180878	0.00165667
P26232	CTNNA2	12.0499	12.1278	-0.0779608	0.647161		P26232	CTNNA2	11.912	12.0956	-0.183629	0.4166
P26358	DNMT1	14.1528	14.1835	-0.0307002	0.649212		P26358	DNMT1	14.0702	14.1435	-0.0732291	0.410339
P26367	PAX6	13.9025	14.0146	-0.112073	0.0213933		P26367	PAX6	13.2529	13.5372	-0.284327	0.0363213
P26368	U2AF2	17.2397	17.2394	0.000379087	0.993342		P26368	U2AF2	17.2105	17.221	-0.0104564	0.672491
P26373	RPL13	17.4752	17.5276	-0.0523934	0.801269		P26373	RPL13	17.4221	17.4147	0.00744656	0.951096
P26440	IVD	17.0034	16.7335	0.269877	0.024233		P26440	IVD	17.1128	16.8839	0.228971	0.00124332
P26447	S100A4	14.8462	14.74	0.106169	0.166744		P26447	S100A4	14.4989	14.5572	-0.0583496	0.522605
P26583	HMGB2	17.7737	17.714	0.0597634	0.286948		P26583	HMGB2	17.9363	17.8565	0.0797847	0.00866049
P26599	PTBP1	18.9039	18.9063	-0.002388	0.952186		P26599	PTBP1	18.8044	18.7035	0.100907	0.0385046
P26639	TARS1	17.1423	17.0153	0.126921	0.057944		P26639	TARS1	16.9654	16.9831	-0.0177558	0.766923
P26640	VARS1	16.6421	16.5824	0.0597208	0.0193635		P26640	VARS1	16.7858	16.8022	-0.0163495	0.704408
P26641	EEF1G	18.9088	18.9304	-0.0215874	0.4581		P26641	EEF1G	18.8115	18.8612	-0.0497633	0.600952
P26885	FKBP2	17.2742	17.0975	0.176703	0.075721		P26885	FKBP2	17.3538	17.1532	0.200577	0.0609569
P27105	STOM	16.217	15.425	0.792029	0.00285807		P27105	STOM	16.0297	15.6533	0.376374	0.0530154
P27144	AK4	16.0007	15.8922	0.108484	0.152949		P27144	AK4	15.96	16.0324	-0.0723993	0.533017
P27348	YWHAQ	19.3534	19.3773	-0.0239501	0.786026		P27348	YWHAQ	19.4574	19.4584	-0.000951496	0.96882
P27361	MAPK3	16.6006	16.5003	0.100306	0.158881		P27361	MAPK3	16.691	16.687	0.00396892	0.966856
P27448	MARK3	12.7859	13.0622	-0.276251	0.333968		P27448	MARK3	13.0715	13.1683	-0.0968067	0.129586
P27449	ATP6V0C	12.7636	12.9096	-0.145925	0.815322		P27449	ATP6V0C	12.2221	12.0464	0.175686	0.532554
P27544	CERS1	13.6928	13.459	0.233791	0.347481		P27544	CERS1	13.8088	13.5675	0.241308	0.0309268
P27635	RPL10	17.0329	17.194	-0.161129	0.00532566		P27635	RPL10	17.0949	17.1457	-0.0507864	0.381932
P27694	RPA1	16.4485	16.5013	-0.0527444	0.145679		P27694	RPA1	16.5108	16.538	-0.0271582	0.350962
P27695	APEX1	18.7482	18.8263	-0.0780239	0.177404		P27695	APEX1	18.8286	18.9001	-0.0715005	0.0788593
P27707	DCK	14.5821	14.2977	0.284364	0.00336968		P27707	DCK	14.5511	14.6194	-0.0683068	0.552167
P27708	CAD	16.095	16.0173	0.077677	0.121042		P27708	CAD	16.0182	16.0569	-0.0387068	0.582318
P27797	CALR	21.0321	21.0376	-0.00549984	0.811054		P27797	CALR	21.0033	20.9583	0.0450235	0.566221
P27816	MAP4	18.6661	18.6515	0.0146017	0.733794		P27816	MAP4	18.5756	18.6289	-0.0532382	0.119626
P27824	CANX	19.9515	19.8358	0.115687	0.266382		P27824	CANX	19.9405	19.8593	0.0812386	0.00755448
P27986	PIK3R1	11.7774	11.9316	-0.154191	0.606584		P27986	PIK3R1	10.2349	11.2928	-1.05792	0.302772
P27987	ITPKB	13.8694	14.0453	-0.175916	0.0109377		P27987	ITPKB	14.0891	14.2414	-0.152282	0.0379496
P28062	PSMB8	13.6514	13.4967	0.154675	0.224707		P28062	PSMB8	13.5523	13.5464	0.00583608	0.967407
P28065	PSMB9	13.799	13.2316	0.567368	0.0122915		P28065	PSMB9	13.6141	13.3566	0.257515	0.208024
P28066	PSMA5	15.7999	15.8146	-0.014729	0.926657		P28066	PSMA5	15.7455	15.7758	-0.0302612	0.823323
P28070	PSMB4	15.73	15.8788	-0.148814	0.452159		P28070	PSMB4	15.607	15.6811	-0.07406	0.528696
P28072	PSMB6	15.9106	15.7589	0.151739	0.141275		P28072	PSMB6	15.6457	15.649	-0.00327451	0.984293
P28074	PSMB5	15.075	14.9657	0.109252	0.609999		P28074	PSMB5	14.757	14.7236	0.0333362	0.845807
P28161	GSTM2	14.8851	14.5761	0.309056	0.069529		P28161	GSTM2	15.3113	15.2935	0.0178093	0.88678
P28288	ABCD3	15.0296	14.7488	0.280784	0.0795526		P28288	ABCD3	15.0409	14.8518	0.189095	0.125123
P28290	ITPRID2	11.6306	11.958	-0.32742	0.289713		P28290	ITPRID2	12.1608	12.2863	-0.125423	0.0199197
P28300	LOX	11.3162	11.6227	-0.306463	0.0529979		P28300	LOX	11.2822	11.3601	-0.0778855	0.681886
P28331	NDUFS1	17.6383	17.4668	0.171522	0.0978049		P28331	NDUFS1	17.6544	17.5665	0.0878694	0.266519
P28347	TEAD1	14.5058	14.1887	0.317117	0.0218605		P28347	TEAD1	14.2737	14.3824	-0.108756	0.719712
P28358	HOXD10	13.9469	13.8383	0.108592	0.495209		P28358	HOXD10	14.4842	14.3658	0.118441	0.113652
P28370	SMARCA1	14.2216	14.3267	-0.105048	0.0942756		P28370	SMARCA1	14.2005	14.2208	-0.0203048	0.727125
P28482	MAPK1	16.5304	16.566	-0.0355768	0.488653		P28482	MAPK1	16.3633	16.4555	-0.0921767	0.0587392
P28676	GCA	13.6188	13.6778	-0.0589826	0.397356		P28676	GCA	13.7266	13.852	-0.125384	0.395642
P28702	RXRB	12.6242	12.3866	0.237578	0.104208		P28702	RXRB	12.6507	12.7208	-0.0701605	0.686246
P28715	ERCC5	7.90239	8.94134	-1.03895	0.10063		P28715	ERCC5	7.90902	7.4285	0.480516	0.702401
P28799	GRN	15.7605	16.2379	-0.47736	0.00115345		P28799	GRN	15.2972	15.602	-0.304796	0.000126649
P28827	PTPRM	11.8556	12.148	-0.292413	0.202382		P28827	PTPRM	11.8488	12.2191	-0.370308	0.0902584
P28838	LAP3	16.5018	16.4819	0.0199242	0.6044		P28838	LAP3	16.5032	16.4812	0.0219299	0.696234
P29034	S100A2	11.3966	11.1371	0.25953	0.131734		P29034	S100A2	11.0456	10.9652	0.0803537	0.156713
P29083	GTF2E1	12.042	12.2565	-0.214457	0.138613		P29083	GTF2E1	11.9867	12.2525	-0.265807	0.124093
P29084	GTF2E2	11.7159	12.4521	-0.736259	0.0224321		P29084	GTF2E2	11.4831	11.9518	-0.468639	0.00903483
P29144	TPP2	15.5935	15.548	0.0455492	0.235601		P29144	TPP2	15.6899	15.7169	-0.0269823	0.561912
P29218	IMPA1	16.6654	16.5777	0.0876412	0.296226		P29218	IMPA1	16.7201	16.7146	0.00548472	0.877697
P29279	CCN2	13.2955	13.1122	0.183235	0.214952		P29279	CCN2	12.5784	12.5956	-0.0172101	0.963449
P29317	EPHA2	15.8679	15.9595	-0.0915742	0.26002		P29317	EPHA2	15.487	15.6157	-0.128764	0.498699
P29323	EPHB2	12.5672	12.3674	0.199788	0.358925		P29323	EPHB2	11.6783	11.6754	0.00292846	0.983251
P29353	SHC1	12.5126	12.5702	-0.057595	0.709078		P29353	SHC1	12.1937	12.3406	-0.14692	0.0421486
P29372	MPG	11.8918	12.4908	-0.599026	0.067565		P29372	MPG	11.6773	12.1437	-0.46644	0.00743213
P29373	CRABP2	13.2339	12.9164	0.317461	0.410282		P29373	CRABP2	12.9934	12.9915	0.00189618	0.993126
P29401	TKT	19.9544	20.0317	-0.0772448	0.204428		P29401	TKT	19.8429	19.9844	-0.141508	0.00637832
P29536	LMOD1	16.3696	16.3809	-0.0113101	0.896552		P29536	LMOD1	16.0286	16.1443	-0.115683	0.203133
P29558	RBMS1	15.3769	15.3043	0.0726066	0.0933866		P29558	RBMS1	15.1128	15.1553	-0.0424801	0.477267
P29590	PML	15.1031	14.7968	0.306361	0.0380195		P29590	PML	14.8647	14.7117	0.152927	0.00489436
P29597	TYK2	8.64735	8.34592	0.301425	0.0842459		P29597	TYK2	8.52333	9.0962	-0.57287	0.322947
P29692	EEF1D	18.1776	18.1703	0.00732851	0.905962		P29692	EEF1D	18.1843	18.092	0.0923181	0.046869
P29762	CRABP1	15.1962	14.9919	0.204381	0.293502		P29762	CRABP1	13.7932	13.5322	0.260987	0.304766
P29966	MARCKS	19.2189	19.3615	-0.142605	0.126304		P29966	MARCKS	19.0746	19.1925	-0.117949	0.00933548
P29972	AQP1	13.7842	13.9849	-0.200744	0.126336		P29972	AQP1	14.3142	14.4823	-0.16812	0.291138
P29992	GNA11	15.5895	15.4981	0.0913715	0.19036		P29992	GNA11	15.6319	15.5442	0.0877224	0.0355805
P30038	ALDH4A1	16.703	16.4445	0.258563	0.00886522		P30038	ALDH4A1	16.487	16.3306	0.156426	0.00486337
P30039	PBLD	12.3529	12.6754	-0.322511	0.0637221		P30039	PBLD	12.0443	12.6519	-0.60758	0.0136549
P30040	ERP29	18.5073	18.3863	0.120935	0.0841165		P30040	ERP29	18.4433	18.3864	0.0569226	0.493242
P30041	PRDX6	19.0837	19.0442	0.0395513	0.510608		P30041	PRDX6	19.0945	19.0551	0.0393715	0.386412
P30043	BLVRB	16.0199	15.941	0.0788753	0.369703		P30043	BLVRB	16.3345	16.2951	0.0393752	0.309446
P30044	PRDX5	18.6917	18.4879	0.203798	0.0269675		P30044	PRDX5	18.6362	18.6493	-0.0130493	0.899001
P30046	DDT	16.5231	16.0212	0.501851	0.18798		P30046	DDT	16.0956	16.3353	-0.239741	0.335406
P30047	GCHFR	12.3774	12.3518	0.025583	0.827221		P30047	GCHFR	12.9578	13.1352	-0.177396	0.127198
P30048	PRDX3	19.9584	19.8166	0.141804	0.320839		P30048	PRDX3	20.0095	19.9358	0.0737411	0.278307
P30049	ATP5F1D	17.4017	17.3628	0.0389309	0.401154		P30049	ATP5F1D	17.3385	17.3227	0.0157675	0.79575
P30050	RPL12	18.5728	18.5733	-0.000501157	0.988725		P30050	RPL12	18.4932	18.5507	-0.0575025	0.311545
P30084	ECHS1	16.5164	16.3736	0.142807	0.0456368		P30084	ECHS1	16.5446	16.3937	0.15095	0.00557469
P30085	CMPK1	16.0166	16.0298	-0.0132008	0.84989		P30085	CMPK1	16.204	16.2141	-0.0101054	0.85621
P30086	PEBP1	19.6912	19.7055	-0.0143404	0.914236		P30086	PEBP1	19.8369	19.8619	-0.0249819	0.421394
P30101	PDIA3	21.4691	21.4158	0.0533538	0.537166		P30101	PDIA3	21.4362	21.4219	0.0143296	0.782431
P30153	PPP2R1A	17.0145	17.0345	-0.0199513	0.341524		P30153	PPP2R1A	17.0434	17.1302	-0.086804	0.0952789
P30154	PPP2R1B	16.1374	16.1	0.0373888	0.581937		P30154	PPP2R1B	16.2308	16.1793	0.051455	0.265486
P30260	CDC27	16.4236	16.682	-0.258378	0.213101		P30260	CDC27	16.3117	16.546	-0.234371	0.125645
P30405	PPIF	15.8992	15.8633	0.0358658	0.8116		P30405	PPIF	16.3427	16.1882	0.154506	0.00350911
P30419	NMT1	16.0821	16.0694	0.0127845	0.83778		P30419	NMT1	16.1863	16.2281	-0.0417878	0.177578
P30511	HLA-F	7.5114	7.57111	-0.0597095	0.907784		P30511	HLA-F	6.33709	7.37402	-1.03693	0.29262
P30519	HMOX2	14.8789	14.9341	-0.0551393	0.550033		P30519	HMOX2	14.8733	15.0326	-0.15928	0.209988
P30520	ADSS2	15.8239	15.744	0.0798762	0.16584		P30520	ADSS2	15.5618	15.5801	-0.0182426	0.631826
P30533	LRPAP1	16.9857	16.937	0.0486999	0.614576		P30533	LRPAP1	16.8252	16.8466	-0.0214299	0.66582
P30536	TSPO	18.2869	18.096	0.19082	0.536978		P30536	TSPO	18.0317	18.071	-0.0393535	0.707758
P30559	OXTR	13.1654	13.4807	-0.315373	0.077943		P30559	OXTR	12.6966	12.9369	-0.240287	0.0353182
P30566	ADSL	15.916	15.8249	0.0910692	0.301916		P30566	ADSL	15.8631	15.8793	-0.0161995	0.720537
P30613	PKLR	13.6103	13.7066	-0.0962539	0.767274		P30613	PKLR	13.6027	13.2592	0.343474	0.339818
P30622	CLIP1	13.8138	13.9623	-0.148562	0.0918788		P30622	CLIP1	13.63	13.9017	-0.271673	0.00184988
P30626	SRI	17.9431	17.8236	0.119483	0.00196717		P30626	SRI	17.8081	17.7507	0.0574657	0.258576
P30711	GSTT1	13.7923	13.7426	0.0497337	0.287148		P30711	GSTT1	13.5074	13.5278	-0.0204116	0.90637
P30825	SLC7A1	15.0298	14.9034	0.126399	0.56801		P30825	SLC7A1	15.2119	15.2173	-0.0054433	0.94221
P30837	ALDH1B1	16.6145	16.4833	0.131249	0.0726441		P30837	ALDH1B1	16.6693	16.4996	0.169678	0.00571234
P30876	POLR2B	15.2371	15.2386	-0.00152087	0.904079		P30876	POLR2B	15.2286	15.2755	-0.0468629	0.0892975
P31040	SDHA	17.254	17.1348	0.119146	0.113877		P31040	SDHA	17.257	17.1599	0.0971339	0.0187407
P31146	CORO1A	11.836	11.9295	-0.0935316	0.652421		P31146	CORO1A	11.9911	12.2636	-0.272448	0.0492029
P31150	GDI1	17.1466	17.0734	0.0731201	0.434981		P31150	GDI1	17.2261	17.1703	0.0558256	0.0552822
P31153	MAT2A	16.0969	16.0745	0.0223992	0.521043		P31153	MAT2A	16.1474	16.1554	-0.00797817	0.841308
P31323	PRKAR2B	14.5127	14.755	-0.242301	0.0602772		P31323	PRKAR2B	14.4824	14.65	-0.167517	0.000783073
P31327	CPS1	12.6084	12.5217	0.0866792	0.154866		P31327	CPS1	12.7389	12.7889	-0.050074	0.694522
P31431	SDC4	13.0326	12.53	0.502617	0.0162654		P31431	SDC4	12.9248	12.6531	0.271705	0.125077
P31483	TIA1	14.6182	14.7431	-0.124864	0.166766		P31483	TIA1	14.5169	14.5818	-0.0648771	0.539556
P31689	DNAJA1	16.0161	15.9974	0.0186825	0.832358		P31689	DNAJA1	16.0396	16.029	0.0106118	0.862058
P31749	AKT1	14.5329	14.3074	0.225585	0.0874585		P31749	AKT1	14.529	14.4658	0.0632326	0.0296123
P31751	AKT2	14.002	14.0888	-0.0867629	0.203077		P31751	AKT2	14.1915	14.2556	-0.0640522	0.063782
P31930	UQCRC1	18.1381	18.0559	0.0821786	0.141641		P31930	UQCRC1	18.1747	18.1086	0.0660662	0.100862
P31937	HIBADH	16.7219	16.6324	0.0895352	0.0509714		P31937	HIBADH	16.921	16.8437	0.0773512	0.0781068
P31939	ATIC	16.8155	16.8215	-0.00599432	0.942508		P31939	ATIC	16.7913	16.886	-0.0947015	0.174753
P31942	HNRNPH3	18.01	18.0693	-0.0592389	0.192914		P31942	HNRNPH3	17.8837	17.8747	0.00909833	0.823951
P31943	HNRNPH1	19.7742	19.8405	-0.0663319	0.0303589		P31943	HNRNPH1	19.785	19.7129	0.0721201	0.441792
P31946	YWHAB	19.8502	19.783	0.0672355	0.0836683		P31946	YWHAB	19.8415	19.8163	0.0252138	0.497133
P31948	STIP1	17.5743	17.5413	0.0329642	0.255113		P31948	STIP1	17.643	17.6662	-0.023198	0.617456
P31949	S100A11	18.1484	18.315	-0.166573	0.193133		P31949	S100A11	17.8651	17.8463	0.0188351	0.889324
P32119	PRDX2	20.002	19.9931	0.0088234	0.825142		P32119	PRDX2	20.0702	20.1489	-0.078737	0.206319
P32121	ARRB2	13.104	12.8401	0.263887	0.180599		P32121	ARRB2	12.9727	13.1886	-0.215976	0.478456
P32189	GK	12.8597	12.8418	0.0178518	0.900542		P32189	GK	12.9281	12.8884	0.0396487	0.646492
P32243	OTX2	14.8305	14.8739	-0.0433783	0.597152		P32243	OTX2	15.3434	15.4121	-0.0687577	0.537546
P32297	CHRNA3	12.3881	12.3023	0.0857819	0.596037		P32297	CHRNA3	12.5563	12.5042	0.0520786	0.558582
P32321	DCTD	15.0677	15.0092	0.0585434	0.656114		P32321	DCTD	15.4877	15.3542	0.13343	0.0200505
P32322	PYCR1	17.0216	16.8859	0.135611	0.278788		P32322	PYCR1	16.7729	16.6816	0.0912955	0.371579
P32418	SLC8A1	12.593	12.9619	-0.36889	0.521877		P32418	SLC8A1	12.2681	12.5614	-0.293297	0.355461
P32455	GBP1	15.3443	15.1516	0.192633	0.156996		P32455	GBP1	15.1253	15.1788	-0.0534276	0.47247
P32780	GTF2H1	11.3782	11.7692	-0.390986	0.0541499		P32780	GTF2H1	11.3945	12.0216	-0.627051	0.0823788
P32856	STX2	13.9009	13.9172	-0.0163567	0.894341		P32856	STX2	14.1418	14.1303	0.0114999	0.928656
P32929	CTH	12.9391	13.803	-0.863827	0.356789		P32929	CTH	14.2498	14.3224	-0.0726008	0.326277
P32969	RPL9P9	16.1395	16.2576	-0.118135	0.0012467		P32969	RPL9P9	16.0124	16.1232	-0.110773	0.0701884
P33121	ACSL1	15.8567	15.6757	0.181042	0.118853		P33121	ACSL1	15.8132	15.7663	0.0469926	0.173436
P33176	KIF5B	16.4018	16.3527	0.0490699	0.255276		P33176	KIF5B	16.3718	16.3826	-0.0107861	0.461987
P33240	CSTF2	14.9977	14.9419	0.0557659	0.221173		P33240	CSTF2	14.9009	15.0352	-0.134294	0.558745
P33316	DUT	14.5859	14.4986	0.0872831	0.419083		P33316	DUT	14.656	14.4425	0.213504	0.0107016
P33527	ABCC1	15.8169	15.837	-0.0201006	0.534962		P33527	ABCC1	16.0473	16.0425	0.00479344	0.883416
P33897	ABCD1	13.6869	13.4662	0.220731	0.0985355		P33897	ABCD1	13.486	13.3677	0.118333	0.155545
P33908	MAN1A1	14.3147	15.3108	-0.996066	0.132552		P33908	MAN1A1	14.0666	14.69	-0.623351	0.0847073
P33991	MCM4	14.1844	13.9837	0.200653	0.108054		P33991	MCM4	14.1642	13.9443	0.219856	0.0317945
P33992	MCM5	16.1685	15.9531	0.215365	0.0714831		P33992	MCM5	16.1271	16.0045	0.122618	0.107767
P33993	MCM7	14.9385	14.7933	0.145163	0.316145		P33993	MCM7	15.0733	14.9579	0.115388	0.368718
P34059	GALNS	13.8897	13.8333	0.0564101	0.48922		P34059	GALNS	13.674	13.895	-0.221075	0.020599
P34741	SDC2	15.8008	15.7883	0.0125086	0.916121		P34741	SDC2	15.5769	15.5355	0.041414	0.379892
P34896	SHMT1	15.4438	15.5331	-0.0893056	0.448218		P34896	SHMT1	15.6006	15.7439	-0.143342	0.0354273
P34897	SHMT2	17.2521	16.9926	0.259515	0.0202901		P34897	SHMT2	17.0499	16.9197	0.130219	0.15276
P34913	EPHX2	13.9707	13.6265	0.344183	0.0392924		P34913	EPHX2	14.8662	14.7188	0.147321	0.271211
P34931	HSPA1L	19.5564	19.4421	0.114337	0.205081		P34931	HSPA1L	19.3419	19.2021	0.139763	0.314412
P34932	HSPA4	17.6788	17.6868	-0.00806856	0.901799		P34932	HSPA4	17.6329	17.6749	-0.041948	0.189304
P34949	MPI	15.2851	15.3679	-0.0828145	0.47392		P34949	MPI	15.5174	15.5691	-0.0517543	0.0875319
P35052	GPC1	12.7902	12.2655	0.524667	0.465756		P35052	GPC1	12.3185	12.1044	0.2141	0.626903
P35080	PFN2	17.7606	17.9392	-0.178542	0.0691977		P35080	PFN2	17.8081	17.8894	-0.0812983	0.162763
P35221	CTNNA1	17.7924	17.7405	0.0518837	0.247003		P35221	CTNNA1	17.7781	17.7355	0.0426529	0.136344
P35222	CTNNB1	16.9211	16.9045	0.0165253	0.601725		P35222	CTNNB1	16.9153	16.875	0.0403105	0.154835
P35232	PHB	18.766	18.5089	0.257143	0.0512609		P35232	PHB	18.7048	18.5129	0.191893	0.000802012
P35237	SERPINB6	16.1852	16.1008	0.0843325	0.0308498		P35237	SERPINB6	16.2559	16.0917	0.164153	0.320789
P35240	NF2	13.6712	13.7212	-0.0500319	0.744606		P35240	NF2	13.5972	14.014	-0.416789	0.0128454
P35241	RDX	18.7947	18.7973	-0.00266075	0.949312		P35241	RDX	18.9246	18.9471	-0.0225116	0.246499
P35244	RPA3	14.815	14.6983	0.116616	0.0810454		P35244	RPA3	14.843	14.8771	-0.0341492	0.733838
P35249	RFC4	14.4072	14.3081	0.0990605	0.231158		P35249	RFC4	14.3595	14.3384	0.0210265	0.838048
P35250	RFC2	14.6607	14.47	0.190659	0.0353542		P35250	RFC2	14.5938	14.5422	0.0515956	0.760584
P35251	RFC1	13.5097	13.644	-0.13432	0.0203812		P35251	RFC1	13.5135	13.6067	-0.0932277	0.17726
P35268	RPL22	20.2018	19.8905	0.31122	0.000571349		P35268	RPL22	20.0912	19.9853	0.105915	0.129631
P35269	GTF2F1	15.2978	15.4125	-0.114761	0.341083		P35269	GTF2F1	15.605	15.6542	-0.0491626	0.11392
P35270	SPR	14.1741	14.0594	0.114697	0.594074		P35270	SPR	14.3522	14.4285	-0.0763057	0.539498
P35442	THBS2	12.2019	12.3311	-0.129156	0.365459		P35442	THBS2	12.3519	12.2506	0.101317	0.223024
P35475	IDUA	17.3895	17.378	0.0115442	0.854062		P35475	IDUA	16.9999	17.1132	-0.113377	0.0227566
P35499	SCN4A	13.3188	12.553	0.76579	0.112735		P35499	SCN4A	13.0168	12.6375	0.379363	0.313677
P35520	CBS	12.7272	13.0243	-0.297143	0.0472284		P35520	CBS	12.557	12.5462	0.0108144	0.960759
P35527;SWISS-PROT:P35527	KRT9;	14.8903	14.9745	-0.0842102	0.927494		P35527;SWISS-PROT:P35527	KRT9;	14.5128	14.3503	0.162466	0.633622
P35555	FBN1	14.2078	14.4276	-0.219726	0.126894		P35555	FBN1	13.7388	13.8254	-0.0866224	0.0733008
P35556	FBN2	15.0401	15.1568	-0.11663	0.369377		P35556	FBN2	14.7579	14.8305	-0.0726239	0.235715
P35573	AGL	15.242	15.2156	0.0263505	0.578319		P35573	AGL	15.3114	15.314	-0.0025598	0.913884
P35579	MYH9	19.6015	19.5675	0.0340033	0.208853		P35579	MYH9	19.3117	19.2964	0.0153239	0.531296
P35580	MYH10	20.4148	20.368	0.0467982	0.115612		P35580	MYH10	20.2656	20.2751	-0.009555	0.471908
P35606	COPB2	17.6139	17.5764	0.0374775	0.403847		P35606	COPB2	17.5868	17.5869	-7.46571e-05	0.997061
P35610	SOAT1	13.7646	13.9115	-0.146946	0.364617		P35610	SOAT1	13.6665	13.9701	-0.303612	0.0580225
P35611	ADD1	16.544	16.4948	0.0491874	0.00900709		P35611	ADD1	16.6816	16.7029	-0.0212947	0.523188
P35612	ADD2	12.4232	12.4025	0.0207294	0.905285		P35612	ADD2	12.0929	12.5518	-0.458871	0.0541429
P35613	BSG	19.5432	19.5553	-0.012115	0.733968		P35613	BSG	20.0173	19.9496	0.0676395	0.15652
P35625	TIMP3	14.6772	14.6451	0.0321922	0.855143		P35625	TIMP3	14.7515	14.7295	0.0219912	0.892584
P35626	GRK3	8.64707	9.23401	-0.586939	0.0550882		P35626	GRK3	8.92164	8.90127	0.0203647	0.902362
P35637	FUS	17.4524	17.6528	-0.200418	0.00406091		P35637	FUS	17.8775	17.8074	0.0701223	0.495063
P35658	NUP214	17.7739	17.7005	0.073348	0.027976		P35658	NUP214	17.7944	17.7928	0.00157057	0.963697
P35659	DEK	16.91	17.0092	-0.0992031	0.00329839		P35659	DEK	16.9953	16.9972	-0.00189645	0.955201
P35670	ATP7B	11.6742	11.3483	0.325912	0.0640591		P35670	ATP7B	11.3679	11.5682	-0.200268	0.644033
P35749	MYH11	16.0102	15.909	0.101171	0.00351477		P35749	MYH11	15.3046	15.2439	0.0607138	0.689514
P35754	GLRX	13.2489	13.1328	0.116108	0.598131		P35754	GLRX	13.0254	13.3992	-0.373762	0.163235
P35790	CHKA	9.42979	9.90131	-0.471517	0.271301		P35790	CHKA	9.71976	9.99302	-0.273256	0.508684
P35813	PPM1A	14.9908	14.8643	0.126475	0.249145		P35813	PPM1A	15.0887	14.9907	0.0980192	0.00953995
P35908	KRT2	15.8852	15.0476	0.837628	0.516555		P35908	KRT2	15.1547	14.4338	0.720922	0.106864
P35914	HMGCL	16.4135	16.2288	0.184678	0.0881476		P35914	HMGCL	16.4873	16.275	0.212241	0.141396
P35968	KDR	9.61714	11.1763	-1.5592	0.360761		P35968	KDR	10.7014	10.8802	-0.178886	0.433263
P35998	PSMC2	17.6419	17.5865	0.055398	0.159068		P35998	PSMC2	17.5847	17.681	-0.0963503	0.295688
P36021	SLC16A2	13.5092	13.2645	0.244773	0.27447		P36021	SLC16A2	13.3428	13.0572	0.285617	0.0850746
P36404	ARL2	14.8518	14.7065	0.145295	0.143991		P36404	ARL2	14.9638	14.9396	0.0242355	0.78371
P36405	ARL3	16.391	16.2698	0.121164	0.127612		P36405	ARL3	16.2516	16.3058	-0.0542157	0.244705
P36507	MAP2K2	16.1132	16.0003	0.112892	0.113786		P36507	MAP2K2	16.2202	16.2186	0.00160572	0.915697
P36542	ATP5F1C	17.5873	17.3974	0.189895	0.00199549		P36542	ATP5F1C	17.6001	17.4725	0.127575	0.150747
P36543	ATP6V1E1	16.0323	15.9185	0.113758	0.0339795		P36543	ATP6V1E1	16.0956	16.0352	0.0603316	0.373104
P36551	CPOX	13.9983	14.0249	-0.0266376	0.800632		P36551	CPOX	13.6314	13.861	-0.229579	0.181584
P36578	RPL4	18.34	18.3074	0.0326476	0.662678		P36578	RPL4	18.2914	18.3708	-0.0793623	0.386797
P36639	NUDT1	14.6572	14.273	0.384118	0.0946058		P36639	NUDT1	14.231	14.3402	-0.10925	0.399059
P36776	LONP1	16.2482	16.1394	0.108811	0.117899		P36776	LONP1	16.2392	16.1567	0.0824765	0.0552625
P36871	PGM1	16.8905	16.728	0.162536	0.0647678		P36871	PGM1	16.886	16.8861	-0.000115803	0.997723
P36873	PPP1CC	17.344	17.3108	0.0331941	0.54454		P36873	PPP1CC	17.4095	17.3871	0.0224405	0.602554
P36894	BMPR1A	11.8197	11.891	-0.0713128	0.731975		P36894	BMPR1A	12.0208	11.9684	0.052409	0.29853
P36897	TGFBR1	12.9327	12.8048	0.127977	0.789164		P36897	TGFBR1	12.3806	13.1705	-0.789888	0.0468379
P36915	GNL1	15.5494	15.4852	0.0641406	0.325809		P36915	GNL1	15.4914	15.4762	0.0152276	0.799759
P36954	POLR2I	12.3756	12.6292	-0.253657	0.244615		P36954	POLR2I	12.6072	12.6583	-0.0511029	0.694427
P36955	SERPINF1	16.1584	15.968	0.190465	0.137823		P36955	SERPINF1	16.6766	16.5563	0.120321	0.191152
P36957	DLST	17.3682	17.115	0.253189	0.00930235		P36957	DLST	17.2714	17.1949	0.0765885	0.281094
P36959	GMPR	15.4022	15.5493	-0.147029	0.235841		P36959	GMPR	15.1604	15.2146	-0.0541904	0.492857
P36969	GPX4	13.6761	13.7656	-0.0895975	0.403462		P36969	GPX4	14.1683	14.2498	-0.0814292	0.117847
P37059	HSD17B2	19.0591	18.928	0.131083	0.0480822		P37059	HSD17B2	19.2867	19.2406	0.0460734	0.48147
P37108	SRP14	17.8266	17.7634	0.0632095	0.138675		P37108	SRP14	17.8483	17.8202	0.0281233	0.614605
P37198	NUP62	16.4439	16.5309	-0.0870261	0.118894		P37198	NUP62	16.464	16.5259	-0.0619548	0.197655
P37235	HPCAL1	14.1004	13.9586	0.141833	0.0256224		P37235	HPCAL1	13.5276	13.6155	-0.0879161	0.559181
P37268	FDFT1	14.2692	14.3574	-0.088202	0.506628		P37268	FDFT1	14.2645	14.2175	0.0469834	0.426849
P37802	TAGLN2	19.8044	19.7046	0.0998178	0.0521316		P37802	TAGLN2	19.4795	19.5121	-0.0326554	0.650006
P37837	TALDO1	18.9903	18.8459	0.144394	0.0303713		P37837	TALDO1	18.9997	19.0336	-0.0338464	0.718441
P37840	SNCA	15.8068	15.6766	0.130215	0.0131467		P37840	SNCA	15.9347	15.8491	0.0856127	0.279029
P38117	ETFB	18.0845	17.9438	0.140711	0.166859		P38117	ETFB	18.0756	17.9714	0.104148	0.222299
P38159	RBMX	18.8674	18.8332	0.0341783	0.794257		P38159	RBMX	18.7656	18.7287	0.0368511	0.467045
P38432	COIL	12.6282	12.7033	-0.075134	0.155639		P38432	COIL	12.5728	12.6483	-0.0755099	0.353443
P38435	GGCX	13.3562	13.2711	0.0851202	0.167974		P38435	GGCX	13.2376	13.1554	0.0822198	0.476333
P38571	LIPA	13.0149	12.4956	0.519225	0.0759969		P38571	LIPA	12.8537	12.612	0.24174	0.143757
P38606	ATP6V1A	16.6477	16.7388	-0.0911179	0.0575414		P38606	ATP6V1A	16.7514	16.7628	-0.0114792	0.494576
P38646	HSPA9	19.4842	19.4471	0.0371237	0.208181		P38646	HSPA9	19.4079	19.3671	0.040732	0.270115
P38919	EIF4A3	16.7812	16.6984	0.0828052	0.209158		P38919	EIF4A3	16.6767	16.6245	0.0521859	0.263526
P38935	IGHMBP2	9.86111	10.0189	-0.157825	0.259348		P38935	IGHMBP2	9.27586	10.265	-0.989122	0.0140835
P38936	CDKN1A	11.3406	11.1649	0.175757	0.703145		P38936	CDKN1A	10.6204	10.4531	0.167307	0.516057
P39019	RPS19	18.0988	17.9902	0.108524	0.282502		P39019	RPS19	17.9232	17.98	-0.0568036	0.54511
P39023	RPL3	18.9038	18.9296	-0.0257411	0.690049		P39023	RPL3	18.8795	18.9126	-0.0331364	0.164966
P39060	COL18A1	15.3759	15.5943	-0.218393	0.0269938		P39060	COL18A1	15.0882	15.3418	-0.253589	0.00368792
P39656	DDOST	18.1896	18.0511	0.13857	0.171803		P39656	DDOST	18.1623	18.1137	0.0486333	0.608133
P39687	ANP32A	17.9837	17.9557	0.027976	0.741713		P39687	ANP32A	17.9585	17.9842	-0.0257176	0.763829
P39748	FEN1	15.0199	15.0315	-0.0116146	0.880277		P39748	FEN1	15.0116	15.071	-0.0593462	0.166666
P39880	CUX1	14.1173	14.1372	-0.0199339	0.0383461		P39880	CUX1	14.0429	14.0544	-0.0115128	0.712041
P40121	CAPG	14.5465	14.2558	0.290727	0.140133		P40121	CAPG	14.3871	14.2359	0.151181	0.403956
P40123	CAP2	17.3415	17.2957	0.0458107	0.536582		P40123	CAP2	17.19	17.1487	0.0413652	0.104606
P40126	DCT	16.966	16.9671	-0.00114536	0.99007		P40126	DCT	17.4389	17.406	0.0328699	0.367562
P40189	IL6ST	12.1721	11.5922	0.579918	0.38686		P40189	IL6ST	10.7083	11.5906	-0.882282	0.102518
P40222	TXLNA	15.4399	15.4409	-0.00099087	0.991162		P40222	TXLNA	15.4371	15.3816	0.0554626	0.0630511
P40227	CCT6A	17.7677	17.7531	0.0145965	0.779177		P40227	CCT6A	17.8882	17.8263	0.0618651	0.0157173
P40261	NNMT	13.168	12.9619	0.206046	0.330964		P40261	NNMT	12.7462	12.8697	-0.123436	0.503648
P40424	PBX1	13.2537	13.7825	-0.528754	0.0407203		P40424	PBX1	12.8767	13.4571	-0.58037	0.00374758
P40426	PBX3	12.837	13.6047	-0.767777	0.0984478		P40426	PBX3	13.0818	13.6966	-0.614732	0.0380225
P40429	RPL13A	17.9588	17.9039	0.0548387	0.610746		P40429	RPL13A	17.8125	17.8713	-0.0588319	0.59901
P40616	ARL1	12.614	12.7722	-0.158159	0.116899		P40616	ARL1	12.6144	12.6694	-0.0549865	0.661798
P40617	ARL4A	11.2619	11.0014	0.260478	0.555372		P40617	ARL4A	10.5753	10.3317	0.243659	0.615225
P40692	MLH1	13.8755	14.0284	-0.152956	0.443588		P40692	MLH1	14.1246	14.1575	-0.0328264	0.593531
P40763	STAT3	15.9331	15.9034	0.0297432	0.417743		P40763	STAT3	15.9742	16.0317	-0.0575691	0.0494564
P40818	USP8	12.5163	12.5132	0.0031209	0.940096		P40818	USP8	12.3336	12.7063	-0.372656	0.078828
P40855	PEX19	12.9743	13.2644	-0.290113	0.057769		P40855	PEX19	12.9901	13.1929	-0.202829	0.178059
P40925	MDH1	19.8614	19.8129	0.0484829	0.629387		P40925	MDH1	19.7874	19.8796	-0.0921718	0.0797455
P40926	MDH2	19.6412	19.4307	0.210487	0.0370031		P40926	MDH2	19.5464	19.4415	0.104874	0.145907
P40937	RFC5	14.1799	14.3424	-0.162504	0.352964		P40937	RFC5	13.8288	14.0472	-0.218452	0.315756
P40938	RFC3	13.3998	13.6387	-0.238852	0.310645		P40938	RFC3	13.3853	13.6032	-0.217906	0.239892
P40939	HADHA	18.0822	17.9831	0.0991683	0.0801186		P40939	HADHA	18.0972	17.9767	0.120427	0.0666881
P40967	PMEL	17.1572	17.3211	-0.16384	0.224875		P40967	PMEL	17.3402	17.4007	-0.0605188	0.237465
P41091	EIF2S3	16.7742	16.7838	-0.00960207	0.790246		P41091	EIF2S3	16.7671	16.7301	0.0369551	0.355332
P41208	CETN2	14.6659	14.7572	-0.0912628	0.425961		P41208	CETN2	14.7886	14.8432	-0.0545445	0.435797
P41214	EIF2D	13.6108	13.5964	0.0143981	0.644333		P41214	EIF2D	13.698	13.799	-0.100932	0.212821
P41219	PRPH	15.639	15.5571	0.0818529	0.460552		P41219	PRPH	15.9645	16.1179	-0.15345	0.0237829
P41221;Q9H1J7	WNT5A;WNT5B	11.2836	11.2838	-0.000279113	0.998903		P41221;Q9H1J7	WNT5A;WNT5B	11.2351	10.9873	0.247825	0.205589
P41222	PTGDS	13.7514	13.4147	0.336687	0.104102		P41222	PTGDS	14.3961	14.0682	0.327936	0.00207646
P41223	BUD31	14.1247	14.0938	0.0309901	0.77958		P41223	BUD31	14.0515	14.0609	-0.0093505	0.914946
P41226	UBA7	10.4772	10.3804	0.0967554	0.0995735		P41226	UBA7	10.0472	9.70986	0.337321	0.0670679
P41227	NAA10	15.7564	15.7656	-0.0091784	0.785828		P41227	NAA10	15.6957	15.6944	0.0012598	0.972729
P41229	KDM5C	12.6652	12.8215	-0.156364	0.134999		P41229	KDM5C	12.67	12.9333	-0.263372	0.0218913
P41236	PPP1R2	14.7544	14.6768	0.0775416	0.215193		P41236	PPP1R2	14.7461	14.7805	-0.0344227	0.60221
P41240	CSK	14.7348	14.7591	-0.0242393	0.808142		P41240	CSK	14.6748	14.8339	-0.159043	0.297067
P41247	PNPLA4	12.3548	12.1521	0.202658	0.409294		P41247	PNPLA4	12.6563	12.3725	0.283824	0.0800151
P41250	GARS1	16.77	16.577	0.192996	0.0118342		P41250	GARS1	16.6155	16.5496	0.0659109	0.156228
P41252	IARS1	16.9034	16.9125	-0.00913763	0.669399		P41252	IARS1	16.8437	16.8569	-0.0131316	0.514768
P41440	SLC19A1	13.2801	13.1574	0.122658	0.25887		P41440	SLC19A1	13.5697	13.6279	-0.0582661	0.595671
P41567	EIF1	12.8104	12.7952	0.0151246	0.896127		P41567	EIF1	12.7579	12.9652	-0.207242	0.365136
P41732	TSPAN7	11.9095	12.364	-0.454532	0.0601726		P41732	TSPAN7	11.7189	11.8524	-0.133464	0.407935
P41743	PRKCI	14.7968	14.7991	-0.00225735	0.974415		P41743	PRKCI	14.7079	14.8194	-0.111497	0.0273745
P42025	ACTR1B	14.0598	14.2727	-0.212911	0.117638		P42025	ACTR1B	14.2918	14.2351	0.0567581	0.605748
P42126	ECI1	17.0351	16.66	0.375101	0.0553342		P42126	ECI1	16.7966	16.6444	0.152217	0.242648
P42166	TMPO	18.2244	18.1845	0.039906	0.496542		P42166	TMPO	18.0991	18.0884	0.0107904	0.465825
P42224	STAT1	14.6405	14.5669	0.0736334	0.287822		P42224	STAT1	14.5035	14.622	-0.118443	0.0423771
P42285	MTREX	15.2598	15.1696	0.0902383	0.338856		P42285	MTREX	15.2465	15.2966	-0.0501227	0.124736
P42330	AKR1C3	11.9864	12.5954	-0.608982	0.262096		P42330	AKR1C3	12.2889	12.3369	-0.0479349	0.165565
P42345	MTOR	16.0831	16.1654	-0.0823712	0.134043		P42345	MTOR	16.2215	16.3072	-0.0856699	0.012767
P42356	PI4KA	15.4681	15.4343	0.0337403	0.62189		P42356	PI4KA	15.6145	15.6332	-0.0186896	0.450772
P42566	EPS15	14.4708	14.3341	0.136681	0.0240427		P42566	EPS15	14.5573	14.5544	0.00292315	0.972208
P42574	CASP3	14.5597	14.6649	-0.10524	0.0831155		P42574	CASP3	14.5919	14.6995	-0.107623	0.0471252
P42575	CASP2	11.5445	11.8473	-0.302768	0.365955		P42575	CASP2	11.7718	11.7364	0.0353838	0.775834
P42677	RPS27	16.8706	16.756	0.114557	0.0730233		P42677	RPS27	16.6948	16.6853	0.0094629	0.88692
P42684	ABL2	12.811	12.5567	0.254361	0.419417		P42684	ABL2	12.824	12.9688	-0.144738	0.166743
P42694	HELZ	11.8885	12.2484	-0.359928	0.098913		P42694	HELZ	12.0962	12.2108	-0.114609	0.137237
P42696	RBM34	13.8736	14.1822	-0.308542	0.0675658		P42696	RBM34	13.7606	13.8163	-0.0556758	0.61307
P42704	LRPPRC	17.5382	17.3729	0.165231	0.0997688		P42704	LRPPRC	17.3827	17.3124	0.0702942	0.217271
P42765	ACAA2	15.6989	15.6802	0.0187066	0.617701		P42765	ACAA2	15.8217	15.6535	0.168148	0.00690998
P42766	RPL35	17.1413	17.1677	-0.0263767	0.574779		P42766	RPL35	17.155	17.1943	-0.039305	0.754943
P42771	CDKN2A	13.5449	13.5582	-0.0133967	0.874498		P42771	CDKN2A	13.406	13.3795	0.0265034	0.790065
P42785	PRCP	15.9798	15.8259	0.153938	0.234893		P42785	PRCP	15.5525	15.5735	-0.021018	0.797387
P42858	HTT	12.668	12.7841	-0.116128	0.107275		P42858	HTT	12.8275	12.9752	-0.147659	0.00396592
P42892	ECE1	12.4577	13.0611	-0.603405	0.0709633		P42892	ECE1	11.7869	11.7759	0.0110601	0.984573
P42898	MTHFR	13.7512	13.4049	0.34627	0.00753803		P42898	MTHFR	13.7176	13.5495	0.168097	0.0588292
P43034	PAFAH1B1	16.7795	16.8121	-0.0325403	0.483202		P43034	PAFAH1B1	16.7842	16.8699	-0.0857111	0.00223806
P43121	MCAM	15.7541	15.679	0.0751071	0.109464		P43121	MCAM	15.123	15.0481	0.0749187	0.0646267
P43155	CRAT	15.1561	14.945	0.211036	0.0443159		P43155	CRAT	15.0678	15.022	0.045814	0.648326
P43243	MATR3	17.6388	17.7536	-0.114787	0.0295543		P43243	MATR3	17.5958	17.6146	-0.018804	0.526587
P43246	MSH2	14.4857	14.3951	0.0906115	0.0566879		P43246	MSH2	14.6226	14.6381	-0.0154322	0.845813
P43251	BTD	13.5258	13.3647	0.161065	0.0259983		P43251	BTD	13.5286	13.5687	-0.0400576	0.888234
P43304	GPD2	16.5511	16.2493	0.30184	0.0720707		P43304	GPD2	16.4031	16.2175	0.185618	0.00530854
P43307	SSR1	17.4795	17.5306	-0.0510664	0.195103		P43307	SSR1	17.2526	17.248	0.00457546	0.96866
P43353	ALDH3B1	13.3971	13.7991	-0.40196	0.529099		P43353	ALDH3B1	14.0381	13.8255	0.212593	0.144313
P43378	PTPN9	15.5862	15.386	0.200134	0.0175055		P43378	PTPN9	15.6337	15.5297	0.103962	0.220481
P43487	RANBP1	17.2344	17.1393	0.095149	0.055176		P43487	RANBP1	17.2943	17.2666	0.027683	0.74786
P43490	NAMPT	16.5573	16.5022	0.0550961	0.558009		P43490	NAMPT	16.4584	16.5768	-0.118405	0.285076
P43686	PSMC4	16.5879	16.5729	0.0149217	0.386491		P43686	PSMC4	16.5107	16.5862	-0.075528	0.109908
P43897	TSFM	15.8186	15.6715	0.147125	0.120888		P43897	TSFM	15.7461	15.6928	0.0532703	0.391884
P45844	ABCG1	11.4616	11.1089	0.352724	0.0139583		P45844	ABCG1	11.3742	10.8932	0.480944	0.176469
P45877	PPIC	14.6743	14.5208	0.15352	0.390444		P45877	PPIC	14.3542	14.5498	-0.195635	0.317418
P45880	VDAC2	19.3759	19.2072	0.168636	0.0801325		P45880	VDAC2	19.1872	18.9929	0.194376	0.00601598
P45954	ACADSB	15.087	14.9889	0.0980785	0.18251		P45954	ACADSB	15.2162	15.0825	0.133691	0.152813
P45973	CBX5	16.175	16.1994	-0.024344	0.649446		P45973	CBX5	16.3369	16.2491	0.0877801	0.0133892
P45974	USP5	16.9833	17.0173	-0.0340228	0.589495		P45974	USP5	16.9214	16.9984	-0.0769983	0.05621
P45984	MAPK9	13.8956	13.9773	-0.0817232	0.512709		P45984	MAPK9	14.1701	14.3706	-0.200462	0.387648
P45985	MAP2K4	14.8474	14.8936	-0.0461478	0.73303		P45985	MAP2K4	15.1074	15.2522	-0.144808	0.0244714
P46013	MKI67	9.47913	10.3822	-0.903033	0.111381		P46013	MKI67	9.3468	10.2089	-0.862137	0.0143016
P46019	PHKA2	11.9421	11.8482	0.0939882	0.706579		P46019	PHKA2	11.7566	11.9446	-0.188029	0.440115
P46020	PHKA1	13.6649	13.6851	-0.0201519	0.516973		P46020	PHKA1	13.5701	13.6434	-0.0732861	0.547793
P46060	RANGAP1	16.0982	16.0039	0.0942719	0.00738641		P46060	RANGAP1	16.0893	16.0389	0.0504417	0.116393
P46063	RECQL	15.8372	15.9317	-0.0945442	0.08687		P46063	RECQL	15.5725	15.675	-0.102489	0.0838593
P46087	NOP2	14.8658	14.8769	-0.0110738	0.925883		P46087	NOP2	14.7742	14.8418	-0.0675362	0.211814
P46100	ATRX	14.966	15.1143	-0.148226	0.00199975		P46100	ATRX	14.9101	15.0125	-0.102384	0.00170762
P46108	CRK	16.2449	16.2935	-0.0486207	0.240359		P46108	CRK	16.3105	16.3232	-0.0126839	0.694458
P46109	CRKL	14.1552	14.0874	0.0677528	0.405651		P46109	CRKL	14.0266	14.0463	-0.0196996	0.568504
P46199	MTIF2	13.0923	12.941	0.151292	0.11253		P46199	MTIF2	13.0507	12.9092	0.141427	0.0427842
P46379	BAG6	15.3789	15.344	0.0349605	0.233289		P46379	BAG6	15.3449	15.3408	0.00415379	0.918419
P46459	NSF	16.7145	16.4877	0.226778	0.0364543		P46459	NSF	16.5651	16.5011	0.0639749	0.344549
P46527	CDKN1B	12.4022	12.8581	-0.455804	0.127118		P46527	CDKN1B	12.7793	13.1245	-0.345182	0.00932036
P46531	NOTCH1	10.5687	11.3595	-0.790831	0.323336		P46531	NOTCH1	10.9312	11.2677	-0.336506	0.23947
P46734	MAP2K3	14.0742	14.1721	-0.0978584	0.268514		P46734	MAP2K3	14.0828	14.2917	-0.20896	0.10582
P46736	BRCC3	14.0001	14.2432	-0.243129	0.0730131		P46736	BRCC3	14.0188	14.2547	-0.235903	0.00916451
P46776	RPL27A	19.0697	19.1603	-0.0905552	0.136985		P46776	RPL27A	19.1444	19.193	-0.0485908	0.599939
P46777	RPL5	17.845	17.8521	-0.00703477	0.873236		P46777	RPL5	17.8268	17.8096	0.0171405	0.549805
P46778	RPL21	16.3853	16.3719	0.0134335	0.864597		P46778	RPL21	16.3411	16.449	-0.107886	0.410288
P46779	RPL28	18.6664	18.6472	0.0191441	0.511331		P46779	RPL28	18.6992	18.7327	-0.0335396	0.636426
P46781	RPS9	18.659	18.4911	0.167861	0.210746		P46781	RPS9	18.5414	18.4787	0.0626564	0.671674
P46782	RPS5	18.8141	18.8076	0.00648785	0.919233		P46782	RPS5	18.7647	18.7291	0.0355437	0.621779
P46783	RPS10	17.6175	17.6216	-0.0041666	0.948194		P46783	RPS10	17.6271	17.6137	0.0133656	0.868615
P46821	MAP1B	16.5804	16.6369	-0.0565104	0.416039		P46821	MAP1B	16.5536	16.5734	-0.0197716	0.5779
P46926	GNPDA1	16.3853	16.2995	0.0858028	0.22474		P46926	GNPDA1	16.6476	16.6369	0.0107152	0.868775
P46934	NEDD4	9.56752	10.1792	-0.611691	0.132286		P46934	NEDD4	9.40074	9.74007	-0.339329	0.151835
P46937	YAP1	15.625	15.7379	-0.112849	0.38213		P46937	YAP1	15.8026	15.8803	-0.0777021	0.0920443
P46939	UTRN	15.9005	15.9935	-0.0930002	0.0995465		P46939	UTRN	16.1248	16.1873	-0.062461	0.0517296
P46940	IQGAP1	16.4806	16.4114	0.0692167	0.098494		P46940	IQGAP1	16.3672	16.3507	0.0164667	0.428655
P46976	GYG1	13.837	13.7025	0.134451	0.699455		P46976	GYG1	13.7367	13.8244	-0.0876796	0.750326
P46977	STT3A	17.1804	16.9546	0.225742	0.125222		P46977	STT3A	17.1011	17.0092	0.0919124	0.117798
P47224	RABIF	13.0821	12.7433	0.338833	0.188242		P47224	RABIF	13.0283	12.9679	0.0603301	0.481534
P47736	RAP1GAP	13.3137	12.7515	0.562242	0.0894885		P47736	RAP1GAP	12.3806	12.4978	-0.117224	0.445131
P47755	CAPZA2	17.2382	17.3545	-0.116378	0.15304		P47755	CAPZA2	17.4447	17.4504	-0.00570651	0.944769
P47756	CAPZB	17.6196	17.5943	0.0252171	0.616046		P47756	CAPZB	17.6413	17.6153	0.0259863	0.45816
P47804	RGR	13.9508	13.8724	0.0783795	0.586003		P47804	RGR	14.1363	14.1918	-0.055487	0.863989
P47813	EIF1AX	15.0314	14.4497	0.581725	0.0172835		P47813	EIF1AX	15.4701	14.6811	0.789031	0.12087
P47895	ALDH1A3	17.8804	17.7547	0.125757	0.134011		P47895	ALDH1A3	18.4717	18.4362	0.0354936	0.441002
P47897	QARS1	16.573	16.5945	-0.0215006	0.575903		P47897	QARS1	16.4931	16.5871	-0.0940729	0.164332
P47914	RPL29	16.7558	16.643	0.112759	0.565603		P47914	RPL29	17.0932	17.0282	0.0650158	0.707204
P47985	UQCRFS1	16.2809	16.1342	0.146724	0.271733		P47985	UQCRFS1	16.2447	16.1405	0.104195	0.0434724
P48047	ATP5PO	17.156	16.8834	0.272659	0.135521		P48047	ATP5PO	17.0563	16.8891	0.167223	0.176089
P48059	LIMS1	15.3331	15.261	0.0721436	0.410325		P48059	LIMS1	15.233	15.2794	-0.0464569	0.284306
P48060	GLIPR1	13.2835	13.1984	0.085016	0.474489		P48060	GLIPR1	13.2077	12.9861	0.221566	0.137121
P48147	PREP	16.0378	16.0828	-0.0449917	0.643074		P48147	PREP	16.1822	16.231	-0.0487254	0.16551
P48163	ME1	13.8343	13.6799	0.154367	0.29135		P48163	ME1	13.8466	13.8082	0.0383817	0.651914
P48200	IREB2	12.7377	12.8112	-0.073549	0.419554		P48200	IREB2	12.5377	13.0249	-0.487138	0.34069
P48307	TFPI2	12.7076	12.6805	0.027078	0.909771		P48307	TFPI2	12.474	11.7507	0.723321	0.113559
P48382	RFX5	12.956	13.0575	-0.101454	0.200913		P48382	RFX5	13.032	13.1625	-0.130515	0.0220391
P48426	PIP4K2A	15.2131	15.0741	0.138973	0.0846309		P48426	PIP4K2A	15.3698	15.2719	0.0979197	0.116747
P48444	ARCN1	17.7181	17.701	0.0170374	0.545601		P48444	ARCN1	17.7494	17.7148	0.0346821	0.0631009
P48449	LSS	16.2957	16.1993	0.0963542	0.346862		P48449	LSS	16.1821	16.129	0.0530793	0.49914
P48454	PPP3CC	13.0623	13.2714	-0.209114	0.119108		P48454	PPP3CC	13.2219	13.3447	-0.122741	0.544392
P48506	GCLC	14.861	14.811	0.0500169	0.657351		P48506	GCLC	15.082	15.0717	0.0103065	0.829447
P48507	GCLM	13.7264	13.8449	-0.118483	0.501726		P48507	GCLM	13.9618	14.0582	-0.096383	0.0152723
P48509	CD151	16.6507	16.5732	0.0774231	0.556134		P48509	CD151	16.2965	16.3014	-0.00495148	0.941636
P48539	PCP4	11.8709	11.9774	-0.106417	0.50576		P48539	PCP4	11.7332	11.7126	0.0206198	0.940175
P48556	PSMD8	18.4088	18.275	0.133757	0.276109		P48556	PSMD8	18.2059	18.2243	-0.0184051	0.851252
P48634	PRRC2A	15.5853	15.7156	-0.130263	0.0103587		P48634	PRRC2A	15.549	15.6424	-0.0934162	0.203265
P48637	GSS	15.2651	14.9471	0.317972	0.0255057		P48637	GSS	15.1446	15.0875	0.057033	0.555397
P48643	CCT5	16.8636	16.7809	0.0827456	0.0564389		P48643	CCT5	16.8998	16.876	0.0237751	0.291729
P48651	PTDSS1	12.5735	12.8303	-0.256834	0.129868		P48651	PTDSS1	12.3704	12.5933	-0.222875	0.0419229
P48681	NES	12.8671	12.3764	0.490732	0.317013		P48681	NES	12.5614	12.5738	-0.0123863	0.926936
P48723	HSPA13	14.9356	14.7595	0.17612	0.0588635		P48723	HSPA13	14.7825	14.8024	-0.0198315	0.81404
P48728	AMT	13.6445	13.5324	0.112059	0.478669		P48728	AMT	13.9117	13.6741	0.237603	0.164598
P48729	CSNK1A1	14.1785	14.2717	-0.0931683	0.0374673		P48729	CSNK1A1	14.0741	14.1876	-0.113504	0.358813
P48730	CSNK1D	12.7117	12.6282	0.0835682	0.199805		P48730	CSNK1D	12.6714	12.6328	0.0385203	0.695555
P48735	IDH2	18.6457	18.5165	0.129225	0.103703		P48735	IDH2	18.6072	18.5058	0.101337	0.101186
P48739	PITPNB	15.2339	15.1556	0.0783567	0.238215		P48739	PITPNB	15.3169	15.3281	-0.0112592	0.564404
P48741	HSPA7	11.5669	11.8525	-0.285626	0.784508		P48741	HSPA7	12.3462	11.9281	0.418079	0.164215
P49006	MARCKSL1	19.5566	19.6365	-0.0799046	0.0866847		P49006	MARCKSL1	19.6317	19.7182	-0.0864958	0.0816445
P49023	PXN	14.1356	14.2169	-0.0813434	0.431397		P49023	PXN	13.9008	14.0537	-0.152917	0.0125136
P49069	CAMLG	12.0255	12.1823	-0.156768	0.365009		P49069	CAMLG	12.05	12.1622	-0.112144	0.125639
P49116	NR2C2	13.5221	13.298	0.224116	0.0277948		P49116	NR2C2	13.4243	13.4532	-0.0288454	0.742675
P49189	ALDH9A1	18.3471	18.2769	0.0702276	0.0415989		P49189	ALDH9A1	18.5884	18.5717	0.0167089	0.76137
P49207	RPL34	18.3183	18.3294	-0.0110669	0.92717		P49207	RPL34	18.1832	18.0902	0.0930091	0.280486
P49257	LMAN1	18.1674	18.1468	0.0206294	0.731595		P49257	LMAN1	18.1605	18.1051	0.055472	0.188329
P49321	NASP	16.7985	16.703	0.0954766	0.104362		P49321	NASP	16.7737	16.7493	0.0243795	0.615396
P49327	FASN	18.1451	18.2799	-0.134794	0.029666		P49327	FASN	18.2622	18.3661	-0.103903	0.0224713
P49354	FNTA	14.3524	14.3997	-0.047302	0.662984		P49354	FNTA	14.4029	14.5525	-0.149514	0.208178
P49356	FNTB	12.2969	12.5164	-0.219429	0.185278		P49356	FNTB	12.4167	12.5555	-0.138749	0.444113
P49366	DHPS	11.8599	12.0111	-0.15119	0.480679		P49366	DHPS	12.4045	12.3836	0.0209055	0.902626
P49368	CCT3	17.7234	17.6066	0.116745	0.0698025		P49368	CCT3	17.7522	17.7094	0.0428186	0.0295289
P49406	MRPL19	15.4567	15.1975	0.259169	0.154489		P49406	MRPL19	15.3643	15.1844	0.179822	0.160612
P49407	ARRB1	13.9702	13.8373	0.132872	0.441455		P49407	ARRB1	14.1893	14.1092	0.0801215	0.182871
P49411	TUFM	19.452	19.3448	0.107156	0.0864281		P49411	TUFM	19.3661	19.2901	0.0759882	0.128174
P49419	ALDH7A1	17.1237	17.0541	0.0696292	0.228506		P49419	ALDH7A1	17.2617	17.0947	0.166952	0.00414575
P49427	CDC34	14.2769	14.1066	0.170259	0.235493		P49427	CDC34	14.047	14.4216	-0.374667	0.246968
P49441	INPP1	12.0109	12.3004	-0.289549	0.21826		P49441	INPP1	11.7311	12.1486	-0.41751	0.176835
P49448	GLUD2	11.4271	10.7167	0.710371	0.139203		P49448	GLUD2	11.8171	11.5784	0.238649	0.21112
P49458	SRP9	17.9293	17.8799	0.0493908	0.371097		P49458	SRP9	17.9642	17.9798	-0.0155601	0.657403
P49459	UBE2A	13.0353	13.0954	-0.0600588	0.571823		P49459	UBE2A	13.4445	13.1954	0.249041	0.141779
P49585	PCYT1A	15.8397	15.9267	-0.0869739	0.173887		P49585	PCYT1A	15.8328	15.9901	-0.15722	0.0604877
P49588	AARS1	17.0502	16.9487	0.101458	0.114467		P49588	AARS1	17.0475	17.0124	0.0351167	0.0202183
P49589	CARS1	15.152	15.1305	0.0215287	0.718696		P49589	CARS1	14.9385	15.0834	-0.144803	0.0312946
P49590	HARS2	13.9872	13.8616	0.125553	0.141394		P49590	HARS2	13.6579	13.7048	-0.0469028	0.69784
P49591	SARS1	15.6688	15.651	0.0177898	0.685864		P49591	SARS1	15.7485	15.802	-0.0535518	0.294203
P49593	PPM1F	14.0469	14.1062	-0.059355	0.485683		P49593	PPM1F	14.1326	14.122	0.0106073	0.825293
P49641	MAN2A2	11.5731	11.6593	-0.0862362	0.498324		P49641	MAN2A2	11.7564	11.9345	-0.178109	0.432479
P49643	PRIM2	9.49674	9.37085	0.125883	0.734346		P49643	PRIM2	9.28726	9.28107	0.00619492	0.980518
P49674	CSNK1E	15.15	15.2218	-0.0717857	0.620597		P49674	CSNK1E	15.1438	15.256	-0.112183	0.358165
P49711	CTCF	13.7399	13.7783	-0.0384438	0.684064		P49711	CTCF	13.8159	13.7943	0.0215194	0.774663
P49720	PSMB3	14.626	14.4897	0.136313	0.110376		P49720	PSMB3	14.4192	14.5475	-0.128308	0.483539
P49721	PSMB2	15.6766	15.4044	0.272187	0.0103006		P49721	PSMB2	15.4718	15.4632	0.00864628	0.969444
P49736	MCM2	14.1356	14.0329	0.102683	0.391942		P49736	MCM2	14.1285	14.0416	0.0869891	0.40175
P49746	THBS3	13.2808	13.483	-0.202231	0.379889		P49746	THBS3	12.3815	12.8421	-0.460531	0.0280669
P49748	ACADVL	17.1488	16.9764	0.172379	0.0732038		P49748	ACADVL	17.0263	16.9119	0.114341	0.148376
P49750	YLPM1	15.3299	15.3221	0.00782847	0.815823		P49750	YLPM1	15.2445	15.324	-0.0795471	0.119226
P49754	VPS41	12.7894	12.7837	0.00565958	0.900882		P49754	VPS41	12.6892	12.7761	-0.0868408	0.338009
P49755	TMED10	17.181	17.2053	-0.024303	0.265446		P49755	TMED10	17.0988	17.1607	-0.0618986	0.0955575
P49756	RBM25	15.1752	15.2722	-0.0969253	0.0725151		P49756	RBM25	15.1938	15.2186	-0.0247811	0.198664
P49757	NUMB	12.9436	13.1303	-0.186764	0.117552		P49757	NUMB	12.9222	13.0575	-0.135318	0.175844
P49768	PSEN1	14.8457	14.966	-0.120268	0.334867		P49768	PSEN1	14.8214	14.933	-0.111573	0.203645
P49770	EIF2B2	13.551	13.3517	0.199234	0.0706261		P49770	EIF2B2	13.3529	13.515	-0.162044	0.0333746
P49773	HINT1	17.8144	17.709	0.105453	0.397815		P49773	HINT1	17.834	17.9242	-0.0901582	0.266632
P49789	FHIT	13.6955	13.541	0.154539	0.118126		P49789	FHIT	13.7602	13.8594	-0.099243	0.13841
P49790	NUP153	14.8732	14.9884	-0.115186	0.0117325		P49790	NUP153	14.935	14.9706	-0.0356176	0.0961578
P49792	RANBP2	16.1858	16.1571	0.0287004	0.0932854		P49792	RANBP2	16.174	16.225	-0.050984	0.149318
P49810	PSEN2	12.0654	12.258	-0.19256	0.100844		P49810	PSEN2	12.155	12.1332	0.0218193	0.84349
P49815	TSC2	14.8874	14.9124	-0.0249884	0.768723		P49815	TSC2	14.8988	15.0614	-0.162569	0.0207489
P49821	NDUFV1	16.8208	16.7154	0.10542	0.137528		P49821	NDUFV1	16.8205	16.6788	0.141712	0.0338078
P49840	GSK3A	13.4294	13.5059	-0.0765619	0.403266		P49840	GSK3A	13.4837	13.6142	-0.130516	0.164238
P49841	GSK3B	15.0175	15.0742	-0.0566907	0.0963684		P49841	GSK3B	14.8459	14.9866	-0.140781	0.0835848
P49902	NT5C2	14.6725	14.5576	0.114899	0.194389		P49902	NT5C2	14.8221	14.8998	-0.0776672	0.398354
P49903	SEPHS1	14.0232	14.1935	-0.170249	0.417638		P49903	SEPHS1	14.0465	14.2739	-0.227334	0.181196
P49914	MTHFS	15.4383	15.4353	0.00298714	0.977289		P49914	MTHFS	15.5951	15.4893	0.105802	0.113876
P49915	GMPS	16.3899	16.458	-0.0680482	0.406337		P49915	GMPS	16.7695	16.8626	-0.0931353	0.0761911
P49916	LIG3	13.9619	14.0291	-0.0672276	0.0954055		P49916	LIG3	13.9877	14.0969	-0.109196	0.173261
P49917	LIG4	11.2363	12.1112	-0.874899	0.323552		P49917	LIG4	11.9598	12.2649	-0.305171	0.522253
P49918	CDKN1C	11.9634	12.0761	-0.112691	0.603286		P49918	CDKN1C	12.3633	12.7539	-0.390666	0.020018
P49959	MRE11	15.1842	15.1279	0.0563507	0.314504		P49959	MRE11	15.0912	15.112	-0.0208137	0.437116
P50148	GNAQ	14.6844	14.6627	0.0216312	0.749827		P50148	GNAQ	14.6013	14.6946	-0.0932966	0.0415085
P50150	GNG4	13.5963	13.1101	0.486153	0.0461549		P50150	GNG4	13.5846	13.1075	0.477157	0.018905
P50151	GNG10	14.582	13.7442	0.837799	0.0838305		P50151	GNG10	13.8718	13.9153	-0.0435085	0.903503
P50213	IDH3A	15.0901	14.918	0.172041	0.104419		P50213	IDH3A	15.0428	14.9464	0.0963881	0.148248
P50225	SULT1A1	15.4677	15.1284	0.339319	0.140922		P50225	SULT1A1	15.7626	15.8121	-0.0494848	0.783892
P50281	MMP14	15.6287	15.4549	0.173756	0.127399		P50281	MMP14	15.336	15.2661	0.069815	0.0911309
P50336	PPOX	15.2106	15.0458	0.164795	0.148342		P50336	PPOX	15.1839	15.2048	-0.0208782	0.850712
P50395	GDI2	18.0658	18.0035	0.0623465	0.30403		P50395	GDI2	18.1378	18.1529	-0.0150765	0.718387
P50402	EMD	17.5434	17.4482	0.095263	0.100587		P50402	EMD	17.4251	17.3979	0.0272157	0.463446
P50416	CPT1A	16.7048	16.5088	0.195968	0.0729502		P50416	CPT1A	16.1982	16.081	0.1172	0.0980275
P50443	SLC26A2	10.2777	10.0084	0.269265	0.602916		P50443	SLC26A2	9.39371	9.87246	-0.478749	0.234618
P50452	SERPINB8	12.1714	11.8681	0.303264	0.0770823		P50452	SERPINB8	11.4866	11.67	-0.18337	0.678056
P50453	SERPINB9	15.9645	15.8465	0.117971	0.409276		P50453	SERPINB9	17.309	17.2883	0.02061	0.685229
P50454	SERPINH1	19.6608	19.6268	0.0339613	0.526877		P50454	SERPINH1	19.4739	19.4653	0.0086531	0.788503
P50458	LHX2	11.016	11.112	-0.0960021	0.649864		P50458	LHX2	11.2648	10.8407	0.424151	0.332389
P50479	PDLIM4	15.217	15.1328	0.0841835	0.272101		P50479	PDLIM4	14.9605	14.907	0.0535351	0.152896
P50502	ST13	18.3196	18.3719	-0.0522981	0.0237926		P50502	ST13	18.3477	18.4672	-0.119498	0.015946
P50542	PEX5	12.9133	12.8196	0.0937226	0.671483		P50542	PEX5	12.6869	12.8436	-0.156721	0.313288
P50548	ERF	12.9934	13.2832	-0.289781	0.0300785		P50548	ERF	13.4105	13.5549	-0.14448	0.0692135
P50549	ETV1	7.88018	9.07595	-1.19576	0.481014		P50549	ETV1	5.88091	7.08847	-1.20756	0.465995
P50552	VASP	15.8456	15.8842	-0.0385525	0.638954		P50552	VASP	15.3898	15.4246	-0.0348665	0.515096
P50570	DNM2	16.7408	16.7645	-0.0236697	0.539632		P50570	DNM2	16.7892	16.8395	-0.0503001	0.410774
P50579	METAP2	13.5115	13.6891	-0.177585	0.119663		P50579	METAP2	13.4519	13.6194	-0.16753	0.00854624
P50583	NUDT2	13.3102	13.2373	0.0729058	0.441591		P50583	NUDT2	13.3271	13.3581	-0.03095	0.542569
P50613	CDK7	12.4793	13.0345	-0.555139	0.135427		P50613	CDK7	12.3474	12.5844	-0.237003	0.528365
P50748	KNTC1	15.8348	15.6168	0.218081	0.0863503		P50748	KNTC1	15.6734	15.8794	-0.205956	0.444212
P50749	RASSF2	15.3409	15.3663	-0.0254324	0.928923		P50749	RASSF2	15.2451	15.3347	-0.0896197	0.322588
P50750	CDK9	13.7995	13.7668	0.032625	0.584596		P50750	CDK9	13.5709	13.696	-0.12513	0.340683
P50851	LRBA	14.8249	14.8961	-0.0711863	0.325242		P50851	LRBA	14.9087	15.0205	-0.111861	0.0296795
P50895	BCAM	16.9905	16.9565	0.0340219	0.324854		P50895	BCAM	16.7895	16.8842	-0.0947647	0.108553
P50897	PPT1	15.0085	15.3135	-0.305071	0.0604607		P50897	PPT1	14.8612	15.0309	-0.169715	0.0141525
P50914	RPL14	18.2486	18.1717	0.0768785	0.403088		P50914	RPL14	18.0925	18.0754	0.0171302	0.858358
P50990	CCT8	18.4419	18.336	0.105892	0.0010291		P50990	CCT8	18.4884	18.4395	0.0488924	0.17366
P50991	CCT4	17.8139	17.7507	0.0631881	0.119811		P50991	CCT4	17.8671	17.8198	0.0472905	0.00211658
P50995	ANXA11	17.1982	17.1791	0.0191231	0.858529		P50995	ANXA11	17.0981	17.0493	0.0487826	0.561699
P51003	PAPOLA	14.2791	14.3043	-0.0251925	0.109539		P51003	PAPOLA	14.2914	14.3931	-0.101657	0.156258
P51114	FXR1	18.093	18.1914	-0.0983882	0.0411276		P51114	FXR1	17.975	18.0131	-0.0381685	0.412019
P51116	FXR2	15.8637	15.8599	0.00380349	0.908727		P51116	FXR2	15.8198	15.8003	0.0194857	0.345156
P51148	RAB5C	18.6991	18.6864	0.0126538	0.861099		P51148	RAB5C	18.7017	18.6726	0.0290486	0.3317
P51149	RAB7A	18.5821	18.454	0.12811	0.123495		P51149	RAB7A	18.6559	18.48	0.175875	0.0011797
P51151	RAB9A	14.0148	14.0051	0.00978326	0.905948		P51151	RAB9A	14.233	14.1619	0.0711049	0.329664
P51153	RAB13	15.7624	15.5872	0.175224	0.141423		P51153	RAB13	15.6555	15.5868	0.0686885	0.470255
P51159	RAB27A	14.9993	14.8897	0.109675	0.224273		P51159	RAB27A	15.5981	15.4917	0.106351	0.000897185
P51178	PLCD1	12.1774	12.3564	-0.17897	0.466273		P51178	PLCD1	12.816	12.8632	-0.0472321	0.273396
P51398	DAP3	14.6625	14.3369	0.325635	0.122979		P51398	DAP3	14.4529	14.3993	0.0536784	0.7771
P51452	DUSP3	14.6176	14.6723	-0.0546391	0.340523		P51452	DUSP3	14.6851	14.8456	-0.160552	0.0733119
P51511	MMP15	15.2944	15.4584	-0.16394	0.651144		P51511	MMP15	15.7858	15.1088	0.676994	0.036748
P51531	SMARCA2	14.8373	14.6544	0.182942	0.0261478		P51531	SMARCA2	14.7797	14.7627	0.0170303	0.716004
P51532	SMARCA4	16.2955	16.2082	0.0873241	0.201589		P51532	SMARCA4	16.289	16.2884	0.000589916	0.98612
P51553	IDH3G	14.7344	14.5799	0.154498	0.191709		P51553	IDH3G	14.6982	14.5549	0.143306	0.020023
P51570	GALK1	16.1481	15.9522	0.195843	0.0782632		P51570	GALK1	16.3693	16.2777	0.0915593	0.000623728
P51571	SSR4	17.355	17.349	0.00590611	0.867162		P51571	SSR4	17.279	17.1768	0.102197	0.0175743
P51572	BCAP31	18.8095	18.6646	0.144879	0.178762		P51572	BCAP31	18.8188	18.7681	0.0507537	0.087857
P51580	TPMT	14.141	14.1015	0.0394793	0.80409		P51580	TPMT	14.3294	14.4276	-0.0981917	0.453547
P51606	RENBP	13.8088	13.5225	0.28629	0.000553467		P51606	RENBP	13.9909	13.9267	0.0642157	0.475346
P51608	MECP2	15.3897	15.301	0.08865	0.142492		P51608	MECP2	15.3886	15.3114	0.0772886	0.125751
P51610	HCFC1	15.7852	15.7047	0.0804579	0.375156		P51610	HCFC1	15.7717	15.7604	0.0112216	0.863125
P51636	CAV2	11.4348	12.2492	-0.814397	0.105119		P51636	CAV2	11.6281	11.154	0.474059	0.0871406
P51648	ALDH3A2	16.1282	15.9828	0.145475	0.196466		P51648	ALDH3A2	16.0794	16.063	0.0164129	0.893915
P51649	ALDH5A1	16.3053	16.1118	0.193489	0.0368892		P51649	ALDH5A1	16.4368	16.3556	0.0812056	0.212182
P51659	HSD17B4	17.2466	16.956	0.290631	0.0303387		P51659	HSD17B4	17.2032	16.9267	0.276525	0.00044932
P51665	PSMD7	15.9719	15.9462	0.0256846	0.1892		P51665	PSMD7	15.9429	15.9802	-0.0373017	0.109044
P51668;Q9Y2X8	UBE2D1;UBE2D4	11.8872	11.7566	0.130631	0.507048		P51668;Q9Y2X8	UBE2D1;UBE2D4	11.973	11.7741	0.198866	0.450928
P51674	GPM6A	15.9311	15.7943	0.136814	0.138993		P51674	GPM6A	16.143	16.2455	-0.102428	0.197877
P51687	SUOX	14.5843	14.51	0.0743198	0.158164		P51687	SUOX	14.4862	14.4842	0.00202451	0.946292
P51689	ARSD	13.7528	13.5105	0.242261	0.24113		P51689	ARSD	12.9798	13.7147	-0.734977	0.146335
P51693	APLP1	14.3726	14.1551	0.21748	0.552313		P51693	APLP1	14.2803	14.2632	0.0171945	0.963588
P51784	USP11	14.642	14.6266	0.0154469	0.827627		P51784	USP11	15.1023	15.0732	0.0291309	0.755619
P51790	CLCN3	13.495	13.3927	0.102296	0.567371		P51790	CLCN3	13.4621	13.4535	0.00867993	0.946277
P51797	CLCN6	12.2488	12.1222	0.1266	0.428789		P51797	CLCN6	12.0485	12.0801	-0.031638	0.730147
P51798	CLCN7	15.421	15.7524	-0.331369	0.0153618		P51798	CLCN7	15.5325	15.6416	-0.109132	0.0841105
P51808	DYNLT3	13.3474	12.911	0.43635	0.0586386		P51808	DYNLT3	12.7383	13.1968	-0.458548	0.095718
P51809	VAMP7	12.8518	13.4889	-0.637143	0.227943		P51809	VAMP7	12.2482	13.0857	-0.837436	0.134052
P51810	GPR143	17.1442	17.2002	-0.0559828	0.445858		P51810	GPR143	17.6489	17.7076	-0.0586869	0.600747
P51812	RPS6KA3	13.975	14.0619	-0.086858	0.611684		P51812	RPS6KA3	14.0142	14.157	-0.142816	0.0228671
P51858	HDGF	17.363	17.4982	-0.135202	0.154178		P51858	HDGF	17.4059	17.4953	-0.0894478	0.0156382
P51911	CNN1	15.2758	15.0296	0.246258	0.255866		P51911	CNN1	13.7052	13.9048	-0.199585	0.326022
P51946	CCNH	12.7125	12.8068	-0.0942397	0.57562		P51946	CCNH	12.6872	12.6865	0.000728123	0.995081
P51965	UBE2E1	13.3525	13.1516	0.200949	0.303338		P51965	UBE2E1	13.9713	14.0048	-0.0335467	0.930274
P51970	NDUFA8	16.2651	16.1356	0.129509	0.0388259		P51970	NDUFA8	16.2214	16.1876	0.0337685	0.699382
P51991	HNRNPA3	19.4167	19.4608	-0.0441227	0.0707514		P51991	HNRNPA3	19.3797	19.3699	0.00980159	0.86487
P52209	PGD	19.3884	19.2315	0.156869	0.0252023		P52209	PGD	19.4359	19.4109	0.0250026	0.623561
P52272	HNRNPM	19.3291	19.2274	0.101673	0.291759		P52272	HNRNPM	19.2863	19.2738	0.0125702	0.813216
P52292	KPNA2	14.0221	13.8115	0.210663	0.0272901		P52292	KPNA2	13.7244	13.6526	0.0718404	0.276404
P52294	KPNA1	14.9472	14.8771	0.070075	0.276674		P52294	KPNA1	14.9525	14.9446	0.00789411	0.801091
P52298	NCBP2	15.6108	15.401	0.209831	0.0775424		P52298	NCBP2	15.5555	15.466	0.0895831	0.195422
P52306	RAP1GDS1	14.395	14.3657	0.0293055	0.668335		P52306	RAP1GDS1	14.3728	14.4137	-0.0408892	0.382765
P52434	POLR2H	15.8308	15.9187	-0.0879121	0.284898		P52434	POLR2H	15.8274	15.8584	-0.0310653	0.397615
P52564	MAP2K6	13.8088	13.7168	0.0919526	0.146709		P52564	MAP2K6	13.9331	13.9883	-0.0551747	0.556765
P52565	ARHGDIA	17.673	17.6583	0.0146446	0.772348		P52565	ARHGDIA	17.6846	17.7597	-0.07511	0.00522182
P52569	SLC7A2	13.1557	13.3951	-0.239369	0.100616		P52569	SLC7A2	13.0847	13.3301	-0.245433	0.167755
P52594	AGFG1	15.2186	15.2348	-0.0162337	0.831993		P52594	AGFG1	15.1059	15.18	-0.0741449	0.461916
P52597	HNRNPF	18.1768	18.141	0.0358458	0.517701		P52597	HNRNPF	18.106	18.1504	-0.0444033	0.0262074
P52630	STAT2	13.5299	13.4494	0.0804651	0.386057		P52630	STAT2	13.4399	13.5233	-0.0834138	0.475775
P52655	GTF2A1	14.0898	13.8298	0.260014	0.325513		P52655	GTF2A1	14.3835	14.2497	0.133782	0.0841382
P52701	MSH6	15.3814	15.3989	-0.017535	0.705945		P52701	MSH6	15.4449	15.4667	-0.0218284	0.669028
P52732	KIF11	-0.639228	-0.903818	0.26459	0.834984		P52732	KIF11	-0.267061	1.71769	-1.98475	0.169781
P52735	VAV2	14.549	14.5755	-0.0265019	0.795108		P52735	VAV2	14.5203	14.6369	-0.116629	0.0675427
P52756	RBM5	14.8634	14.7094	0.154022	0.182612		P52756	RBM5	14.759	14.7622	-0.00319018	0.912438
[truncated: 4,531 more rows]
