# Supplementary material for: Defective chaperone-mediated autophagy in the retinal pigment epithelium of age-related macular degeneration patients
Source: EMBO Mol Med. 2025 Oct 30;17(12):3472–95. doi: 10.1038/s44321-025-00329-w (PMC12686442; doi:10.1038/s44321-025-00329-w)
Supplement: Supplementary file 12 — Source data Fig. 4 [file 44321_2025_329_MOESM12_ESM.zip › Figure4/Figure4B/4B.xlsx]

## Sheet: Hoja1
	Healthy					AMD
Veh	3.54839	12.2609	20.7	7.7	3.9	34.6	25.95	36.6	82.5	32.9	24.3	20.5
CA77.1	21	14.8	9.2	9.5	8.4	24.15	22.25	9.68421	10.2	5.8	13.1	6.6
Source of Variation	% of total variation	P value	P value summary	Significant?		Šídák's multiple comparisons test	Predicted (LS) mean diff.	95.00% CI of diff.	Below threshold?	Summary	Adjusted P Value
Interaction	16.18	0.0209	*	Yes
Treatment	9.783	0.0654	ns	No		Veh - CA77.1
Status	17.5	0.0169	*	Yes		Healthy	-2.958	-22.56 to 16.64	No	ns	0.9211
						AMD	23.65	7.089 to 40.22	Yes	**	0.005
