# Supplementary material for: Defective chaperone-mediated autophagy in the retinal pigment epithelium of age-related macular degeneration patients
Source: EMBO Mol Med. 2025 Oct 30;17(12):3472–95. doi: 10.1038/s44321-025-00329-w (PMC12686442; doi:10.1038/s44321-025-00329-w)
Supplement: Supplementary file 12 — Source data Fig. 4 [file 44321_2025_329_MOESM12_ESM.zip › Figure4/Figure4F/4F.xlsx]

## Sheet: Hoja1
	Healthy					AMD
Veh	0.938456	0.989748	1.0718	0.97444	1.02556	1.05404	1.05374	1.06916	1.02482	1.03731	1.1061	1.18436
CA77.1	1.75528	1.82823	1.61479	1.32918	1.29244	1.68414	1.61962	1.79304	1.29145	1.44731	1.42493	1.47558
Source of Variation	% of total variation	P value	P value summary	Significant?		Šídák's multiple comparisons test	Predicted (LS) mean diff.	95.00% CI of diff.	Below threshold?	Summary	Adjusted P Value
Interaction	0.8272	0.4012	ns	No
Treatment	77.05	<0.0001	****	Yes		Veh - CA77.1
Status	0.152	0.717	ns	No		Healthy	-0.564	-0.7919 to -0.3361	Yes	****	<0.0001
						AMD	-0.4581	-0.6507 to -0.2654	Yes	****	<0.0001
