# Supplementary material for: Defective chaperone-mediated autophagy in the retinal pigment epithelium of age-related macular degeneration patients
Source: EMBO Mol Med. 2025 Oct 30;17(12):3472–95. doi: 10.1038/s44321-025-00329-w (PMC12686442; doi:10.1038/s44321-025-00329-w)
Supplement: Supplementary file 12 — Source data Fig. 4 [file 44321_2025_329_MOESM12_ESM.zip › Figure4/Figure4G/4G.xlsx]

## Sheet: Hoja1
	Healthy					AMD
Veh	27.33	36.92	36.89	13.7	16.8	31.17	27.1	22.43	13.9	19.2	11.2	11.6
CA77.1	31.19	35.21	36.78	13.6	19.8	28.32	32.18	28.36	18	24.3	16.7	19.5
	Paired t test					Paired t test
	P value	0.3992				P value	0.0142
	P value summary	ns				P value summary	*
	Significantly different (P < 0.05)?	No				Significantly different (P < 0.05)?	Yes
	One- or two-tailed P value?	Two-tailed				One- or two-tailed P value?	Two-tailed
	t, df	t=0.9428, df=4				t, df	t=3.418, df=6
	Number of pairs	5				Number of pairs	7
