# Supplementary material for: Defective chaperone-mediated autophagy in the retinal pigment epithelium of age-related macular degeneration patients
Source: EMBO Mol Med. 2025 Oct 30;17(12):3472–95. doi: 10.1038/s44321-025-00329-w (PMC12686442; doi:10.1038/s44321-025-00329-w)
Supplement: Supplementary file 12 — Source data Fig. 4 [file 44321_2025_329_MOESM12_ESM.zip › Figure4/Figure4H/4H.xlsx]

## Sheet: Hoja1
	Healthy					AMD
Veh	12.58	11.16	11.77	11.3	15.2	9.95	10.66	7.14	13.1	13.1	15.6	18.5
CA77.1	10.99	10.43	10.49	10.1	12.9	9.85	10.28	8.02	13.1	13.6	14.1	17
Paired t test						Paired t test
P value	0.0054					P value	0.4201
P value summary	**					P value summary	ns
Significantly different (P < 0.05)?	Yes					Significantly different (P < 0.05)?	No
One- or two-tailed P value?	Two-tailed					One- or two-tailed P value?	Two-tailed
t, df	t=5.471, df=4					t, df	t=0.8653, df=6
Number of pairs	5					Number of pairs	7
