# Supplementary material for: Defective chaperone-mediated autophagy in the retinal pigment epithelium of age-related macular degeneration patients
Source: EMBO Mol Med. 2025 Oct 30;17(12):3472–95. doi: 10.1038/s44321-025-00329-w (PMC12686442; doi:10.1038/s44321-025-00329-w)
Supplement: Supplementary file 12 — Source data Fig. 4 [file 44321_2025_329_MOESM12_ESM.zip › Figure4/Figure4A/4A.xlsx]

## Sheet: Hoja1
	Healthy					AMD
Veh	3.66667	4.08571	2.54545	3.69388	9.04225	1.27778	2.97059	2.47059	0.833333	5.52273	2.43137	1.11364
CA77.1	6.72727	6.96667	13.8889	13.6364	8.42308	10.6875	15.9667	8.81818	6.30435	7.05128	7.63889	3.92105
Source of Variation	% of total variation	P value	P value summary	Significant?		Šídák's multiple comparisons test	Predicted (LS) mean diff.	95.00% CI of diff.	Below threshold?	Summary	Adjusted P Value
Interaction	0.3104	0.7127	ns	No
Treatment	47.99	0.0002	***	Yes		Veh - CA77.1
Condition	4.474	0.1716	ns	No		Healthy	-5.322	-9.923 to -0.7199	Yes	*	0.0222
						AMD	-6.253	-10.14 to -2.363	Yes	**	0.0018
