# Supplementary material for: Defective chaperone-mediated autophagy in the retinal pigment epithelium of age-related macular degeneration patients
Source: EMBO Mol Med. 2025 Oct 30;17(12):3472–95. doi: 10.1038/s44321-025-00329-w (PMC12686442; doi:10.1038/s44321-025-00329-w)
Supplement: Supplementary file 13 — Source data Fig. 5 [file 44321_2025_329_MOESM13_ESM.zip]

Archive with 61 entries (54 files):
- Figure5/
- Figure5/Figure5E/
- Figure5/Figure5B/
- Figure5/Figure5A/
- Figure5/Figure5C/
- Figure5/Figure5D/
- Figure5/Figure5F/
- Figure5/Figure5E/5E.xlsx
- __MACOSX/Figure5/Figure5E/._5E.xlsx
- Figure5/Figure5E/._5E.xlsx
- Figure5/Figure5B/5B.xlsx
- __MACOSX/Figure5/Figure5B/._5B.xlsx
- Figure5/Figure5B/._5B.xlsx
- Figure5/Figure5B/MAX_E458_NRF2_CA_A7_1-1-2_scalebar15um.tif
- __MACOSX/Figure5/Figure5B/._MAX_E458_NRF2_CA_A7_1-1-2_scalebar15um.tif
- Figure5/Figure5B/._MAX_E458_NRF2_CA_A7_1-1-2_scalebar15um.tif
- Figure5/Figure5B/MAX_E458_NRF2_CA_H4_1-1-2.tif
- __MACOSX/Figure5/Figure5B/._MAX_E458_NRF2_CA_H4_1-1-2.tif
- Figure5/Figure5B/._MAX_E458_NRF2_CA_H4_1-1-2.tif
- Figure5/Figure5B/MAX_E458_NRF2_Veh_A5_1-2.tif
- __MACOSX/Figure5/Figure5B/._MAX_E458_NRF2_Veh_A5_1-2.tif
- Figure5/Figure5B/._MAX_E458_NRF2_Veh_A5_1-2.tif
- Figure5/Figure5B/MAX_E458_NRF2_Veh_H5_1-1-2.tif
- __MACOSX/Figure5/Figure5B/._MAX_E458_NRF2_Veh_H5_1-1-2.tif
- Figure5/Figure5B/._MAX_E458_NRF2_Veh_H5_1-1-2.tif
- Figure5/Figure5A/5A.xlsx
- __MACOSX/Figure5/Figure5A/._5A.xlsx
- Figure5/Figure5A/._5A.xlsx
- Figure5/Figure5C/5C.xlsx
- __MACOSX/Figure5/Figure5C/._5C.xlsx
- Figure5/Figure5C/._5C.xlsx
- Figure5/Figure5D/5D.xlsx
- __MACOSX/Figure5/Figure5D/._5D.xlsx
- Figure5/Figure5D/._5D.xlsx
- Figure5/Figure5D/E452_CA_4HNE_A7_1-1.lsm (RGB)scalebar25um.tif
- __MACOSX/Figure5/Figure5D/._E452_CA_4HNE_A7_1-1.lsm (RGB)scalebar25um.tif
- Figure5/Figure5D/._E452_CA_4HNE_A7_1-1.lsm (RGB)scalebar25um.tif
- Figure5/Figure5D/E452_CA_4HNE_H5_2-1.lsm (RGB).tif
- __MACOSX/Figure5/Figure5D/._E452_CA_4HNE_H5_2-1.lsm (RGB).tif
- Figure5/Figure5D/._E452_CA_4HNE_H5_2-1.lsm (RGB).tif
- Figure5/Figure5D/E452_Veh_4HNE_A5_1-1.lsm (RGB).tif
- __MACOSX/Figure5/Figure5D/._E452_Veh_4HNE_A5_1-1.lsm (RGB).tif
- Figure5/Figure5D/._E452_Veh_4HNE_A5_1-1.lsm (RGB).tif
- Figure5/Figure5D/E452_Veh_4HNE_H5_1-1.lsm (RGB).tif
- __MACOSX/Figure5/Figure5D/._E452_Veh_4HNE_H5_1-1.lsm (RGB).tif
- Figure5/Figure5D/._E452_Veh_4HNE_H5_1-1.lsm (RGB).tif
- Figure5/Figure5F/5F.xlsx
- __MACOSX/Figure5/Figure5F/._5F.xlsx
- Figure5/Figure5F/._5F.xlsx
- Figure5/Figure5F/MAX_E458_CA_A4_2-1.tif (RGB)scalebar25um.tif
- __MACOSX/Figure5/Figure5F/._MAX_E458_CA_A4_2-1.tif (RGB)scalebar25um.tif
- Figure5/Figure5F/._MAX_E458_CA_A4_2-1.tif (RGB)scalebar25um.tif
- Figure5/Figure5F/MAX_E458_CA_H5_1-1.tif (RGB).tif
- __MACOSX/Figure5/Figure5F/._MAX_E458_CA_H5_1-1.tif (RGB).tif
- Figure5/Figure5F/._MAX_E458_CA_H5_1-1.tif (RGB).tif
- Figure5/Figure5F/MAX_E458_Veh_A6_1-1.tif (RGB).tif
- __MACOSX/Figure5/Figure5F/._MAX_E458_Veh_A6_1-1.tif (RGB).tif
- Figure5/Figure5F/._MAX_E458_Veh_A6_1-1.tif (RGB).tif
- Figure5/Figure5F/MAX_E458_Veh_H5_1-1.tif (RGB).tif
- __MACOSX/Figure5/Figure5F/._MAX_E458_Veh_H5_1-1.tif (RGB).tif
- Figure5/Figure5F/._MAX_E458_Veh_H5_1-1.tif (RGB).tif
