# Supplementary material for: Defective chaperone-mediated autophagy in the retinal pigment epithelium of age-related macular degeneration patients
Source: EMBO Mol Med. 2025 Oct 30;17(12):3472–95. doi: 10.1038/s44321-025-00329-w (PMC12686442; doi:10.1038/s44321-025-00329-w)
Supplement: Supplementary file 13 — Source data Fig. 5 [file 44321_2025_329_MOESM13_ESM.zip › Figure5/Figure5E/5E.xlsx]

## Sheet: Hoja1
Healthy	AMD
-0.0723438	-0.42372
0.209619	0.0058537
0.0456171	-0.090724
0.107784	-0.317118
	0.126502
	-0.27602
	-0.221634
Unpaired t test
P value	0.0504
P value summary	ns
Significantly different (P < 0.05)?	No
One- or two-tailed P value?	Two-tailed
t, df	t=2.258, df=9
