# Supplementary material for: Defective chaperone-mediated autophagy in the retinal pigment epithelium of age-related macular degeneration patients
Source: EMBO Mol Med. 2025 Oct 30;17(12):3472–95. doi: 10.1038/s44321-025-00329-w (PMC12686442; doi:10.1038/s44321-025-00329-w)
Supplement: Supplementary file 13 — Source data Fig. 5 [file 44321_2025_329_MOESM13_ESM.zip › Figure5/Figure5B/5B.xlsx]

## Sheet: Hoja1
	Healthy					AMD
Veh	1.5906	1.5237	1.598	1.5483	1.4465	1.2908	1.267	1.294	1.1186	0.9755	1.2137	1.2416
CA77.1	1.9147	1.6802	1.6616	1.5677	1.6056	1.4256	1.4559	1.5913	1.135	1.5675	1.2623	1.6105
Source of Variation	% of total variation	P value	P value summary	Significant?		Šídák's multiple comparisons test	Predicted (LS) mean diff.	95.00% CI of diff.	Below threshold?	Summary	Adjusted P Value
Interaction	1.073	0.425	ns	No
Treatment	18.81	0.0028	**	Yes		Veh:Healthy vs. Veh:AMD	0.3412	0.1360 to 0.5464	Yes	***	0.001
Status	45.65	<0.0001	****	Yes		CA77.1:Healthy vs. Veh:Healthy	0.1445	-0.07710 to 0.3662	No	ns	0.2828
						CA77.1:AMD vs. Veh:AMD	0.2353	0.04795 to 0.4226	Yes	*	0.0114
