# Supplementary material for: Defective chaperone-mediated autophagy in the retinal pigment epithelium of age-related macular degeneration patients
Source: EMBO Mol Med. 2025 Oct 30;17(12):3472–95. doi: 10.1038/s44321-025-00329-w (PMC12686442; doi:10.1038/s44321-025-00329-w)
Supplement: Supplementary file 13 — Source data Fig. 5 [file 44321_2025_329_MOESM13_ESM.zip › Figure5/Figure5A/5A.xlsx]

## Sheet: Hoja1
	Healthy					AMD
Veh	0.98	1.34	0.76	0.896352	1.11563	1.31	1.01	1.28	1.09236	1.49225	1.42318	1.18203
CA77.1	1.78	1.86	2.1	1.75168	1.46897	1.99	2.88	2.39	1.39121	1.46231		2.62741
Source of Variation	% of total variation	P value	P value summary	Significant?		Šídák's multiple comparisons test	Predicted (LS) mean diff.	95.00% CI of diff.	Below threshold?	Summary	Adjusted P Value
Interaction	0.1846	0.7601	ns	No
Treatment	56.22	<0.0001	****	Yes		Veh - CA77.1
Status	6.746	0.0766	ns	No		Healthy	-0.7737	-1.327 to -0.2202	Yes	**	0.0061
						AMD	-0.8678	-1.355 to -0.3809	Yes	***	0.0007
