# Supplementary material for: Defective chaperone-mediated autophagy in the retinal pigment epithelium of age-related macular degeneration patients
Source: EMBO Mol Med. 2025 Oct 30;17(12):3472–95. doi: 10.1038/s44321-025-00329-w (PMC12686442; doi:10.1038/s44321-025-00329-w)
Supplement: Supplementary file 13 — Source data Fig. 5 [file 44321_2025_329_MOESM13_ESM.zip › Figure5/Figure5C/5C.xlsx]

## Sheet: Hoja1
	NQO1														UCP2
	Healthy					AMD									Healthy					AMD
Veh	1.25	0.9	0.89	0.500604	1.99759	1.59	1.49	1.16	0.791809	0.710292	2.24162	1.5797		Veh	1.61	1.64	0.38	0.716784	1.39512	1.13	0.49	0.95	0.963862	1.64873	1.50396	1.22005
CA77.1	2.46	1.54	3.7	3.14337	0.754296	3.76	4.33	2.32	1.14632	2.75727		4.19258		CA77.1	1.59	1.58	2.25	1.97932	1.24246	1.73	1.46	3.9	1.55298	1.50504		2.93949
Source of Variation	% of total variation	P value	P value summary	Significant?		Šídák's multiple comparisons test	Predicted (LS) mean diff.	95.00% CI of diff.	Below threshold?	Summary	Adjusted P Value			Source of Variation	% of total variation	P value	P value summary	Significant?		Šídák's multiple comparisons test	Predicted (LS) mean diff.	95.00% CI of diff.	Below threshold?	Summary	Adjusted P Value
Interaction	1.179	0.5241	ns	No										Interaction	2.512	0.3958	ns	No
Treatment	39.51	0.0013	**	Yes		Veh - CA77.1								Treatment	30.05	0.0073	**	Yes		Veh - CA77.1
Status	4.819	0.2052	ns	No		Healthy	-1.212	-2.634 to 0.2099	No	ns	0.1021			Status	2.126	0.434	ns	No		Healthy	-0.58	-1.570 to 0.4097	No	ns	0.3129
						AMD	-1.718	-2.969 to -0.4675	Yes	**	0.007									AMD	-1.052	-1.922 to -0.1812	Yes	*	0.017
