# Supplementary material for: Defective chaperone-mediated autophagy in the retinal pigment epithelium of age-related macular degeneration patients
Source: EMBO Mol Med. 2025 Oct 30;17(12):3472–95. doi: 10.1038/s44321-025-00329-w (PMC12686442; doi:10.1038/s44321-025-00329-w)
Supplement: Supplementary file 13 — Source data Fig. 5 [file 44321_2025_329_MOESM13_ESM.zip › Figure5/Figure5D/5D.xlsx]

## Sheet: Hoja1
	Healthy					AMD
Veh	8.5129	18.2695	12.0693	17.5232	18.0049	29.726	25.0857	30.6547	20.6588	20.3085	27.3209	22.2429
CA77.1	20.616	21.0003	21.9327	14.6999	14.3437	21.5181	18.6089	18.9917	13.6689	11.029	11.0238	10.4663
Source of Variation	% of total variation	P value	P value summary	Significant?		Šídák's multiple comparisons test	Predicted (LS) mean diff.	95.00% CI of diff.	Below threshold?	Summary	Adjusted P Value
Interaction	16.18	0.0209	*	Yes
Treatment	9.783	0.0654	ns	No		Veh - CA77.1
Status	17.5	0.0169	*	Yes		Healthy	-2.958	-22.56 to 16.64	No	ns	0.9211
						AMD	23.65	7.089 to 40.22	Yes	**	0.005
