# Supplementary material for: Defective chaperone-mediated autophagy in the retinal pigment epithelium of age-related macular degeneration patients
Source: EMBO Mol Med. 2025 Oct 30;17(12):3472–95. doi: 10.1038/s44321-025-00329-w (PMC12686442; doi:10.1038/s44321-025-00329-w)
Supplement: Supplementary file 13 — Source data Fig. 5 [file 44321_2025_329_MOESM13_ESM.zip › Figure5/Figure5F/5F.xlsx]

## Sheet: Hoja1
	Healthy					AMD
Veh	7.65	4.05	8.32	6.39	5.83	26.4	26.3	42.4	20.4	25.4	21.3	27.5
CA77.1	8.8	4.06	7.28	6.03	5	14.1	8.41	5.1	13.7	13.5	15.5	12.3
Source of Variation	% of total variation	P value	P value summary	Significant?		Šídák's multiple comparisons test	Predicted (LS) mean diff.	95.00% CI of diff.	Below threshold?	Summary	Adjusted P Value
Interaction	14.78	0.0008	***	Yes
Treatment	15.63	0.0006	***	Yes		Veh:Healthy vs. Veh:AMD	-20.65	-27.67 to -13.63	Yes	****	<0.0001
Status	44.64	<0.0001	****	Yes		CA77.1:Healthy vs. Veh:Healthy	-0.214	-7.799 to 7.371	No	ns	0.9998
						CA77.1:AMD vs. Veh:AMD	-15.3	-21.71 to -8.888	Yes	****	<0.0001
