# Supplementary material for: Defective chaperone-mediated autophagy in the retinal pigment epithelium of age-related macular degeneration patients
Source: EMBO Mol Med. 2025 Oct 30;17(12):3472–95. doi: 10.1038/s44321-025-00329-w (PMC12686442; doi:10.1038/s44321-025-00329-w)
Supplement: Supplementary file 14 — Figure EV2 Source Data [file 44321_2025_329_MOESM14_ESM.zip]

Archive with 11 entries (5 files):
- FigureEV2/
- FigureEV2/FigureEV2E/
- FigureEV2/FigureEV2E/EV2E.xlsx
- FigureEV2/FigureEV2C/
- FigureEV2/FigureEV2C/EV2C.xlsx
- FigureEV2/FigureEV2D/
- FigureEV2/FigureEV2D/EV2D.xlsx
- FigureEV2/FigureEV2F/
- FigureEV2/FigureEV2F/EV2F.xlsx
- FigureEV2/FigureEV2B/
- FigureEV2/FigureEV2B/EV2B.xlsx
