# Supplementary material for: Defective chaperone-mediated autophagy in the retinal pigment epithelium of age-related macular degeneration patients
Source: EMBO Mol Med. 2025 Oct 30;17(12):3472–95. doi: 10.1038/s44321-025-00329-w (PMC12686442; doi:10.1038/s44321-025-00329-w)
Supplement: Supplementary file 14 — Figure EV2 Source Data [file 44321_2025_329_MOESM14_ESM.zip › FigureEV2/FigureEV2E/EV2E.xlsx]

## Sheet: Hoja1
LAMP-2A					Kruskal-Wallis test
MGS1	MGS2	MGS3	MGS4		P value	0.849
0.87	0.94	0.64	1.03		Exact or approximate P value?	Approximate
1.08	0.91	1.1	1.43		P value summary	ns
0.59	0.7	0.66	0.62		Do the medians vary signif. (P < 0.05)?	No
1.47	0.66	0.85	0.78		Number of groups	4
1	0.98	0.9	1.18		Kruskal-Wallis statistic	0.802
0.91	0.49	0.6	0.84
0.93	1.51	1.45	1.12		Dunn's multiple comparisons test	Mean rank diff.	Significant?	Summary	Adjusted P Value	A-?
1.2	1.23	0.8	1.95		MGS1 vs. MGS2	3.35	No	ns	>0.9999	B	MGS2
1.15	1.13	1.08	0.56		MGS1 vs. MGS3	3.55	No	ns	>0.9999	C	MGS3
0.8	0.6	1.15	1.04		MGS1 vs. MGS4	0.3	No	ns	>0.9999	D	MGS4
LAMP-2					Kruskal-Wallis test
MGS1	MGS2	MGS3	MGS4		P value	0.8579
0.49	0.9	0.77	0.81		Exact or approximate P value?	Approximate
1.16	0.91	0.97	0.74		P value summary	ns
0.63	0.94	0.62	0.58		Do the medians vary signif. (P < 0.05)?	No
1.4	0.89	0.76	0.55		Number of groups	4
1.31	0.74	0.48	0.74		Kruskal-Wallis statistic	0.7647
0.73	0.91	1.53	1.35
1	0.96	1.87	1.55		Dunn's multiple comparisons test	Mean rank diff.	Significant?	Summary	Adjusted P Value	A-?
1.28	1.03	1.43	1.38		MGS1 vs. MGS2	-0.5	No	ns	>0.9999	B	MGS2
1.06	1.45	1.57	1.12		MGS1 vs. MGS3	-3.25	No	ns	>0.9999	C	MGS3
0.94	1.42	1.32	0.99		MGS1 vs. MGS4	1.15	No	ns	>0.9999	D	MGS4
N-CoR1/RARa					Kruskal-Wallis test
MGS1	MGS2	MGS3	MGS4		P value	0.1628
0.98	0.33	0.24	0.78		Exact or approximate P value?	Approximate
1.91	0.04	0.47	0.57		P value summary	ns
0.58	0.1	0.41	0.16		Do the medians vary signif. (P < 0.05)?	No
0.63	0.09	0.16	0.07		Number of groups	4
0.9	0.33	0.52	0.06		Kruskal-Wallis statistic	5.125
0.8	0.94	0.8	0.77
1.49	1.05	0.97	0.91		Dunn's multiple comparisons test	Mean rank diff.	Significant?	Summary	Adjusted P Value	A-?
1.02	0.87	0.89	0.67		MGS1 vs. MGS2	9.1	No	ns	0.2449	B	MGS2
0.9	0.99	0.87	1.08		MGS1 vs. MGS3	10.35	No	ns	0.143	C	MGS3
0.79	0.97	0.77	1.02		MGS1 vs. MGS4	9.35	No	ns	0.2208	D	MGS4
p62					Kruskal-Wallis test
MGS1	MGS2	MGS3	MGS4		P value	0.1702
0.9	1.02	1.21	1.06		Exact or approximate P value?	Approximate
1.11	1.14	1.09	1.21		P value summary	ns
0.96	1.13	1.08	1.27		Do the medians vary signif. (P < 0.05)?	No
0.97	0.94	1.08	1.12		Number of groups	4
1.05	0.85	1.18	0.95		Kruskal-Wallis statistic	5.022
					Dunn's multiple comparisons test	Mean rank diff.	Significant?	Summary	Adjusted P Value	A-?
					MGS1 vs. MGS2	-1.6	No	ns	>0.9999	B	MGS2
					MGS1 vs. MGS3	-6.9	No	ns	0.1949	C	MGS3
					MGS1 vs. MGS4	-6.3	No	ns	0.276	D	MGS4
A-?
B	MGS2
C	MGS3
D	MGS4
