# Supplementary material for: Defective chaperone-mediated autophagy in the retinal pigment epithelium of age-related macular degeneration patients
Source: EMBO Mol Med. 2025 Oct 30;17(12):3472–95. doi: 10.1038/s44321-025-00329-w (PMC12686442; doi:10.1038/s44321-025-00329-w)
Supplement: Supplementary file 14 — Figure EV2 Source Data [file 44321_2025_329_MOESM14_ESM.zip › FigureEV2/FigureEV2C/EV2C.xlsx]

## Sheet: Hoja1
MGS1	MGS2	MGS3	MGS4
-0.4904	-0.12113	-0.07406	-0.15263
0.581415	-0.22885	-0.09445	0.19837
-0.29276	-0.29941	0.091286	-0.24694
0.106541	-0.49606	0.209331	-0.14674
-0.06691	-0.49723	-0.29953	-0.12853
-0.59368	0.202661	-0.24713	-0.33961
-0.1734	0.059085	-0.36847	-0.55175
-0.06331	-0.3435	0.425371	-0.29743
-0.2294	-0.46439	0.008963	0.002127
-0.06811	0.299625	-0.09132	-0.11521
-0.19281	-0.19086	-0.52186	-0.01466
0.064176	0.211795	-0.41272	-0.18205
-0.24759	-0.15503	-0.61832	-0.02723
-0.03125	-0.17182	0.320889	-0.21867
0.077558	-0.10865	-0.20109	-0.2202
-0.48044	-0.41618	0.057172	0.222473
0.022363	0.000877	0.641961	-0.46168
0.348655	-0.35291	-0.10093	0.031953
0.864113	-0.67302	-0.61264	-0.11171
-0.00991	-0.12038	-0.08822	0.111449
0.092852	-0.10982	0.089146	0.600571
0.148861	0.012759	-0.31968	0.342006
0.442042	0.333357	-0.1952	-0.50204
-0.59671	0.032949	-0.61859	-0.12064
0.472844	-0.39445	-0.13435	-0.06326
-0.7392	-0.13583	0.075853	0.23879
-0.51105	-0.31762	-0.31329	-0.38293
-0.61434	-0.49865	-0.38663	-0.01693
-0.47422	-0.41841	-0.56571	0.646997
-0.65612	-0.24247	-0.29507	0.395399
0.194631	-0.06691	-0.33057	0.283506
-0.39475	0.276277	0.003546	0.101116
0.430448	-0.20284	0.08293	-0.04539
-0.18353	-0.07801	0.21577	0.700958
-0.37982	-0.07502	-0.6619	0.184919
-0.58054	-0.56148	0.040435	0.176484
-0.18988	-0.34775	0.653998	0.415229
-0.58517	0.022272	0.809725	0.290069
-0.41954	-0.25035	0.279624	0.131908
-0.63252	0.134931	-0.25922	1.1137
-0.20041	-0.5986	-0.1988	0.018759
-0.5386	-0.73183	0.115975	0.339368
0.113402	0.206659	0.328882	-0.47442
-0.40143	0.130181	-0.04533	0.080583
-0.44222	0.14829	-0.15432	0.42325
0.276502	0.091121	0.45889	1.02584
0.092347	-0.01285	0.480631	-0.37653
-0.10934	-0.287	0.417769	-0.44475
0.002217	-0.16324	0.072696	1.78574
-0.38402	-0.16158	-0.11394	0.528376
-0.29439	-0.22515	0.366307	-0.22391
-0.97818	-0.59882	0.005076	0.484429
-0.18344	-0.3995	-0.03217	-0.14434
-0.48623	-0.17601	0.214276	0.36412
-0.69914	-0.17605	0.308079	0.253496
-0.11527	-0.64203	0.429326	-0.71173
-0.0642	-0.4446	0.499537	0.305007
-0.01242	-0.33996	0.388562	0.047193
-0.21624	-0.75134	0.121753	-0.04659
0.049806	-0.44701	-0.15674	0.219445
0.322641	-0.55345	-0.11983	0.389683
0.100511	-1.0659	0.015227
0.311904	-0.75539	0.044998
0.231338	-0.53685	0.428841
0.60447	-0.34433	0.154166
0.83729	0.504375	0.404078
0.376436	-0.08792	0.387086
0.003458	0.900359	0.159306
0.722233	-0.30456	1.41025
0.979471	0.142415	0.484543
0.518472	0.258935	0.417686
-0.03479	0.075703	0.103483
0.531217	0.394516	0.091103
0.681947	0.523183	0.105824
0.611859	0.143144	0.244903
0.248441	-0.05539	-0.74501
0.664719	0.282749	0.906868
0.049465	0.012642	-0.75151
0.15062	0.552963	-0.36163
0.232221	0.646794	0.909519
0.317738	-0.45134	0.61327
-0.0633	-0.19973	0.307249
0.451833	-0.07523	0.841849
-0.15841	-0.14234	-0.31798
-0.18028	-0.15561	-0.31974
-0.44831	-0.2304	-0.52277
0.610933	-0.0459	-0.57181
0.449654	-0.50044	-0.19918
0.336058	-0.32437	0.235879
-0.53132	-0.46937	0.416453
-0.02149	-0.21879	0.125844
-0.05402	0.358587	0.095863
0.176497	-0.44432	0.912794
-0.17674	-0.68572	-0.37295
-0.32282	-0.47273	0.235439
0.850192	0.599194	0.289044
1.17	-0.43937	-0.31455
0.348859	-0.17331	-0.208
-0.23194	-0.60549	0.332397
0.453951	-0.82896	-0.10343
-0.54306	0.078545	-0.06701
-0.53206	0.495832	-0.19014
-0.60718	-0.60754	0.470294
-0.22646	-0.54743	0.506039
0.144493	-0.09624	-0.19941
	-0.07753	0.256025
	0.542747	0.336925
	0.026705	-0.01925
	0.208544	-0.09811
	-0.08231	0.332208
	-0.02833	0.552012
	0.201904	-0.27999
	0.355266
	0.440479
	0.203852
	-0.24991
	-0.33324
	0.149892
	0.289408
	-0.17895
	-0.0561
	0.0692
	1.18984
	-0.14669
	0.049417
	-0.23134
	1.01896
	0.597956
	0.269167
	-0.24919
	0.142087
	-0.3035
	0.670631
	0.106431
	0.214299
	0.699289
	0.483663
	0.532206
	-0.35257
	-0.54592
	-0.37269
	-0.08167
	-0.43033
	0.383594
	-0.31227
	-0.72858
	-0.09197
	-0.02874
	0.255267
	0.090452
	0.374593
	0.569311
	-0.19675
	-0.59123
	-0.71896
	-0.33673
	-0.46971
	-0.65115
	-0.25546
	0.334164
	-0.38647
	-0.75266
	-0.01579
	0.44467
	0.439342
	0.108999
	0.130344
	0.013585
	0.602227
	0.314
	-0.41932
	1.16625
	1.03789
	0.446671
	0.816879
Kruskal-Wallis test
P value	0.0145
Exact or approximate P value?	Approximate
P value summary	*
Do the medians vary signif. (P < 0.05)?	Yes
Number of groups	4
Kruskal-Wallis statistic	10.54
Dunn's multiple comparisons test	Mean rank diff.	Significant?	Summary	Adjusted P Value	A-?
MGS1 vs. MGS2	17.9	No	ns	0.8043	B	MGS2
MGS1 vs. MGS3	-25.63	No	ns	0.4487	C	MGS3
MGS1 vs. MGS4	-30.5	No	ns	0.4437	D	MGS4
