# Supplementary material for: Defective chaperone-mediated autophagy in the retinal pigment epithelium of age-related macular degeneration patients
Source: EMBO Mol Med. 2025 Oct 30;17(12):3472–95. doi: 10.1038/s44321-025-00329-w (PMC12686442; doi:10.1038/s44321-025-00329-w)
Supplement: Supplementary file 14 — Figure EV2 Source Data [file 44321_2025_329_MOESM14_ESM.zip › FigureEV2/FigureEV2F/EV2F.xlsx]

## Sheet: Hoja1
LAMP-2A
Healthy	AMD
13.703	11.8128
11.8987	10.716
23.1487	10.1415
31.548	24.678
Unpaired t test
P value	0.3545
P value summary	ns
Significantly different (P < 0.05)?	No
One- or two-tailed P value?	Two-tailed
t, df	t=1.003, df=6
HSC70
Healthy	AMD
21.6943	7.626
14.8527	6.517
9.74083	12.0278
33.151	9.315
Unpaired t test
P value	0.0791
P value summary	ns
Significantly different (P < 0.05)?	No
One- or two-tailed P value?	Two-tailed
t, df	t=2.112, df=6
M1
Healthy	AMD
0.482333	0.203833
0.258	0.136833
0.036	0.298833
0.938	0.464
Mann Whitney test
P value	0.6857
Exact or approximate P value?	Exact
P value summary	ns
Significantly different (P < 0.05)?	No
One- or two-tailed P value?	Two-tailed
Sum of ranks in column A,B	20 , 16
Mann-Whitney U	6
