# Supplementary material for: Defective chaperone-mediated autophagy in the retinal pigment epithelium of age-related macular degeneration patients
Source: EMBO Mol Med. 2025 Oct 30;17(12):3472–95. doi: 10.1038/s44321-025-00329-w (PMC12686442; doi:10.1038/s44321-025-00329-w)
Supplement: Supplementary file 14 — Figure EV2 Source Data [file 44321_2025_329_MOESM14_ESM.zip › FigureEV2/FigureEV2B/EV2B.xlsx]

## Sheet: Hoja1
Healthy	AMD
0.5141	-0.2927
-0.0533	-0.0826
-0.1383	0.1214
-0.1253	0.0406
0.419	-0.4137
-0.5229	0.1453
0.1251	-0.1849
-0.1531	0.0613
0.3775	-0.1685
-0.3176	-0.1209
0.0363	-0.0633
0.2505	-0.1098
-0.19	0.5647
0.2356	-0.1235
0.0576	-0.049
-0.2319	-0.0164
0.383	-0.1043
0.037	-0.4388
-0.3035	0.3199
-0.3281	-0.0255
-0.3094	-0.0179
0.3944	-0.6484
0.0754	0.7156
0.0472	0.4556
0.0232	-0.0212
0.051	-0.2139
-0.8503	-0.157
-0.3413
-0.0516
0.1357
-0.3692
-0.0315
0.1668
-0.4261
-0.1435
0.1626
-0.4554
0.4978
0.6852
0.2464
0.1782
0.564
-0.4185
0.5808
0.2435
-0.1183
-0.8139
0.3389
0.1332
0.3015
-0.0142
-0.0181
0.5168
0.0547
0.858
0.0312
0.4314
-0.5809
-0.0202
0.3293
0.3499
0.1326
0.2505
0.0062
0.0777
-0.1638
-0.2235
-0.3175
-0.2838
-0.2149
0.223
-0.1932
-0.1472
0.7426
-0.104
0.0647
0.7142
-0.0179
0.2451
-0.661
-0.7404
-0.0268
0.6779
0.2874
-0.9364
-0.2407
-0.1321
-0.1103
0.1602
0.4076
0.4083
-0.0439
-0.2762
0.0417
0.4353
-0.2717
0.3255
-0.0224
-1.0375
-0.2152
-0.4991
Unpaired t test
P value	0.6179
P value summary	ns
Significantly different (P < 0.05)?	No
One- or two-tailed P value?	Two-tailed
t, df	t=0.5000, df=126
