# Supplementary material for: Defective chaperone-mediated autophagy in the retinal pigment epithelium of age-related macular degeneration patients
Source: EMBO Mol Med. 2025 Oct 30;17(12):3472–95. doi: 10.1038/s44321-025-00329-w (PMC12686442; doi:10.1038/s44321-025-00329-w)
Supplement: Supplementary file 15 — Figure EV4 Source Data [file 44321_2025_329_MOESM15_ESM.zip]

Archive with 21 entries (15 files):
- FigureEV4/
- FigureEV4/FigureEV4B/
- FigureEV4/FigureEV4C/
- FigureEV4/FigureEV4D/
- FigureEV4/FigureEV4F/
- FigureEV4/FigureEV4E/
- FigureEV4/FigureEV4B/FigureEV4B.xlsx
- __MACOSX/FigureEV4/FigureEV4B/._FigureEV4B.xlsx
- FigureEV4/FigureEV4B/._FigureEV4B.xlsx
- FigureEV4/FigureEV4C/EV4C.xlsx
- __MACOSX/FigureEV4/FigureEV4C/._EV4C.xlsx
- FigureEV4/FigureEV4C/._EV4C.xlsx
- FigureEV4/FigureEV4D/EV4D.xlsx
- __MACOSX/FigureEV4/FigureEV4D/._EV4D.xlsx
- FigureEV4/FigureEV4D/._EV4D.xlsx
- FigureEV4/FigureEV4F/EV4F.xlsx
- __MACOSX/FigureEV4/FigureEV4F/._EV4F.xlsx
- FigureEV4/FigureEV4F/._EV4F.xlsx
- FigureEV4/FigureEV4E/EV4E.xlsx
- __MACOSX/FigureEV4/FigureEV4E/._EV4E.xlsx
- FigureEV4/FigureEV4E/._EV4E.xlsx
