# Supplementary material for: Defective chaperone-mediated autophagy in the retinal pigment epithelium of age-related macular degeneration patients
Source: EMBO Mol Med. 2025 Oct 30;17(12):3472–95. doi: 10.1038/s44321-025-00329-w (PMC12686442; doi:10.1038/s44321-025-00329-w)
Supplement: Supplementary file 15 — Figure EV4 Source Data [file 44321_2025_329_MOESM15_ESM.zip › FigureEV4/FigureEV4B/FigureEV4B.xlsx]

## Sheet: Hoja1
	Healthy				AMD
BEST1	11.1993	13.1032	12.8831	13.1207	11.4565	13.5115	12.9926	12.6192	13.2028	13.996	12.3168
ITGAV	16.7156	16.7398	16.4568	16.7362	16.2084	17.2589	16.5095	16.6361	17.1063	16.8113	16.4463
ITGB8	11.4715	13.8311	13.1953	11.6927	11.977	13.8308	13.4589	13.0814	13.9285	14.2181	12.7932
LRAT	13.3552	12.9939	12.9276	12.6945	12.7834	12.9644	12.8812	12.7205	12.7252	13.6735	12.75
PMEL	16.4283	17.3749	17.1359	18.3451	17.4058	16.8797	16.9764	16.9528	17.0916	18.2262	18.2722
RDH5	12.7728	11.5446	11.7208	13.7635	12.9733	15.0039	12.373	11.0927	14.8792	15.068	13.2851
RGR	13.5778	15.4575	13.6615	12.7928	12.9614	14.8009	13.7394	13.2659	14.5874	15.4489	14.5386
RLBP1	14.7572	16.1924	15.9794	14.1528	17.4767	16.2629	16.2574	16.0581	16.5073	17.0887	16.9235
RPE65	12.5521	13.1158	12.0915	11.3938	11.3396	13.8486	12.2527	12.642	12.4813	12.3124	12.134
TYRP1	16.2493	17.5521	17.7876	18.7926	17.3876	17.686	17.7934	17.4826	17.927	18.5207	18.716
TJP1	17.4162	17.1807	17.5878	17.4688	17.5026	17.238	17.5117	17.6434	17.3133	17.3205	17.4198
Unpaired t test
	Below threshold?	P value	Mean of Healthy	Mean of AMD	Difference	SE of difference	t ratio	df	Adjusted P Value
BEST1	No	0.6006	12.58	12.87	-0.2942	0.5423	0.5426	9	0.9984
ITGAV	No	0.8099	16.66	16.71	-0.04888	0.1973	0.2477	9	0.9991
ITGB8	No	0.2077	12.55	13.33	-0.7792	0.5741	1.357	9	0.9026
LRAT	No	0.7551	12.99	12.93	0.06447	0.2005	0.3216	9	0.9991
PMEL	No	0.8544	17.32	17.4	-0.07962	0.4216	0.1889	9	0.9991
RDH5	No	0.2461	12.45	13.53	-1.075	0.8662	1.241	9	0.9213
RGR	No	0.615	13.87	14.19	-0.3194	0.6132	0.5209	9	0.9984
RLBP1	No	0.0122	15.27	16.65	-1.383	0.4427	3.124	9	0.1267
RPE65	No	0.7679	12.29	12.43	-0.1418	0.466	0.3042	9	0.9991
TYRP1	No	0.4838	17.6	17.93	-0.3351	0.4589	0.7302	9	0.995
TJP1	No	0.9352	17.41	17.42	-0.007953	0.09509	0.08363	9	0.9991
