# Supplementary material for: Defective chaperone-mediated autophagy in the retinal pigment epithelium of age-related macular degeneration patients
Source: EMBO Mol Med. 2025 Oct 30;17(12):3472–95. doi: 10.1038/s44321-025-00329-w (PMC12686442; doi:10.1038/s44321-025-00329-w)
Supplement: Supplementary file 15 — Figure EV4 Source Data [file 44321_2025_329_MOESM15_ESM.zip › FigureEV4/FigureEV4C/EV4C.xlsx]

## Sheet: Hoja1
	Healthy					AMD
LAMP2	0.738897	1.00042	1.55745	1.10649	0.903756	0.690623	0.885988	0.364072	0.813136	1.21471	0.462096	1.06877	0.4861
HSPA8	0.847709	0.968309	1.48426	1.03942	0.962076	0.791743	0.826908	0.407809	0.779798	1.1666	1.02738	1.11086	0.7489
HSP90AA1	0.981921	0.885676	1.32833	0.935413	1.06905	0.808664	0.593448	0.424505	0.845658	1.30478	1.17108	1.25365	0.531
HSP90AB1	1.04382	0.781366	1.38401	0.824775	1.21245	0.768241	0.738995	0.347578	0.666127	1.1307	1.12843	0.894162	0.9058
DNAJB1	0.886139	0.893585	1.45744	1.14418	0.873987	0.837711	1.49201	0.601246	0.716328	0.801942	1.36243	1.05899	0.9045
GFAP	1.15661	0.267992	3.1416	2.40468	0.415855	0.062472	0.727438	7.91450982*	0.393781	0.0767812	0.0345349	0.0377934	1.2021
EEF1A1	0.943536	0.780475	0.88148	0.953535	1.04873	0.828065	1.33944	0.961927	0.882523	0.906236	0.775044	0.891925	1.2649
PHLPP1	0.695351	1.42595	1.00208	1.18847	0.841417	0.628825	1.17472	0.629379	0.83427	1.88722	0.951544	0.992519	0.819
RAC1	0.800572	1.5279	1.0274	0.87234	1.14634	0.651528	0.923349	1.45297	0.715599	1.18804	0.671452	0.736519	0.9972
RICTOR	0.933128	1.81339	0.736113	1.15536	0.865534	0.957408	1.20502	0.952638	0.702901	0.897306	0.957803	0.938961	0.8162
AKT1	1.12456	1.1104	1.58731	1.0855	0.921232	1.29592	1.12394	2.93881	0.82547	1.49046	1.02145	0.897811	2.283
AKT2	1.1541	0.923635	1.02562	1.14052	0.876791	1.00299	1.18841	1.29759	0.822171	1.72175	0.879026	1.09295	1.1101
CTSA	0.883908	0.91479	0.901661	1.05774	0.945412	0.981461	1.1065	1.129	0.970388	1.60969	0.898999	0.838902	0.6378
NFATC1	1.05558	1.01879	0.885763	1.18248	0.845681	0.815585	0.798	0.985989	0.647506	1.55308	0.919356	0.594097	0.4235
NCOR1	1.10597	0.909405	0.888974	1.23338	0.810782	1.04294	1.13214	1.32097	0.646825	1.00786	1.15589	0.856329	1.2284
NFE2L2	0.971328	1.22293	0.937644	0.88768	1.12653	1.2665	0.86028	1.82179	0.67819	1.5223	0.721102	0.78609	0.7082
RAB11A	1.46335	1.0103	1.05712	0.938003	1.06609	1.21564	0.717316	0.952164	0.796998	1.56133	0.956425	0.972915	1.4343
RARA	1.18981	0.880305	0.9865	1.18717	0.842341	1.09856	0.705605	1.02048	0.968077	1.86271	0.758742	0.754236	0.9447
Source of Variation	% of total variation	P value	P value summary	Significant?		Unpaired Student's t-test
Interaction	12.96	0.0149	*	Yes			Below threshold?	P value	Mean of Healthy	Mean of AMD	Difference	SE of difference	t ratio	df
Gene	5.716	0.6126	ns	No		LAMP2	No	0.0994	1.061	0.7482	0.3132	0.1741	1.799	11
Condition	2.092	0.0212	*	Yes		HSPA8	No	0.1735	1.06	0.8575	0.2029	0.1394	1.456	11
						HSP90AA1	No	0.321	1.04	0.8666	0.1735	0.1669	1.039	11
						HSP90AB1	No	0.1486	1.049	0.8225	0.2268	0.146	1.553	11
7.91450982*	Identifued as outlier using Grubb's test					DNAJB1	No	0.6444	1.051	0.9719	0.07917	0.1668	0.4746	11
						GFAP	No	0.8978	1.477	1.306	0.1712	1.303	0.1314	11
						EEF1A1	No	0.5621	0.9216	0.9813	-0.05971	0.09988	0.5978	11
						PHLPP1	No	0.8485	1.031	0.9897	0.04097	0.2095	0.1956	11
						RAC1	No	0.3539	1.075	0.9171	0.1578	0.1631	0.9679	11
						RICTOR	No	0.306	1.101	0.9285	0.1722	0.1604	1.074	11
						AKT1	No	0.3826	1.166	1.485	-0.3188	0.3506	0.9094	11
						AKT2	No	0.4122	1.024	1.139	-0.1152	0.1352	0.8523	11
						CTSA	No	0.5504	0.9407	1.022	-0.08089	0.1313	0.616	11
						NFATC1	No	0.3563	0.9977	0.8421	0.1555	0.1615	0.9629	11
						NCOR1	No	0.6164	0.9897	1.049	-0.05922	0.1149	0.5155	11
						NFE2L2	No	0.9377	1.029	1.046	-0.01633	0.2043	0.07994	11
						RAB11A	No	0.8434	1.107	1.076	0.03109	0.1537	0.2023	11
						RARA	No	0.9865	1.017	1.014	0.003086	0.1779	0.01735	11
						RARA	0.0206	-0.3449 to 0.3861	No	ns	0.9116
