# Supplementary material for: Defective chaperone-mediated autophagy in the retinal pigment epithelium of age-related macular degeneration patients
Source: EMBO Mol Med. 2025 Oct 30;17(12):3472–95. doi: 10.1038/s44321-025-00329-w (PMC12686442; doi:10.1038/s44321-025-00329-w)
Supplement: Supplementary file 15 — Figure EV4 Source Data [file 44321_2025_329_MOESM15_ESM.zip › FigureEV4/FigureEV4D/EV4D.xlsx]

## Sheet: Hoja1
Gene	Healthy					AMD
LAMP2A	1.432	0.950723	0.61728	0.805942	1.19406	1.02234	1.148	0.700394	0.690808	1.06902	0.717425	0.791705
LAMP2B	1.35281	0.872067	0.775122	1.08571	0.914286	0.776007	0.982736	0.959717	0.836293	0.804633	0.877992	1.24093
LAMP2C	0.910714	0.997768	1.09152	0.397086	1.60291	0.9375	2.22991	0.763393	0.992714	1.27505	1.53005	1.7031
Unpaired t test
	Below threshold?	P value	Mean of Healthy	Mean of AMD	Difference	SE of difference	t ratio	df
LAMP2A	No	0.4264	1	0.8771	0.1229	0.1482	0.8291	10
LAMP2B	No	0.5159	1	0.9255	0.07453	0.1107	0.6734	10
LAMP2C	No	0.2464	1	1.347	-0.3474	0.2822	1.231	10
