# Supplementary material for: Defective chaperone-mediated autophagy in the retinal pigment epithelium of age-related macular degeneration patients
Source: EMBO Mol Med. 2025 Oct 30;17(12):3472–95. doi: 10.1038/s44321-025-00329-w (PMC12686442; doi:10.1038/s44321-025-00329-w)
Supplement: Supplementary file 15 — Figure EV4 Source Data [file 44321_2025_329_MOESM15_ESM.zip › FigureEV4/FigureEV4F/EV4F.xlsx]

## Sheet: Hoja1
	LC3-I														LC3-II
	Healthy					AMD									Healthy					AMD
Control	0.96	1.01	1.03	0.897	1.1	0.66	1.17	1.46	0.43	0.43	1.05	0.5		Control	0.85	1.28	0.88	1.11	0.89	0.66	1.8	1.35	1.9	1.25	1.26	2.1
MRT	1.73	1.05	2.05	0.919	1.26	1.4	1.87	1.89	0.44	0.75	1.23	0.88		MRT	1.13	1.1	1.31	1.22	0.8	1.18	1.99	1.29	1.8	1.46	1.59	1.85
N/L	1.12	1.3	2.33	0.817	0.68	1.04	1.19	1.98	0.43	1.04	0.72	0.61		N/L	5.51	6.62	5.29	2.72	2.4	6.61	1.92	7.37	3.48	3.09	3.58	4.01
Source of Variation	% of total variation	P value	P value summary	Significant?		Uncorrected Fisher's LSD	Predicted (LS) mean diff.	95.00% CI of diff.	Below threshold?	Summary	Individual P Value			Source of Variation	% of total variation	P value	P value summary	Significant?		Uncorrected Fisher's LSD	Predicted (LS) mean diff.	95.00% CI of diff.	Below threshold?	Summary	Individual P Value
Inhibitor x Condition	0.08132	0.9604	ns	No										Inhibitor x Condition	0.8072	0.7293	ns	No
Inhibitor	11.07	0.0124	*	Yes		Healthy								Inhibitor	65.28	<0.0001	****	Yes		Healthy
Condition	4.548	0.4187	ns	No		Control vs. MRT	-0.4024	-0.7855 to -0.01933	Yes	*	0.0404			Condition	0.4639	0.4864	ns	No		Control vs. MRT	-0.11	-1.697 to 1.477	No	ns	0.8865
Donor	63.92	0.0002	***	Yes		Control vs. N/L	-0.25	-0.6331 to 0.1331	No	ns	0.1885			Donor	8.882	0.7091	ns	No		Control vs. N/L	-3.506	-5.093 to -1.919	Yes	***	0.0002
						AMD														AMD
						Control vs. MRT	-0.3943	-0.7180 to -0.07053	Yes	*	0.0195									Control vs. MRT	-0.12	-1.462 to 1.222	No	ns	0.8539
						Control vs. N/L	-0.1871	-0.5109 to 0.1366	No	ns	0.242									Control vs. N/L	-2.82	-4.162 to -1.478	Yes	***	0.0003
