# Supplementary material for: Defective chaperone-mediated autophagy in the retinal pigment epithelium of age-related macular degeneration patients
Source: EMBO Mol Med. 2025 Oct 30;17(12):3472–95. doi: 10.1038/s44321-025-00329-w (PMC12686442; doi:10.1038/s44321-025-00329-w)
Supplement: Supplementary file 15 — Figure EV4 Source Data [file 44321_2025_329_MOESM15_ESM.zip › FigureEV4/FigureEV4E/EV4E.xlsx]

## Sheet: Hoja1
N-CoR1			RARa
Healthy	AMD		Healthy	AMD
0.939313	0.74912		1.03275	0.841441
1.09662	0.635231		1.0873	0.930243
0.964071	0.696796		0.879952	0.980732
0.906659	1.09506		0.80491	1.25208
1.09334	0.540928		1.19509	1.6346
	0.523423			1.29848
	0.472608			1.73385
Unpaired t test			Unpaired t test
P value	0.009		P value	0.186
P value summary	**		P value summary	ns
Significantly different (P < 0.05)?	Yes		Significantly different (P < 0.05)?	No
One- or two-tailed P value?	Two-tailed		One- or two-tailed P value?	Two-tailed
t, df	t=3.234, df=10		t, df	t=1.420, df=10
