# Supplementary material for: Defective chaperone-mediated autophagy in the retinal pigment epithelium of age-related macular degeneration patients
Source: EMBO Mol Med. 2025 Oct 30;17(12):3472–95. doi: 10.1038/s44321-025-00329-w (PMC12686442; doi:10.1038/s44321-025-00329-w)
Supplement: Supplementary file 16 — Figure EV5 Source Data [file 44321_2025_329_MOESM16_ESM.zip]

Archive with 17 entries (12 files):
- FigureEV5/
- FigureEV5/FigureEV5A/
- FigureEV5/FigureEV5B/
- FigureEV5/FigureEV5C/
- FigureEV5/FigureEV5D/
- FigureEV5/FigureEV5A/EV5A.xlsx
- __MACOSX/FigureEV5/FigureEV5A/._EV5A.xlsx
- FigureEV5/FigureEV5A/._EV5A.xlsx
- FigureEV5/FigureEV5B/EV5B.xlsx
- __MACOSX/FigureEV5/FigureEV5B/._EV5B.xlsx
- FigureEV5/FigureEV5B/._EV5B.xlsx
- FigureEV5/FigureEV5C/EV5C.xlsx
- __MACOSX/FigureEV5/FigureEV5C/._EV5C.xlsx
- FigureEV5/FigureEV5C/._EV5C.xlsx
- FigureEV5/FigureEV5D/EV5D.xlsx
- __MACOSX/FigureEV5/FigureEV5D/._EV5D.xlsx
- FigureEV5/FigureEV5D/._EV5D.xlsx
