# Supplementary material for: Defective chaperone-mediated autophagy in the retinal pigment epithelium of age-related macular degeneration patients
Source: EMBO Mol Med. 2025 Oct 30;17(12):3472–95. doi: 10.1038/s44321-025-00329-w (PMC12686442; doi:10.1038/s44321-025-00329-w)
Supplement: Supplementary file 16 — Figure EV5 Source Data [file 44321_2025_329_MOESM16_ESM.zip › FigureEV5/FigureEV5A/EV5A.xlsx]

## Sheet: Hoja1
Age	CMAscore		Age	KFERQ-Dendra		Age	LAMP-2A		Age	N-CoR1/RARa
67	-0.0535702		67	4.0625		67	0.990757		67	0.90953
55	0.0164382		55	13.8163		55	1.11494		55	1.00857
54	0.676237		54	7.32955		54	0.894304		54	1.0956
77	0.186879		77	9.57647		77	0.987365		77	1.12641
62	0.190248		62	14.6216		62	1.01263		62	0.914861
83	-0.424388		83	2.88312		83	0.844165		83	0.890283
83	-0.113661		83	3.47826		83	0.746687		83	0.682865
72	-0.259952		72	2.07143		72	0.458078		72	0.710486
75	-0.481308		75	2.09639		75	1.01617		75	0.874593
75	0.239106		75	5.60465		75	0.948266		75	0.330924
67	-0.0357527		67	3.22078		67	0.756097		67	0.403104
83	0.0597231		83	7.79167		83	0.469497		83	0.272577
80	-0.153464
Best-fit values			Best-fit values			Best-fit values			Best-fit values
Slope	-0.01403		Slope	-0.218		Slope	-0.00952		Slope	-0.01258
Y-intercept	1.007		Y-intercept	21.87		Y-intercept	1.53		Y-intercept	1.662
X-intercept	71.77		X-intercept	100.4		X-intercept	160.7		X-intercept	132.2
1/slope	-71.29		1/slope	-4.588		1/slope	-105		1/slope	-79.51
Std. Error			Std. Error			Std. Error			Std. Error
Slope	0.006741		Slope	0.1156		Slope	0.005781		Slope	0.00809
Y-intercept	0.4883		Y-intercept	8.293		Y-intercept	0.4148		Y-intercept	0.5805
95% Confidence Intervals			95% Confidence Intervals			95% Confidence Intervals			95% Confidence Intervals
Slope	-0.02887 to 0.0008099		Slope	-0.4755 to 0.03955		Slope	-0.02240 to 0.003361		Slope	-0.03060 to 0.005449
Y-intercept	-0.06788 to 2.081		Y-intercept	3.394 to 40.35		Y-intercept	0.6056 to 2.454		Y-intercept	0.3688 to 2.956
X-intercept	-infinity to +infinity		X-intercept	82.53 to +infinity		X-intercept	108.4 to +infinity		X-intercept	95.05 to +infinity
Goodness of Fit			Goodness of Fit			Goodness of Fit			Goodness of Fit
R squared	0.2824		R squared	0.2624		R squared	0.2133		R squared	0.1946
Sy.x	0.2367		Sy.x	3.934		Sy.x	0.1968		Sy.x	0.2754
Is slope significantly non-zero?			Is slope significantly non-zero?			Is slope significantly non-zero?			Is slope significantly non-zero?
F	4.33		F	3.557		F	2.712		F	2.417
DFn, DFd	1, 11		DFn, DFd	1, 10		DFn, DFd	1, 10		DFn, DFd	1, 10
P value	0.0616		P value	0.0886		P value	0.1306		P value	0.1511
Deviation from zero?	Not Significant		Deviation from zero?	Not Significant		Deviation from zero?	Not Significant		Deviation from zero?	Not Significant
Equation	Y = -0.01403*X + 1.007		Equation	Y = -0.2180*X + 21.87		Equation	Y = -0.009520*X + 1.530		Equation	Y = -0.01258*X + 1.662
