# Supplementary material for: Defective chaperone-mediated autophagy in the retinal pigment epithelium of age-related macular degeneration patients
Source: EMBO Mol Med. 2025 Oct 30;17(12):3472–95. doi: 10.1038/s44321-025-00329-w (PMC12686442; doi:10.1038/s44321-025-00329-w)
Supplement: Supplementary file 16 — Figure EV5 Source Data [file 44321_2025_329_MOESM16_ESM.zip › FigureEV5/FigureEV5B/EV5B.xlsx]

## Sheet: Hoja1
CMAscore			KFERQ-Dendra			LAMP-2A			N-CoR1/RARa
Male	Female		Male	Female		Male	Female		Male	Female
-0.0056246	0.130246		4.0625	9.57647		0.990757	0.987365		0.90953	1.12641
0.0297896	0.179879		13.8163	14.6216		1.11494	1.01263		1.00857	0.914861
0.614364	-0.0083033		7.32955	3.47826		0.894304	0.746687		1.0956	0.682865
-0.284485	-0.372983		2.88312	2.07143		0.844165	0.458078		0.890283	0.710486
0.211267	-0.376167		5.60465	2.09639		0.948266	1.01617		0.330924	0.874593
-0.153464	0.00309116			3.22078			0.756097			0.403104
	0.0323904			7.79167			0.469497			0.272577
Unpaired t test			Mann Whitney test			Unpaired t test			Unpaired t test
P value	0.4153		P value	0.7551		P value	0.1532		P value	0.4577
P value summary	ns		Exact or approximate P value?	Exact		P value summary	ns		P value summary	ns
Significantly different (P < 0.05)?	No		P value summary	ns		Significantly different (P < 0.05)?	No		Significantly different (P < 0.05)?	No
One- or two-tailed P value?	Two-tailed		Significantly different (P < 0.05)?	No		One- or two-tailed P value?	Two-tailed		One- or two-tailed P value?	Two-tailed
t, df	t=0.8464, df=11		One- or two-tailed P value?	Two-tailed		t, df	t=1.546, df=10		t, df	t=0.7725, df=10
			Sum of ranks in column A,B	35 , 43
			Mann-Whitney U	15
