# Supplementary material for: Defective chaperone-mediated autophagy in the retinal pigment epithelium of age-related macular degeneration patients
Source: EMBO Mol Med. 2025 Oct 30;17(12):3472–95. doi: 10.1038/s44321-025-00329-w (PMC12686442; doi:10.1038/s44321-025-00329-w)
Supplement: Supplementary file 16 — Figure EV5 Source Data [file 44321_2025_329_MOESM16_ESM.zip › FigureEV5/FigureEV5C/EV5C.xlsx]

## Sheet: Hoja1
CMAscore
MGS1	MGS2	MGS3		ANOVA summary			Dunnett's multiple comparisons test	Mean Diff.	95.00% CI of diff.	Below threshold?	Summary	Adjusted P Value	A-?
-0.0056246	0.211267	-0.284485		F	5.6		MGS1 vs. MGS2	0.1664	-0.1816 to 0.5144	No	ns	0.3997	B	MGS2
0.0297896	0.00309116	-0.0083033		P value	0.0234		MGS1 vs. MGS3	0.4502	0.1022 to 0.7982	Yes	*	0.014	C	MGS3
0.614364	0.0323904	-0.372983		P value summary	*
0.130246	-0.153464	-0.376167		Significant diff. among means (P < 0.05)?	Yes
0.179879				R squared	0.5283
KFERQ-Dendra
MGS1	MGS2	MGS3		ANOVA summary			Dunnett's multiple comparisons test	Mean Diff.	95.00% CI of diff.	Below threshold?	Summary	Adjusted P Value	A-?
4.0625	5.60465	2.88312		F	5.963		MGS1 vs. MGS2	4.342	-1.738 to 10.42	No	ns	0.1634	B	MGS2
13.8163	3.22078	3.47826		P value	0.0224		MGS1 vs. MGS3	7.249	1.664 to 12.83	Yes	*	0.0144	C	MGS3
7.32955	7.79167	2.07143		P value summary	*
9.57647		2.09639		Significant diff. among means (P < 0.05)?	Yes
14.6216				R squared	0.5699
LAMP-2A
MGS1	MGS2	MGS3		ANOVA summary			Dunnett's multiple comparisons test	Mean Diff.	95.00% CI of diff.	Below threshold?	Summary	Adjusted P Value	A-?
0.990757	0.948266	0.844165		F	2.77		MGS1 vs. MGS2	0.2754	-0.07797 to 0.6287	No	ns	0.1255	B	MGS2
1.11494	0.756097	0.746687		P value	0.1155		MGS1 vs. MGS3	0.2337	-0.09084 to 0.5583	No	ns	0.1595	C	MGS3
0.894304	0.469497	0.458078		P value summary	ns
0.987365		1.01617		Significant diff. among means (P < 0.05)?	No
1.01263				R squared	0.381
N-CoR1/RARa
MGS1	MGS2	MGS3		ANOVA summary			Dunnett's multiple comparisons test	Mean Diff.	95.00% CI of diff.	Below threshold?	Summary	Adjusted P Value	A-?
0.90953	0.330924	0.890283		F	46.2		MGS1 vs. MGS2	0.6755	0.4904 to 0.8605	Yes	****	<0.0001	B	MGS2
1.00857	0.403104	0.682865		P value	<0.0001		MGS1 vs. MGS3	0.2214	0.05146 to 0.3914	Yes	*	0.0141	C	MGS3
1.0956	0.272577	0.710486		P value summary	****
1.12641		0.874593		Significant diff. among means (P < 0.05)?	Yes
0.914861				R squared	0.9112
