# Supplementary material for: Defective chaperone-mediated autophagy in the retinal pigment epithelium of age-related macular degeneration patients
Source: EMBO Mol Med. 2025 Oct 30;17(12):3472–95. doi: 10.1038/s44321-025-00329-w (PMC12686442; doi:10.1038/s44321-025-00329-w)
Supplement: Supplementary file 16 — Figure EV5 Source Data [file 44321_2025_329_MOESM16_ESM.zip › FigureEV5/FigureEV5D/EV5D.xlsx]

## Sheet: Hoja1
CMAscore			KFERQ-Dendra			LAMP-2A			N-CoR1/RARa
CFHWT	CFHY402H		CFHWT	CFHY402H		CFHWT	CFHY402H		CFHWT	CFHY402H
-0.0056246	0.179879		4.0625	14.6216		0.990757	1.01263		0.90953	0.914861
0.0297896	-0.284485		13.8163	2.88312		1.11494	0.844165		1.00857	0.890283
0.614364	-0.0083033		7.32955	3.47826		0.894304	0.746687		1.0956	0.682865
0.130246	-0.372983		9.57647	2.07143		0.987365	0.458078		1.12641	0.710486
0.211267	-0.376167		5.60465	2.09639		0.948266	1.01617		0.330924	0.874593
0.0323904	0.00309116		7.79167	3.22078		0.469497	0.756097		0.272577	0.403104
-0.153464
Unpaired t test			Mann Whitney test			Unpaired t test			Unpaired t test
P value	0.0712		P value	0.0649		P value	0.1532		P value	0.8059
P value summary	ns		Exact or approximate P value?	Exact		P value summary	ns		P value summary	ns
Significantly different (P < 0.05)?	No		P value summary	ns		Significantly different (P < 0.05)?	No		Significantly different (P < 0.05)?	No
One- or two-tailed P value?	Two-tailed		Significantly different (P < 0.05)?	No		One- or two-tailed P value?	Two-tailed		One- or two-tailed P value?	Two-tailed
t, df	t=1.997, df=11		One- or two-tailed P value?	Two-tailed		t, df	t=1.546, df=10		t, df	t=0.2523, df=10
			Sum of ranks in column A,B	51 , 27
			Mann-Whitney U	6
