# Supplementary material for: Defective chaperone-mediated autophagy in the retinal pigment epithelium of age-related macular degeneration patients
Source: EMBO Mol Med. 2025 Oct 30;17(12):3472–95. doi: 10.1038/s44321-025-00329-w (PMC12686442; doi:10.1038/s44321-025-00329-w)
Supplement: Supplementary file 17 — Figure EV6 Source Data [file 44321_2025_329_MOESM17_ESM.zip]

Archive with 49 entries (36 files):
- FigureEV6/
- FigureEV6/FigureEV6A/
- FigureEV6/FigureEV6B/
- FigureEV6/FigureEV6C/
- FigureEV6/FigureEV6E/
- FigureEV6/FigureEV6F/
- FigureEV6/FigureEV6H/
- FigureEV6/FigureEV6G/
- FigureEV6/FigureEV6I/
- FigureEV6/FigureEV6J/
- FigureEV6/FigureEV6K/
- FigureEV6/FigureEV6L/
- FigureEV6/FigureEV6M/
- FigureEV6/FigureEV6A/EV6A.xlsx
- __MACOSX/FigureEV6/FigureEV6A/._EV6A.xlsx
- FigureEV6/FigureEV6A/._EV6A.xlsx
- FigureEV6/FigureEV6B/EV6B.xlsx
- __MACOSX/FigureEV6/FigureEV6B/._EV6B.xlsx
- FigureEV6/FigureEV6B/._EV6B.xlsx
- FigureEV6/FigureEV6C/EV6C.xlsx
- __MACOSX/FigureEV6/FigureEV6C/._EV6C.xlsx
- FigureEV6/FigureEV6C/._EV6C.xlsx
- FigureEV6/FigureEV6E/EV6E.xlsx
- __MACOSX/FigureEV6/FigureEV6E/._EV6E.xlsx
- FigureEV6/FigureEV6E/._EV6E.xlsx
- FigureEV6/FigureEV6F/EV6F.xlsx
- __MACOSX/FigureEV6/FigureEV6F/._EV6F.xlsx
- FigureEV6/FigureEV6F/._EV6F.xlsx
- FigureEV6/FigureEV6H/EV6H.xlsx
- __MACOSX/FigureEV6/FigureEV6H/._EV6H.xlsx
- FigureEV6/FigureEV6H/._EV6H.xlsx
- FigureEV6/FigureEV6G/EV6G.xlsx
- __MACOSX/FigureEV6/FigureEV6G/._EV6G.xlsx
- FigureEV6/FigureEV6G/._EV6G.xlsx
- FigureEV6/FigureEV6I/EV6I.xlsx
- __MACOSX/FigureEV6/FigureEV6I/._EV6I.xlsx
- FigureEV6/FigureEV6I/._EV6I.xlsx
- FigureEV6/FigureEV6J/EV6J.xlsx
- __MACOSX/FigureEV6/FigureEV6J/._EV6J.xlsx
- FigureEV6/FigureEV6J/._EV6J.xlsx
- FigureEV6/FigureEV6K/EV6K.xlsx
- __MACOSX/FigureEV6/FigureEV6K/._EV6K.xlsx
- FigureEV6/FigureEV6K/._EV6K.xlsx
- FigureEV6/FigureEV6L/EV6L.xlsx
- __MACOSX/FigureEV6/FigureEV6L/._EV6L.xlsx
- FigureEV6/FigureEV6L/._EV6L.xlsx
- FigureEV6/FigureEV6M/EV6M.xlsx
- __MACOSX/FigureEV6/FigureEV6M/._EV6M.xlsx
- FigureEV6/FigureEV6M/._EV6M.xlsx
