# Supplementary material for: Defective chaperone-mediated autophagy in the retinal pigment epithelium of age-related macular degeneration patients
Source: EMBO Mol Med. 2025 Oct 30;17(12):3472–95. doi: 10.1038/s44321-025-00329-w (PMC12686442; doi:10.1038/s44321-025-00329-w)
Supplement: Supplementary file 17 — Figure EV6 Source Data [file 44321_2025_329_MOESM17_ESM.zip › FigureEV6/FigureEV6A/EV6A.xlsx]

## Sheet: Hoja1
Healthy	AMD
6.51454	10.0085
5.18255	1.06666
6.0252	5.46605
2.23097	1.84883
1.66238	5.95073
	1.94099
	2.32284
Unpaired t test
P value	0.8906
P value summary	ns
Significantly different (P < 0.05)?	No
One- or two-tailed P value?	Two-tailed
t, df	t=0.1410, df=10
