# Supplementary material for: Defective chaperone-mediated autophagy in the retinal pigment epithelium of age-related macular degeneration patients
Source: EMBO Mol Med. 2025 Oct 30;17(12):3472–95. doi: 10.1038/s44321-025-00329-w (PMC12686442; doi:10.1038/s44321-025-00329-w)
Supplement: Supplementary file 17 — Figure EV6 Source Data [file 44321_2025_329_MOESM17_ESM.zip › FigureEV6/FigureEV6B/EV6B.xlsx]

## Sheet: Hoja1
Healthy	AMD
0.86072	0.745918
1.38063	0.494726
0.758648	1.01192
1.13166	0.767099
0.868342	0.924686
	1.32039
	1.29174
Unpaired t test
P value	0.6353
P value summary	ns
Significantly different (P < 0.05)?	No
One- or two-tailed P value?	Two-tailed
t, df	t=0.4891, df=10
