# Supplementary material for: Defective chaperone-mediated autophagy in the retinal pigment epithelium of age-related macular degeneration patients
Source: EMBO Mol Med. 2025 Oct 30;17(12):3472–95. doi: 10.1038/s44321-025-00329-w (PMC12686442; doi:10.1038/s44321-025-00329-w)
Supplement: Supplementary file 17 — Figure EV6 Source Data [file 44321_2025_329_MOESM17_ESM.zip › FigureEV6/FigureEV6C/EV6C.xlsx]

## Sheet: Hoja1
Healthy	AMD
1.07665	0.740725
1.02583	0.794046
0.89752	1.11461
1.05148	0.756311
0.948521	0.716511
	1.25093
	1.23541
Unpaired t test
P value	0.7095
P value summary	ns
Significantly different (P < 0.05)?	No
One- or two-tailed P value?	Two-tailed
t, df	t=0.3834, df=10
