# Supplementary material for: Defective chaperone-mediated autophagy in the retinal pigment epithelium of age-related macular degeneration patients
Source: EMBO Mol Med. 2025 Oct 30;17(12):3472–95. doi: 10.1038/s44321-025-00329-w (PMC12686442; doi:10.1038/s44321-025-00329-w)
Supplement: Supplementary file 17 — Figure EV6 Source Data [file 44321_2025_329_MOESM17_ESM.zip › FigureEV6/FigureEV6E/EV6E.xlsx]

## Sheet: Hoja1
Healthy	AMD
9.13699	6.09211
7.87755	5.6
5.33333	10.7684
5.56701	9.22222
4.40541	11.7121
	6.07547
	13.6304
Unpaired t test
P value	0.1452
P value summary	ns
Significantly different (P < 0.05)?	No
One- or two-tailed P value?	Two-tailed
t, df	t=1.580, df=10
