# Supplementary material for: Defective chaperone-mediated autophagy in the retinal pigment epithelium of age-related macular degeneration patients
Source: EMBO Mol Med. 2025 Oct 30;17(12):3472–95. doi: 10.1038/s44321-025-00329-w (PMC12686442; doi:10.1038/s44321-025-00329-w)
Supplement: Supplementary file 17 — Figure EV6 Source Data [file 44321_2025_329_MOESM17_ESM.zip › FigureEV6/FigureEV6F/EV6F.xlsx]

## Sheet: Hoja1
Healthy	AMD
21.4521	15.5921
25.6531	19.9667
21.0926	22.8421
26.3814	35.6263
30.7568	60.2424
	23.7925
	15.7826
Mann Whitney test
P value	0.6389
Exact or approximate P value?	Exact
P value summary	ns
Significantly different (P < 0.05)?	No
One- or two-tailed P value?	Two-tailed
Sum of ranks in column A,B	36 , 42
Mann-Whitney U	14
