# Supplementary material for: Defective chaperone-mediated autophagy in the retinal pigment epithelium of age-related macular degeneration patients
Source: EMBO Mol Med. 2025 Oct 30;17(12):3472–95. doi: 10.1038/s44321-025-00329-w (PMC12686442; doi:10.1038/s44321-025-00329-w)
Supplement: Supplementary file 17 — Figure EV6 Source Data [file 44321_2025_329_MOESM17_ESM.zip › FigureEV6/FigureEV6H/EV6H.xlsx]

## Sheet: Hoja1
Healthy	AMD
2.9863	2.02632
0.877551	0.911111
0.5	4.07368
0.0721649	0.777778
0.162162	0.969697
	0.226415
	0.282609
Mann Whitney test
P value	0.3434
Exact or approximate P value?	Exact
P value summary	ns
Significantly different (P < 0.05)?	No
One- or two-tailed P value?	Two-tailed
Sum of ranks in column A,B	26 , 52
Mann-Whitney U	11
