# Supplementary material for: Defective chaperone-mediated autophagy in the retinal pigment epithelium of age-related macular degeneration patients
Source: EMBO Mol Med. 2025 Oct 30;17(12):3472–95. doi: 10.1038/s44321-025-00329-w (PMC12686442; doi:10.1038/s44321-025-00329-w)
Supplement: Supplementary file 17 — Figure EV6 Source Data [file 44321_2025_329_MOESM17_ESM.zip › FigureEV6/FigureEV6G/EV6G.xlsx]

## Sheet: Hoja1
Healthy	AMD
35.3014	18.7763
18.8367	11.3222
19.537	35.7158
43.0103	46.6768
63.8649	64.8636
	62.5094
	71.6304
Unpaired t test
P value	0.5241
P value summary	ns
Significantly different (P < 0.05)?	No
One- or two-tailed P value?	Two-tailed
t, df	t=0.6601, df=10
