# Supplementary material for: Defective chaperone-mediated autophagy in the retinal pigment epithelium of age-related macular degeneration patients
Source: EMBO Mol Med. 2025 Oct 30;17(12):3472–95. doi: 10.1038/s44321-025-00329-w (PMC12686442; doi:10.1038/s44321-025-00329-w)
Supplement: Supplementary file 17 — Figure EV6 Source Data [file 44321_2025_329_MOESM17_ESM.zip › FigureEV6/FigureEV6I/EV6I.xlsx]

## Sheet: Hoja1
Healthy	AMD
12.726	9.05921
2.87755	3.15556
5	17.1474
0.907216	1.94949
1.83784	5.24242
	3.30189
	1.71739
Mann Whitney test
P value	0.5303
Exact or approximate P value?	Exact
P value summary	ns
Significantly different (P < 0.05)?	No
One- or two-tailed P value?	Two-tailed
Sum of ranks in column A,B	28 , 50
Mann-Whitney U	13
