# Supplementary material for: Defective chaperone-mediated autophagy in the retinal pigment epithelium of age-related macular degeneration patients
Source: EMBO Mol Med. 2025 Oct 30;17(12):3472–95. doi: 10.1038/s44321-025-00329-w (PMC12686442; doi:10.1038/s44321-025-00329-w)
Supplement: Supplementary file 17 — Figure EV6 Source Data [file 44321_2025_329_MOESM17_ESM.zip › FigureEV6/FigureEV6J/EV6J.xlsx]

## Sheet: Hoja1
Healthy	AMD
7.23288	4.75
5.2449	3.63333
3.66667	8.46316
3.35052	6.29293
3.48649	5.66667
	4.13208
	7.32609
Unpaired t test
P value	0.2754
P value summary	ns
Significantly different (P < 0.05)?	No
One- or two-tailed P value?	Two-tailed
t, df	t=1.154, df=10
