# Supplementary material for: Defective chaperone-mediated autophagy in the retinal pigment epithelium of age-related macular degeneration patients
Source: EMBO Mol Med. 2025 Oct 30;17(12):3472–95. doi: 10.1038/s44321-025-00329-w (PMC12686442; doi:10.1038/s44321-025-00329-w)
Supplement: Supplementary file 17 — Figure EV6 Source Data [file 44321_2025_329_MOESM17_ESM.zip › FigureEV6/FigureEV6K/EV6K.xlsx]

## Sheet: Hoja1
Healthy	AMD
2.61644	1.60526
0.530612	0.6
0.240741	3.55789
0.0412371	0.494949
0.162162	0.272727
	0.169811
	0.173913
Mann Whitney test
P value	0.4318
Exact or approximate P value?	Exact
P value summary	ns
Significantly different (P < 0.05)?	No
One- or two-tailed P value?	Two-tailed
Sum of ranks in column A,B	27 , 51
Mann-Whitney U	12
