# Supplementary material for: Defective chaperone-mediated autophagy in the retinal pigment epithelium of age-related macular degeneration patients
Source: EMBO Mol Med. 2025 Oct 30;17(12):3472–95. doi: 10.1038/s44321-025-00329-w (PMC12686442; doi:10.1038/s44321-025-00329-w)
Supplement: Supplementary file 17 — Figure EV6 Source Data [file 44321_2025_329_MOESM17_ESM.zip › FigureEV6/FigureEV6L/EV6L.xlsx]

## Sheet: Hoja1
GABARAPL1													BNIP3
	Healthy				AMD									Healthy				AMD
Basal	0.17009	0.10942	0.14852	0.13404	0.15384	0.13428	0.15466	0.10545	0.15405	0.15231	0.1509		Basal	0.0303	0.02165	0.02757	0.02151	0.02465	0.0251	0.02309	0.0188	0.0268	0.03722	0.0263
N/L	0.30381	0.21875	0.25804	0.33126	0.31354	0.26828	0.23621	0.28837	0.26591	0.2635	0.30782		N/L	0.0762	0.04187	0.07303	0.08871	0.07166	0.06076	0.07221	0.07749	0.05035	0.05599	0.08018
	Paired t test				Paired t test									Paired t test				Paired t test
	P value	0.007			P value	<0.0001								P value	0.0187			P value	0.0004
	P value summary	**			P value summary	****								P value summary	*			P value summary	***
	Significantly different (P < 0.05)?	Yes			Significantly different (P < 0.05)?	Yes								Significantly different (P < 0.05)?	Yes			Significantly different (P < 0.05)?	Yes
	One- or two-tailed P value?	Two-tailed			One- or two-tailed P value?	Two-tailed								One- or two-tailed P value?	Two-tailed			One- or two-tailed P value?	Two-tailed
	t, df	t=6.630, df=3			t, df	t=10.14, df=6								t, df	t=4.652, df=3			t, df	t=7.073, df=6
	Number of pairs	4			Number of pairs	7								Number of pairs	4			Number of pairs	7
CALCOCO2													SQSTM1													TAX1BP1
	Healthy				AMD									Healthy				AMD									Healthy				AMD
Basal	0.07513	0.38508	0.4635	0.2879	0.40347	0.3755	0.46209	0.36263	0.38831	0.26083	0.19368		Basal	0.1202	0.1215	0.12277	0.12489	0.12697	0.12048	0.14729	0.12106	0.11328	0.08369	0.31691		Basal	0.04243	0.08245	0.08757	0.07498	0.07386	0.10028	0.11317	0.09617	0.11277	0.1134	0.0878
N/L	0.43007	1.0951	1.0686	0.80214	1.2592	1.2006	1.1475	1.5246	1.4888	1.1092	0.68853		N/L	0.78726	0.27716	0.32713	1.3149	0.30903	0.25809	0.27374	0.70438	0.27427	0.39486	0.90323		N/L	0.16798	0.15469	0.16939	0.15494	0.18829	0.13292	0.1933	0.19369	0.29844	0.17619	0.15443
	Paired t test				Paired t test									Paired t test				Paired t test									Paired t test				Paired t test
	P value	0.0054			P value	<0.0001								P value	0.1052			P value	0.0085								P value	0.005			P value	0.0026
	P value summary	**			P value summary	****								P value summary	ns			P value summary	**								P value summary	**			P value summary	**
	Significantly different (P < 0.05)?	Yes			Significantly different (P < 0.05)?	Yes								Significantly different (P < 0.05)?	No			Significantly different (P < 0.05)?	Yes								Significantly different (P < 0.05)?	Yes			Significantly different (P < 0.05)?	Yes
	One- or two-tailed P value?	Two-tailed			One- or two-tailed P value?	Two-tailed								One- or two-tailed P value?	Two-tailed			One- or two-tailed P value?	Two-tailed								One- or two-tailed P value?	Two-tailed			One- or two-tailed P value?	Two-tailed
	t, df	t=7.259, df=3			t, df	t=9.869, df=6								t, df	t=2.298, df=3			t, df	t=3.850, df=6								t, df	t=7.450, df=3			t, df	t=4.925, df=6
	Number of pairs	4			Number of pairs	7								Number of pairs	4			Number of pairs	7								Number of pairs	4			Number of pairs	7
