# Supplementary material for: Defective chaperone-mediated autophagy in the retinal pigment epithelium of age-related macular degeneration patients
Source: EMBO Mol Med. 2025 Oct 30;17(12):3472–95. doi: 10.1038/s44321-025-00329-w (PMC12686442; doi:10.1038/s44321-025-00329-w)
Supplement: Supplementary file 17 — Figure EV6 Source Data [file 44321_2025_329_MOESM17_ESM.zip › FigureEV6/FigureEV6M/EV6M.xlsx]

## Sheet: Hoja1
poly-Ub(Total)			mono-Ub			poly-Ub(K48)			poly-Ub(K48)/poly-Ub(Total)
Healthy	AMD		Healthy	AMD		Healthy	AMD		Healthy	AMD
1.04877	0.83358		0.429525	0.202923		0.626298	0.620213		0.526205	0.65561
1.13113	1.26628		0.627424	0.722136		0.801042	0.92656		0.624014	0.644754
1.26519	1.23818		0.795095	1.25684		0.968407	1.47456		0.674456	1.04937
0.61157	1.09966		1.77961	1.38009		1.46578	1.16101		2.1119	0.930317
0.943343	0.495872		1.36834	0.216127		1.13847	0.52892		1.06342	0.93988
	1.01723			0.839063			1.21125			1.04922
	1.38453			1.39415			1.03618			0.659456
Unpaired t test			Unpaired t test			Unpaired t test			Unpaired t test
P value	0.7777		P value	0.6599		P value	0.9762		P value	0.5643
P value summary	ns		P value summary	ns		P value summary	ns		P value summary	ns
Significantly different (P < 0.05)?	No		Significantly different (P < 0.05)?	No		Significantly different (P < 0.05)?	No		Significantly different (P < 0.05)?	No
One- or two-tailed P value?	Two-tailed		One- or two-tailed P value?	Two-tailed		One- or two-tailed P value?	Two-tailed		One- or two-tailed P value?	Two-tailed
t, df	t=0.2901, df=10		t, df	t=0.4535, df=10		t, df	t=0.03060, df=10		t, df	t=0.5962, df=10
