# Supplementary material for: Defective chaperone-mediated autophagy in the retinal pigment epithelium of age-related macular degeneration patients
Source: EMBO Mol Med. 2025 Oct 30;17(12):3472–95. doi: 10.1038/s44321-025-00329-w (PMC12686442; doi:10.1038/s44321-025-00329-w)
Supplement: Supplementary file 18 — Figure EV7 Source Data [file 44321_2025_329_MOESM18_ESM.zip]

Archive with 5 entries (3 files):
- FigureEV7/
- FigureEV7/FigureEV7C/
- FigureEV7/FigureEV7C/EV7C.xlsx
- __MACOSX/FigureEV7/FigureEV7C/._EV7C.xlsx
- FigureEV7/FigureEV7C/._EV7C.xlsx
