# Supplementary material for: Defective chaperone-mediated autophagy in the retinal pigment epithelium of age-related macular degeneration patients
Source: EMBO Mol Med. 2025 Oct 30;17(12):3472–95. doi: 10.1038/s44321-025-00329-w (PMC12686442; doi:10.1038/s44321-025-00329-w)
Supplement: Supplementary file 18 — Figure EV7 Source Data [file 44321_2025_329_MOESM18_ESM.zip › FigureEV7/FigureEV7C/EV7C.xlsx]

## Sheet: Hoja1
	Healthy					AMD
Veh	-0.037	0.103	-0.119	-0.452	-0.156	-0.073	-0.349	-0.237	-0.287	-0.084	-0.092	-0.046
CA77.1	0.26	-0.188	0.525	-0.18	-0.045	0.184	0.137	-0.08	-0.231	-0.026	1.441	0.031
	Paired t test					Wilcoxon matched-pairs signed rank test
	P value	0.245				P value	0.0156
	P value summary	ns				Exact or approximate P value?	Exact
	Significantly different (P < 0.05)?	No				P value summary	*
	One- or two-tailed P value?	Two-tailed				Significantly different (P < 0.05)?	Yes
	t, df	t=1.362, df=4				One- or two-tailed P value?	Two-tailed
	Number of pairs	5				Sum of positive, negative ranks	28.00 , 0.000
						Sum of signed ranks (W)	28
						Number of pairs	7
						Number of ties (ignored)	0
